# Supplementary material for: Crystal structure of 5-chloro-2-(2-fluoro­phen­yl)-3-methyl­sulfinyl-1-benzo­furan
Source: Acta Crystallogr E Crystallogr Commun. 2015 Jul 31;71(Pt 8):o621–2. doi: 10.1107/S2056989015013948 (PMC4571429; doi:10.1107/S2056989015013948)
Supplement: Supplementary file 1 [file e-71-0o621-sup1.cif]

##############################################################################
#                                                                            #
# This CIF contains the data in a paper accepted for publication in          #
# Acta Crystallographica Section E. It conforms to the requirements of       #
# Notes for Authors for Acta Crystallographica Section E, and has been       #
# peer reviewed under the auspices of the IUCr Commission on Journals.       #
#                                                                            #
# Full details of the Crystallographic Information File format               #
# are given in the paper "The Crystallographic Information File (CIF):       #
# a New Standard Archive File for Crystallography" by S. R. Hall, F. H.      #
# Allen and I. D. Brown [Acta Cryst. (1991), A47, 655-685].                  #
#                                                                            #
# The current version of the core CIF dictionary is obtainable from          #
# ftp://ftp.iucr.org/pub/cif_core.dic.                                       #
#                                                                            #
# Software is freely available for graphical display of the structure(s)     #
# in this CIF. For information consult the CIF software page                 #
# http://www.iucr.org/resources/cif/software.                                #
#                                                                            #
# This file may be used for bona fide research purposes within the           #
# scientific community so long as proper attribution is given to the journal # 
# article from which it was obtained.                                        #
#                                                                            #
##############################################################################
data_I
_audit_creation_method     'form.cif (version 2.0)'
_journal_data_validation_number     ?
_journal_date_recd_electronic     2015-07-22
_journal_date_accepted     2015-07-22
_journal_name_full     'Acta Crystallographica, Section E'
_journal_year     2015
_journal_volume     71
_journal_issue      8
_journal_page_first     o621
_journal_page_last     o622
_journal_paper_category     HO
_journal_paper_doi     10.1107/S2056989015013948
_journal_coeditor_code     FY2120
_publ_contact_author_name     'Prof. Uk Lee'
_publ_contact_author_address
;
 Department of Chemistry, Pukyong National University, 599-1 Daeyeon 3-dong
 Nam-gu, Busan 608-737, Republic of Korea
;
_publ_contact_author_email     'uklee@pknu.ac.kr'
_publ_contact_author_fax     '+82-51-629-5583'
_publ_contact_author_phone     '+82-51-629-5596'
_publ_section_title
;
Crystal structure of 5-chloro-2-(2-fluorophenyl)-3-methylsulfinyl-1-benzofuran
;
loop_
    _publ_author_name
    _publ_author_address
    'Choi, Hong Dae'
;
Department of Chemistry, Dongeui University, San 24 Kaya-dong
Busanjin-gu, Busan 614-714, Republic of Korea
;
    'Lee, Uk'
;
Department of Chemistry, Pukyong National University,
599-1 Daeyeon 3-dong
Nam-gu, Busan 608-737, Republic of Korea
;
_publ_section_synopsis     .
_chemical_name_systematic
;
5-Chloro-2-(2-fluorophenyl)-3-methylsulfinyl-1-benzofuran
;
_chemical_name_common     ?
_chemical_formula_moiety     'C15 H10 Cl F O2 S'
_chemical_formula_sum     'C15 H10 Cl F O2 S'
_chemical_formula_iupac     'C15 H10 Cl F O2 S'
_chemical_formula_weight     308.74
_chemical_melting_point     ?
_shelx_space_group_comment
;
The symmetry employed for this shelxl refinement is uniquely defined
by the following loop, which should always be used as a source of
symmetry information in preference to the above space-group names.
They are only intended as comments.
;
_space_group_crystal_system     triclinic
_space_group_name_H-M_alt     'P -1'
_space_group_name_Hall     '-P 1'
loop_
    _space_group_symop_operation_xyz
    'x, y, z'
    '-x, -y, -z'
_cell_length_a     7.96260(10)
_cell_length_b     8.35180(10)
_cell_length_c     10.7127(2)
_cell_angle_alpha     92.7580(10)
_cell_angle_beta     95.5090(10)
_cell_angle_gamma     112.3730(10)
_cell_volume     652.967(17)
_cell_formula_units_Z     2
_cell_measurement_reflns_used     6796
_cell_measurement_theta_min     2.65
_cell_measurement_theta_max     28.41
_cell_measurement_temperature     173(2)
_exptl_crystal_description     'Block'
_exptl_crystal_colour     'colourless'
_exptl_crystal_size_max     0.447
_exptl_crystal_size_mid     0.355
_exptl_crystal_size_min     0.318
_exptl_crystal_density_diffrn     1.570
_exptl_crystal_density_meas     ?
_exptl_crystal_density_method     ?
_exptl_crystal_F_000     316
_exptl_absorpt_coefficient_mu     0.461
_exptl_absorpt_correction_type     multi-scan
_exptl_absorpt_process_details
;
(<i>SADABS</i>; Bruker, 2009)
;
_shelx_estimated_absorpt_T_min     ?
_shelx_estimated_absorpt_T_max     ?
_exptl_absorpt_correction_T_min     0.6901
_exptl_absorpt_correction_T_max     0.7457
_exptl_special_details
;
^1^H NMR (\d p.p.m., CDCl~3~, 400 Hz):
8.21 (d, J = 2.04 Hz, 1H), 7.66-7.71 (m, 1H), 7.50-7.57 (m, 2H),
7.32-7.41 (m, 2H), 7.21-7.26 (m, 1H), 3.15 (s, 3H).
;
_diffrn_ambient_temperature     173(2)
_diffrn_radiation_type     MoK\a
_diffrn_radiation_wavelength     0.71073
_diffrn_measurement_device_type     'Bruker SMART APEXII CCD'
_diffrn_measurement_method     '\f and \w scans'
_diffrn_detector_area_resol_mean     10.0
_diffrn_reflns_number     12250
_diffrn_reflns_av_R_equivalents     0.0233
_diffrn_reflns_theta_min     1.918
_diffrn_reflns_theta_max     28.406
_diffrn_reflns_theta_full     25.242
_diffrn_measured_fraction_theta_max     0.994
_diffrn_measured_fraction_theta_full     1.000
_diffrn_reflns_limit_h_min     -10
_diffrn_reflns_limit_h_max     10
_diffrn_reflns_limit_k_min     -11
_diffrn_reflns_limit_k_max     11
_diffrn_reflns_limit_l_min     -14
_diffrn_reflns_limit_l_max     14
_refine_special_details     ?
_reflns_number_total     3263
_reflns_number_gt     3030
_reflns_threshold_expression     I>2\s(I)
_refine_ls_structure_factor_coef     Fsqd
_refine_ls_matrix_type     full
_refine_ls_R_factor_all     0.0323
_refine_ls_R_factor_gt     0.0299
_refine_ls_wR_factor_gt     0.0786
_refine_ls_wR_factor_ref     0.0806
_refine_ls_goodness_of_fit_ref     1.045
_refine_ls_restrained_S_all     1.045
_refine_ls_number_reflns     3263
_refine_ls_number_parameters     183
_refine_ls_number_restraints     0
_refine_ls_hydrogen_treatment     constr
_refine_ls_weighting_scheme     calc
_refine_ls_weighting_details
              'w=1/[\s^2^(Fo^2^)+(0.0399P)^2^+0.2911P] where P=(Fo^2^+2Fc^2^)/3'
_atom_sites_solution_hydrogens     difmap
_atom_sites_solution_primary     direct
_atom_sites_solution_secondary     difmap
_refine_ls_shift/su_max     0.001
_refine_ls_shift/su_mean     0.000
_refine_diff_density_max     0.344
_refine_diff_density_min     -0.260
_refine_ls_extinction_method
;
<i>SHELXL2014</i> (Sheldrick, 2015)
;
_refine_ls_extinction_coef     0.042(3)
_refine_ls_extinction_expression
                                  'Fc^*^=kFc[1+0.001xFc^2^\l^3^/sin(2\q)]^-1/4^'
loop_
    _atom_type_symbol
    _atom_type_description
    _atom_type_scat_dispersion_real
    _atom_type_scat_dispersion_imag
    _atom_type_scat_source
    'C' 'C' 0.0033 0.0016
                         'International Tables Vol C Tables 4.2.6.8 and 6.1.1.4'
    'H' 'H' 0.0000 0.0000
                         'International Tables Vol C Tables 4.2.6.8 and 6.1.1.4'
    'O' 'O' 0.0106 0.0060
                         'International Tables Vol C Tables 4.2.6.8 and 6.1.1.4'
    'F' 'F' 0.0171 0.0103
                         'International Tables Vol C Tables 4.2.6.8 and 6.1.1.4'
    'S' 'S' 0.1246 0.1234
                         'International Tables Vol C Tables 4.2.6.8 and 6.1.1.4'
    'Cl' 'Cl' 0.1484 0.1585
                         'International Tables Vol C Tables 4.2.6.8 and 6.1.1.4'
_computing_data_collection
;
<i>APEX2</i> (Bruker, 2009)
;
_computing_cell_refinement
;
<i>SAINT</i> (Bruker, 2009)
;
_computing_data_reduction
;
<i>SAINT</i> (Bruker, 2009)
;
_computing_structure_solution
;
<i>SHELXS97</i> (Sheldrick, 2008)
;
_computing_structure_refinement
;
<i>SHELXL2014</i> (Sheldrick, 2015)
;
_computing_molecular_graphics
;
ORTEP-3 for Windows (Farrugia, 2012) and DIAMOND (Brandenburg,
1998)
;
_computing_publication_material
;
<i>SHELXL2014</i> (Sheldrick, 2015)
;
loop_
    _atom_site_type_symbol
    _atom_site_label
    _atom_site_fract_x
    _atom_site_fract_y
    _atom_site_fract_z
    _atom_site_U_iso_or_equiv
    _atom_site_adp_type
    _atom_site_calc_flag
    _atom_site_occupancy
    _atom_site_disorder_assembly
    _atom_site_disorder_group
    Cl Cl1 0.80773(5) 0.60679(5) 0.52105(3) 0.03134(11) Uani d 1 . .
    S S1 0.20658(4) 0.19225(4) 0.10339(3) 0.02090(10) Uani d 1 . .
    F F1 0.22939(12) -0.06448(11) -0.07604(8) 0.0324(2) Uani d 1 . .
    O O1 0.70194(12) 0.36314(12) -0.00857(8) 0.02229(19) Uani d 1 . .
    O O2 0.18502(13) 0.32691(13) 0.18956(10) 0.0283(2) Uani d 1 . .
    C C1 0.44206(16) 0.27158(16) 0.08330(11) 0.0198(2) Uani d 1 . .
    C C2 0.58981(17) 0.37914(16) 0.17693(11) 0.0198(2) Uani d 1 . .
    C C3 0.60633(18) 0.43369(17) 0.30452(12) 0.0220(3) Uani d 1 . .
    H H3 0.5032 0.4009 0.3498 0.026 Uiso calc 1 . .
    C C4 0.77958(18) 0.53749(17) 0.36158(12) 0.0231(3) Uani d 1 . .
    C C5 0.93409(18) 0.58960(18) 0.29751(13) 0.0258(3) Uani d 1 . .
    H H5 1.0502 0.6620 0.3411 0.031 Uiso calc 1 . .
    C C6 0.91896(18) 0.53654(18) 0.17133(13) 0.0255(3) Uani d 1 . .
    H H6 1.0220 0.5701 0.1260 0.031 Uiso calc 1 . .
    C C7 0.74560(17) 0.43207(16) 0.11491(12) 0.0208(2) Uani d 1 . .
    C C8 0.51654(17) 0.26585(16) -0.02553(12) 0.0201(2) Uani d 1 . .
    C C9 0.44641(17) 0.17903(16) -0.15243(12) 0.0210(2) Uani d 1 . .
    C C10 0.30426(18) 0.01690(17) -0.17542(13) 0.0242(3) Uani d 1 . .
    C C11 0.2375(2) -0.06907(19) -0.29337(14) 0.0304(3) Uani d 1 . .
    H H11 0.1390 -0.1796 -0.3049 0.036 Uiso calc 1 . .
    C C12 0.3186(2) 0.0106(2) -0.39495(14) 0.0341(3) Uani d 1 . .
    H H12 0.2744 -0.0450 -0.4778 0.041 Uiso calc 1 . .
    C C13 0.4640(2) 0.1712(2) -0.37641(13) 0.0311(3) Uani d 1 . .
    H H13 0.5198 0.2238 -0.4466 0.037 Uiso calc 1 . .
    C C14 0.52834(19) 0.25528(17) -0.25675(12) 0.0244(3) Uani d 1 . .
    H H14 0.6282 0.3649 -0.2451 0.029 Uiso calc 1 . .
    C C15 0.2029(2) 0.02115(19) 0.20017(15) 0.0323(3) Uani d 1 . .
    H H15A 0.2950 0.0697 0.2741 0.048 Uiso calc 1 . .
    H H15B 0.2302 -0.0665 0.1516 0.048 Uiso calc 1 . .
    H H15C 0.0814 -0.0330 0.2276 0.048 Uiso calc 1 . .
loop_
    _atom_site_aniso_label
    _atom_site_aniso_U_11
    _atom_site_aniso_U_22
    _atom_site_aniso_U_33
    _atom_site_aniso_U_12
    _atom_site_aniso_U_13
    _atom_site_aniso_U_23
    Cl1 0.02955(19) 0.0403(2) 0.02092(16) 0.01176(15) -0.00124(12) -0.00425(13)
    S1 0.01618(16) 0.02104(16) 0.02386(16) 0.00518(12) 0.00408(11) 0.00099(11)
    F1 0.0333(5) 0.0245(4) 0.0318(4) 0.0018(3) 0.0101(4) 0.0004(3)
    O1 0.0179(4) 0.0253(4) 0.0208(4) 0.0049(4) 0.0045(3) 0.0002(3)
    O2 0.0243(5) 0.0265(5) 0.0342(5) 0.0092(4) 0.0093(4) -0.0024(4)
    C1 0.0168(6) 0.0198(6) 0.0214(6) 0.0054(4) 0.0033(4) 0.0016(4)
    C2 0.0176(6) 0.0194(6) 0.0223(6) 0.0068(4) 0.0031(4) 0.0021(4)
    C3 0.0211(6) 0.0247(6) 0.0212(6) 0.0095(5) 0.0042(5) 0.0024(5)
    C4 0.0245(6) 0.0250(6) 0.0199(6) 0.0102(5) 0.0007(5) 0.0000(5)
    C5 0.0191(6) 0.0268(6) 0.0270(6) 0.0054(5) -0.0012(5) -0.0009(5)
    C6 0.0185(6) 0.0280(7) 0.0274(6) 0.0056(5) 0.0054(5) 0.0017(5)
    C7 0.0200(6) 0.0216(6) 0.0201(5) 0.0069(5) 0.0041(4) 0.0014(4)
    C8 0.0174(6) 0.0188(5) 0.0232(6) 0.0057(4) 0.0032(4) 0.0022(4)
    C9 0.0213(6) 0.0221(6) 0.0213(6) 0.0104(5) 0.0028(5) -0.0004(4)
    C10 0.0230(6) 0.0235(6) 0.0265(6) 0.0092(5) 0.0051(5) 0.0009(5)
    C11 0.0286(7) 0.0263(7) 0.0319(7) 0.0083(6) -0.0015(6) -0.0066(5)
    C12 0.0409(9) 0.0368(8) 0.0247(7) 0.0177(7) -0.0020(6) -0.0067(6)
    C13 0.0395(8) 0.0347(7) 0.0221(6) 0.0176(6) 0.0047(6) 0.0025(5)
    C14 0.0259(6) 0.0244(6) 0.0240(6) 0.0106(5) 0.0048(5) 0.0027(5)
    C15 0.0310(7) 0.0285(7) 0.0386(8) 0.0097(6) 0.0134(6) 0.0126(6)
_geom_special_details
;
 All esds (except the esd in the dihedral angle between two l.s. planes)
 are estimated using the full covariance matrix.  The cell esds are taken
 into account individually in the estimation of esds in distances, angles
 and torsion angles; correlations between esds in cell parameters are only
 used when they are defined by crystal symmetry.  An approximate (isotropic)
 treatment of cell esds is used for estimating esds involving l.s. planes.
;
loop_
    _geom_bond_atom_site_label_1
    _geom_bond_atom_site_label_2
    _geom_bond_site_symmetry_2
    _geom_bond_distance
    _geom_bond_publ_flag
    Cl1 C4 . 1.7425(13) ?
    S1 O2 . 1.4913(10) ?
    S1 C1 . 1.7739(12) ?
    S1 C15 . 1.7983(14) ?
    F1 C10 . 1.3542(15) ?
    O1 C7 . 1.3741(15) ?
    O1 C8 . 1.3762(15) ?
    C1 C8 . 1.3647(17) ?
    C1 C2 . 1.4420(17) ?
    C2 C7 . 1.3945(17) ?
    C2 C3 . 1.3976(17) ?
    C3 C4 . 1.3802(18) ?
    C3 H3 . 0.9500 ?
    C4 C5 . 1.3990(19) ?
    C5 C6 . 1.3815(19) ?
    C5 H5 . 0.9500 ?
    C6 C7 . 1.3800(18) ?
    C6 H6 . 0.9500 ?
    C8 C9 . 1.4618(17) ?
    C9 C10 . 1.3867(18) ?
    C9 C14 . 1.4043(18) ?
    C10 C11 . 1.3740(19) ?
    C11 C12 . 1.386(2) ?
    C11 H11 . 0.9500 ?
    C12 C13 . 1.388(2) ?
    C12 H12 . 0.9500 ?
    C13 C14 . 1.3830(19) ?
    C13 H13 . 0.9500 ?
    C14 H14 . 0.9500 ?
    C15 H15A . 0.9800 ?
    C15 H15B . 0.9800 ?
    C15 H15C . 0.9800 ?
loop_
    _geom_angle_atom_site_label_1
    _geom_angle_atom_site_label_2
    _geom_angle_atom_site_label_3
    _geom_angle_site_symmetry_1
    _geom_angle_site_symmetry_3
    _geom_angle
    _geom_angle_publ_flag
    O2 S1 C1 . . 105.84(6) ?
    O2 S1 C15 . . 105.10(7) ?
    C1 S1 C15 . . 97.80(6) ?
    C7 O1 C8 . . 106.59(9) ?
    C8 C1 C2 . . 106.80(11) ?
    C8 C1 S1 . . 127.53(10) ?
    C2 C1 S1 . . 125.04(9) ?
    C7 C2 C3 . . 119.16(11) ?
    C7 C2 C1 . . 105.31(11) ?
    C3 C2 C1 . . 135.52(12) ?
    C4 C3 C2 . . 116.81(12) ?
    C4 C3 H3 . . 121.6 ?
    C2 C3 H3 . . 121.6 ?
    C3 C4 C5 . . 123.12(12) ?
    C3 C4 Cl1 . . 118.55(10) ?
    C5 C4 Cl1 . . 118.33(10) ?
    C6 C5 C4 . . 120.45(12) ?
    C6 C5 H5 . . 119.8 ?
    C4 C5 H5 . . 119.8 ?
    C7 C6 C5 . . 116.19(12) ?
    C7 C6 H6 . . 121.9 ?
    C5 C6 H6 . . 121.9 ?
    O1 C7 C6 . . 125.31(11) ?
    O1 C7 C2 . . 110.42(11) ?
    C6 C7 C2 . . 124.26(12) ?
    C1 C8 O1 . . 110.87(11) ?
    C1 C8 C9 . . 135.10(12) ?
    O1 C8 C9 . . 114.01(10) ?
    C10 C9 C14 . . 117.07(12) ?
    C10 C9 C8 . . 122.54(12) ?
    C14 C9 C8 . . 120.32(12) ?
    F1 C10 C11 . . 117.65(12) ?
    F1 C10 C9 . . 118.49(12) ?
    C11 C10 C9 . . 123.83(13) ?
    C10 C11 C12 . . 117.90(14) ?
    C10 C11 H11 . . 121.1 ?
    C12 C11 H11 . . 121.0 ?
    C11 C12 C13 . . 120.39(13) ?
    C11 C12 H12 . . 119.8 ?
    C13 C12 H12 . . 119.8 ?
    C14 C13 C12 . . 120.60(13) ?
    C14 C13 H13 . . 119.7 ?
    C12 C13 H13 . . 119.7 ?
    C13 C14 C9 . . 120.18(13) ?
    C13 C14 H14 . . 119.9 ?
    C9 C14 H14 . . 119.9 ?
    S1 C15 H15A . . 109.5 ?
    S1 C15 H15B . . 109.5 ?
    H15A C15 H15B . . 109.5 ?
    S1 C15 H15C . . 109.5 ?
    H15A C15 H15C . . 109.5 ?
    H15B C15 H15C . . 109.5 ?
loop_
    _geom_torsion_atom_site_label_1
    _geom_torsion_atom_site_label_2
    _geom_torsion_atom_site_label_3
    _geom_torsion_atom_site_label_4
    _geom_torsion_site_symmetry_1
    _geom_torsion_site_symmetry_2
    _geom_torsion_site_symmetry_3
    _geom_torsion_site_symmetry_4
    _geom_torsion
    _geom_torsion_publ_flag
    O2 S1 C1 C8 . . . . -138.17(12) ?
    C15 S1 C1 C8 . . . . 113.63(13) ?
    O2 S1 C1 C2 . . . . 31.48(12) ?
    C15 S1 C1 C2 . . . . -76.71(12) ?
    C8 C1 C2 C7 . . . . 0.43(14) ?
    S1 C1 C2 C7 . . . . -171.01(9) ?
    C8 C1 C2 C3 . . . . -178.84(14) ?
    S1 C1 C2 C3 . . . . 9.7(2) ?
    C7 C2 C3 C4 . . . . -0.38(18) ?
    C1 C2 C3 C4 . . . . 178.82(13) ?
    C2 C3 C4 C5 . . . . 0.61(19) ?
    C2 C3 C4 Cl1 . . . . -179.26(9) ?
    C3 C4 C5 C6 . . . . -0.5(2) ?
    Cl1 C4 C5 C6 . . . . 179.35(11) ?
    C4 C5 C6 C7 . . . . 0.2(2) ?
    C8 O1 C7 C6 . . . . 179.14(12) ?
    C8 O1 C7 C2 . . . . 0.19(14) ?
    C5 C6 C7 O1 . . . . -178.76(12) ?
    C5 C6 C7 C2 . . . . 0.0(2) ?
    C3 C2 C7 O1 . . . . 179.03(11) ?
    C1 C2 C7 O1 . . . . -0.39(14) ?
    C3 C2 C7 C6 . . . . 0.1(2) ?
    C1 C2 C7 C6 . . . . -179.34(12) ?
    C2 C1 C8 O1 . . . . -0.33(14) ?
    S1 C1 C8 O1 . . . . 170.83(9) ?
    C2 C1 C8 C9 . . . . 178.19(13) ?
    S1 C1 C8 C9 . . . . -10.6(2) ?
    C7 O1 C8 C1 . . . . 0.10(14) ?
    C7 O1 C8 C9 . . . . -178.76(10) ?
    C1 C8 C9 C10 . . . . -33.0(2) ?
    O1 C8 C9 C10 . . . . 145.51(12) ?
    C1 C8 C9 C14 . . . . 150.06(15) ?
    O1 C8 C9 C14 . . . . -31.45(17) ?
    C14 C9 C10 F1 . . . . 176.27(11) ?
    C8 C9 C10 F1 . . . . -0.78(19) ?
    C14 C9 C10 C11 . . . . -1.8(2) ?
    C8 C9 C10 C11 . . . . -178.88(13) ?
    F1 C10 C11 C12 . . . . -177.47(13) ?
    C9 C10 C11 C12 . . . . 0.6(2) ?
    C10 C11 C12 C13 . . . . 0.8(2) ?
    C11 C12 C13 C14 . . . . -1.0(2) ?
    C12 C13 C14 C9 . . . . -0.2(2) ?
    C10 C9 C14 C13 . . . . 1.59(19) ?
    C8 C9 C14 C13 . . . . 178.71(12) ?
loop_
    _geom_hbond_atom_site_label_D
    _geom_hbond_atom_site_label_H
    _geom_hbond_atom_site_label_A
    _geom_hbond_site_symmetry_A
    _geom_hbond_distance_DH
    _geom_hbond_distance_HA
    _geom_hbond_distance_DA
    _geom_hbond_angle_DHA
    C6 H6 O1 2_765 0.95 2.53 3.4756(16) 175.5
    C14 H14 O2 2_665 0.95 2.44 3.3591(17) 162.5
_shelx_hkl_file
;
  -1   0   0   66.94    1.66
  -1   0   0   68.39    1.64
   1   0   0   65.35    1.65
  -2   0   0  257.96    6.80
  -2   0   0  246.81    6.96
  -3   0   0  220.34    5.45
  -3   0   0  226.34    5.42
  -4   0   0  114.30    2.82
  -4   0   0  110.44    2.86
  -5   0   0   50.86    1.44
  -5   0   0   50.70    1.40
  -6   0   0    0.52    0.11
  -6   0   0    0.65    0.11
  -7   0   0   31.50    1.05
  -7   0   0   31.74    1.00
   7   0   0   28.70    1.02
  -8   0   0   32.92    1.07
  -8   0   0   32.98    1.13
   8   0   0   31.02    1.11
  -9   0   0    2.15    0.23
 -10   1   0    0.18    0.12
   9  -1   0    0.58    0.17
  -9   1   0    0.59    0.16
  -8   1   0    4.20    0.28
  -8   1   0    4.00    0.32
  -7   1   0   21.92    0.83
  -7   1   0   22.02    0.74
  -6   1   0   40.09    1.13
  -6   1   0   37.92    1.21
  -5   1   0    3.86    0.20
  -5   1   0    3.73    0.25
  -4   1   0   37.44    1.10
  -4   1   0   38.11    1.02
  -3   1   0   -0.06    0.03
  -3   1   0    0.02    0.03
   2  -1   0   32.09    0.78
   2  -1   0   31.36    0.78
  -2   1   0   31.55    0.80
  -2   1   0   31.35    0.86
   1  -1   0   22.56    0.58
   1  -1   0   23.72    0.58
  -1   1   0   23.03    0.58
  -1   1   0   22.09    0.54
  -1   1   0   22.03    0.62
  -1   1   0   23.25    0.58
   0  -1   0   39.92    0.97
   0  -1   0   39.68    0.93
   0  -1   0   39.24    0.87
   0  -1   0   37.88    0.95
   0  -1   0   38.05    0.96
   0   1   0   38.60    0.97
   0   1   0   39.95    0.93
   0   1   0   39.23    0.94
  -1  -1   0  172.26    3.89
  -1  -1   0  148.70    3.98
  -1  -1   0  171.55    3.89
   1   1   0  162.50    4.14
   1   1   0  153.26    3.96
   1   1   0  152.20    4.16
   1   1   0  155.91    3.97
  -2  -1   0  195.21    4.64
  -2  -1   0  185.35    4.75
  -2  -1   0  180.96    4.73
  -2  -1   0  194.82    4.63
   2   1   0  195.96    4.62
  -3  -1   0    4.44    0.22
  -3  -1   0    5.09    0.22
   3   1   0    4.84    0.21
  -4  -1   0  154.45    3.90
  -4  -1   0  156.22    3.91
   4   1   0  160.40    3.91
  -5  -1   0    1.88    0.17
  -5  -1   0    2.36    0.19
   5   1   0    1.78    0.16
  -6  -1   0   14.88    0.58
  -6  -1   0   14.33    0.57
   6   1   0   14.91    0.58
  -7  -1   0   13.41    0.58
  -7  -1   0   13.23    0.57
   7   1   0   13.40    0.58
  -8  -1   0   14.28    0.63
  -9  -1   0   34.42    1.21
  10  -2   0    1.26    0.10
  10  -2   0    1.63    0.26
 -10   2   0    1.35    0.25
   9  -2   0    0.49    0.06
  -9   2   0    0.13    0.11
   8  -2   0    4.80    0.17
  -8   2   0    4.78    0.36
   7  -2   0    2.00    0.08
   7  -2   0    1.92    0.09
  -7   2   0    1.64    0.15
  -7   2   0    1.78    0.22
   6  -2   0   65.12    1.51
   6  -2   0   63.47    1.52
  -6   2   0   63.78    1.67
  -6   2   0   62.00    1.83
   5  -2   0    0.61    0.04
   5  -2   0    0.58    0.04
  -5   2   0    0.38    0.10
  -5   2   0    0.53    0.07
   4  -2   0    2.55    0.11
   4  -2   0    2.60    0.10
  -4   2   0    2.80    0.20
  -4   2   0    2.65    0.13
   3  -2   0  196.79    5.02
   3  -2   0  214.17    4.80
  -3   2   0  197.63    5.28
  -3   2   0  210.06    5.04
   2  -2   0  578.91   15.32
   2  -2   0  675.35   15.33
   2  -2   0  621.49   14.44
  -2   2   0  595.44   14.21
  -2   2   0  623.94   16.27
  -2   2   0  651.02   15.18
  -2   2   0  629.98   15.42
   1  -2   0   63.88    1.53
   1  -2   0   64.23    1.55
   1  -2   0   65.80    1.52
   1  -2   0   62.05    1.41
  -1   2   0   62.53    1.58
  -1   2   0   63.38    1.52
  -1   2   0   63.43    1.42
   0  -2   0   24.96    0.62
   0  -2   0   24.20    0.65
   0  -2   0   23.63    0.64
   0  -2   0   24.69    0.58
   0   2   0   24.54    0.63
   0   2   0   24.77    0.63
   0   2   0   25.12    0.63
   0   2   0   24.60    0.63
  -1  -2   0  113.52    2.73
  -1  -2   0  115.36    2.51
  -1  -2   0  115.53    2.82
  -1  -2   0  114.40    2.68
   1   2   0  117.58    2.70
   1   2   0  113.00    2.69
   1   2   0  110.79    2.78
  -2  -2   0    3.26    0.18
  -2  -2   0    3.28    0.13
  -2  -2   0    3.03    0.13
   2   2   0    3.32    0.12
   2   2   0    3.32    0.12
   2   2   0    3.43    0.15
  -3  -2   0   18.57    0.51
  -3  -2   0   18.93    0.63
  -3  -2   0   18.75    0.50
   3   2   0   18.86    0.58
   3   2   0   19.86    0.50
   3   2   0   19.95    0.49
  -4  -2   0    9.12    0.40
   4   2   0    9.71    0.27
   4   2   0    9.79    0.27
   4   2   0    8.98    0.36
  -5  -2   0    2.87    0.22
   5   2   0    3.19    0.12
   5   2   0    3.08    0.12
   5   2   0    2.84    0.20
  -6  -2   0    0.30    0.10
   6   2   0    0.09    0.07
   6   2   0    0.09    0.03
  -7  -2   0    0.66    0.15
   7   2   0    0.81    0.07
  -8  -2   0    0.08    0.09
   8   2   0    0.05    0.03
  10  -3   0    3.60    0.19
 -10   3   0    2.76    0.34
   9  -3   0    9.93    0.35
  -9   3   0    9.91    0.58
   8  -3   0    9.27    0.32
  -8   3   0    8.75    0.52
   7  -3   0   56.13    1.41
  -7   3   0   56.77    1.74
   6  -3   0   10.05    0.33
   6  -3   0   10.26    0.31
  -6   3   0    9.52    0.49
  -6   3   0   10.64    0.36
   5  -3   0   25.32    0.68
   5  -3   0   24.35    0.65
  -5   3   0   24.74    0.85
  -5   3   0   25.03    0.69
   4  -3   0    0.30    0.05
   4  -3   0    0.34    0.05
  -4   3   0    0.56    0.05
  -4   3   0    0.29    0.08
   3  -3   0   64.02    1.48
   3  -3   0   64.53    1.56
   3  -3   0   64.49    1.58
  -3   3   0   62.44    1.70
  -3   3   0   65.68    1.54
  -3   3   0   63.46    1.45
  -3   3   0   63.54    1.57
   2  -3   0    0.23    0.04
   2  -3   0    0.35    0.04
   2  -3   0    0.29    0.03
   2  -3   0    0.18    0.04
   2  -3   0    0.29    0.05
  -2   3   0    0.19    0.04
  -2   3   0    0.32    0.06
  -2   3   0    0.29    0.05
   1  -3   0   28.00    0.67
   1  -3   0   27.62    0.73
   1  -3   0   27.57    0.73
  -1   3   0   27.30    0.68
  -1   3   0   28.35    0.75
  -1   3   0   27.22    0.72
   0  -3   0   33.38    0.88
   0  -3   0   34.50    0.80
   0  -3   0   33.81    0.85
   0  -3   0   33.61    0.90
   0   3   0   33.83    0.86
   0   3   0   33.25    0.86
   0   3   0   32.76    0.80
   0   3   0   31.77    0.79
   0   3   0   33.53    0.86
   0   3   0   33.72    0.86
  -1  -3   0   14.34    0.37
  -1  -3   0   13.85    0.42
  -1  -3   0   14.16    0.39
  -1  -3   0   13.79    0.47
   1   3   0   14.46    0.41
   1   3   0   14.63    0.42
   1   3   0   14.28    0.42
  -2  -3   0  110.03    2.66
  -2  -3   0  107.30    2.63
  -2  -3   0  107.97    2.77
   2   3   0  108.23    2.68
   2   3   0  107.60    2.60
   2   3   0  112.82    2.59
  -3  -3   0    0.01    0.02
  -3  -3   0    0.11    0.04
  -3  -3   0    0.11    0.05
   3   3   0    0.21    0.04
   3   3   0    0.12    0.03
   3   3   0    0.09    0.04
  -4  -3   0    2.95    0.13
  -4  -3   0    2.84    0.22
  -4  -3   0    2.98    0.12
   4   3   0    3.01    0.14
   4   3   0    3.23    0.19
  -5  -3   0    0.12    0.07
   5   3   0    0.19    0.04
   5   3   0    0.37    0.09
  -6  -3   0    3.61    0.29
   6   3   0    3.71    0.17
  -7  -3   0    0.87    0.18
   7   3   0    0.60    0.08
  -8  -3   0    0.13    0.12
   8   3   0    0.12    0.05
  10  -4   0    2.96    0.19
 -10   4   0    3.05    0.36
   9  -4   0   11.87    0.43
  -9   4   0   11.88    0.67
   8  -4   0   49.52    1.31
  -8   4   0   49.58    1.64
   7  -4   0    7.32    0.30
  -7   4   0    7.31    0.45
   6  -4   0   12.77    0.43
  -6   4   0   12.83    0.59
   5  -4   0  113.41    2.72
   5  -4   0  112.58    2.69
   5  -4   0  110.74    2.55
  -5   4   0  109.19    2.96
  -5   4   0  112.45    2.72
   4  -4   0   51.09    1.27
   4  -4   0   49.93    1.18
   4  -4   0   50.61    1.30
  -4   4   0   49.86    1.17
  -4   4   0   49.39    1.44
  -4   4   0   50.20    1.25
  -4   4   0   49.94    1.15
   3  -4   0   19.01    0.50
   3  -4   0   18.94    0.57
   3  -4   0   19.77    0.58
   3  -4   0   19.20    0.51
  -3   4   0   19.40    0.64
  -3   4   0   19.25    0.53
   2  -4   0    3.94    0.17
   2  -4   0    4.34    0.20
   2  -4   0    4.01    0.19
   2  -4   0    3.78    0.15
   2  -4   0    4.04    0.19
  -2   4   0    3.74    0.17
  -2   4   0    3.95    0.20
  -2   4   0    3.80    0.18
   1  -4   0  142.00    3.38
   1  -4   0  139.60    3.09
   1  -4   0  139.09    3.32
  -1   4   0  139.92    3.43
  -1   4   0  140.47    3.11
  -1   4   0  136.16    3.32
   0  -4   0    1.30    0.09
   0  -4   0    1.20    0.08
   0  -4   0    1.14    0.11
   0  -4   0    1.00    0.10
   0   4   0    1.31    0.09
   0   4   0    1.11    0.09
   0   4   0    1.19    0.10
  -1  -4   0   21.05    0.55
  -1  -4   0   20.32    0.61
  -1  -4   0   20.24    0.67
  -1  -4   0   21.54    0.58
   1   4   0   21.13    0.61
   1   4   0   21.53    0.59
   1   4   0   21.74    0.61
   1   4   0   21.25    0.61
  -2  -4   0   57.05    1.29
  -2  -4   0   57.19    1.47
  -2  -4   0   56.74    1.28
  -2  -4   0   57.93    1.51
  -2  -4   0   54.93    1.58
   2   4   0   61.26    1.47
   2   4   0   58.51    1.48
   2   4   0   59.38    1.46
  -3  -4   0   10.06    0.34
  -3  -4   0    9.99    0.37
   3   4   0    9.91    0.35
   3   4   0   10.27    0.35
  -4  -4   0    4.07    0.19
  -4  -4   0    3.55    0.26
  -4  -4   0    3.85    0.17
   4   4   0    3.76    0.19
  -5  -4   0    0.50    0.13
   5   4   0    0.44    0.07
  -6  -4   0   10.43    0.55
   6   4   0    9.95    0.37
  -7  -4   0    0.46    0.16
   7   4   0    0.42    0.08
  10  -5   0   20.48    0.68
 -10   5   0   20.45    0.98
   9  -5   0    3.88    0.23
  -9   5   0    3.89    0.39
   8  -5   0    8.73    0.37
  -8   5   0    8.71    0.54
   7  -5   0    6.96    0.32
  -7   5   0    7.73    0.47
   6  -5   0    0.02    0.04
   6  -5   0    0.19    0.04
  -6   5   0    0.01    0.06
   5  -5   0    4.45    0.17
   5  -5   0    4.89    0.24
  -5   5   0    4.04    0.29
  -5   5   0    4.58    0.18
   4  -5   0   62.32    1.51
   4  -5   0   62.21    1.63
   4  -5   0   64.47    1.50
  -4   5   0   61.76    1.58
  -4   5   0   63.70    1.78
  -4   5   0   64.57    1.51
  -4   5   0   65.20    1.59
   3  -5   0    0.03    0.04
   3  -5   0    0.12    0.04
   3  -5   0    0.12    0.05
   3  -5   0    0.07    0.05
   3  -5   0    0.14    0.04
  -3   5   0    0.09    0.05
  -3   5   0    0.18    0.05
  -3   5   0    0.15    0.05
   2  -5   0   44.66    1.19
   2  -5   0   45.39    1.10
   2  -5   0   44.44    1.21
  -2   5   0   44.86    1.24
  -2   5   0   45.08    1.18
  -2   5   0   44.62    1.12
   1  -5   0    7.67    0.28
   1  -5   0    7.96    0.30
   1  -5   0    8.02    0.32
  -1   5   0    7.43    0.30
  -1   5   0    7.73    0.30
  -1   5   0    7.60    0.29
   0  -5   0  114.11    2.58
   0  -5   0  112.18    2.83
   0  -5   0  115.62    2.76
   0   5   0  118.63    2.83
   0   5   0  114.80    2.60
   0   5   0  109.38    2.78
  -1  -5   0    6.13    0.24
  -1  -5   0    7.25    0.33
  -1  -5   0    6.79    0.29
   1   5   0    6.44    0.24
   1   5   0    6.43    0.28
  -2  -5   0   11.77    0.32
  -2  -5   0   12.52    0.43
  -2  -5   0   12.39    0.51
  -2  -5   0   11.94    0.33
   2   5   0   12.45    0.43
   2   5   0   12.65    0.39
  -3  -5   0   14.54    0.48
   3   5   0   14.34    0.49
  -4  -5   0    9.51    0.35
  -4  -5   0    9.66    0.49
   4   5   0    9.66    0.38
  -5  -5   0   16.77    0.73
  -5  -5   0   16.68    0.47
   5   5   0   17.28    0.57
  -6  -5   0    2.48    0.28
   6   5   0    2.04    0.16
  10  -6   0    0.30    0.10
 -10   6   0    0.30    0.16
   9  -6   0    0.23    0.08
  -9   6   0    0.23    0.13
   8  -6   0   21.44    0.70
  -8   6   0   19.49    0.90
   7  -6   0   17.65    0.49
   7  -6   0   16.80    0.60
  -7   6   0   17.23    0.78
   6  -6   0   31.21    0.94
   6  -6   0   32.14    0.83
  -6   6   0   31.38    1.12
  -6   6   0   31.95    0.78
   5  -6   0    3.26    0.16
   5  -6   0    3.02    0.20
   5  -6   0    2.87    0.20
  -5   6   0    3.00    0.17
  -5   6   0    3.00    0.27
   4  -6   0   32.17    0.86
   4  -6   0   30.91    0.93
   4  -6   0   32.10    0.84
   4  -6   0   31.66    0.93
  -4   6   0   33.91    1.06
  -4   6   0   32.99    0.88
   3  -6   0    1.97    0.16
   3  -6   0    2.14    0.17
   3  -6   0    2.12    0.14
  -3   6   0    1.75    0.15
  -3   6   0    1.80    0.17
  -3   6   0    1.56    0.13
   2  -6   0    0.15    0.06
   2  -6   0    0.05    0.04
   2  -6   0    0.19    0.06
  -2   6   0    0.07    0.04
  -2   6   0    0.08    0.05
  -2   6   0    0.12    0.05
   1  -6   0    7.80    0.30
   1  -6   0    7.90    0.32
   1  -6   0    7.81    0.35
  -1   6   0    7.99    0.34
  -1   6   0    7.64    0.32
  -1   6   0    7.75    0.32
   0  -6   0    0.81    0.11
   0  -6   0    0.88    0.10
   0   6   0    1.01    0.10
   0   6   0    1.00    0.11
   0   6   0    1.02    0.12
  -1  -6   0    1.74    0.15
  -1  -6   0    2.10    0.13
   1   6   0    2.11    0.16
  -2  -6   0   12.37    0.36
  -2  -6   0   12.89    0.47
   2   6   0   12.89    0.48
  -3  -6   0    5.42    0.27
  -3  -6   0    5.58    0.36
   3   6   0    5.78    0.29
  -4  -6   0    4.47    0.23
   4   6   0    3.92    0.24
  -5  -6   0    0.56    0.07
   5   6   0    0.60    0.11
 -10   7   0    0.21    0.15
   9  -7   0    3.34    0.18
   9  -7   0    3.14    0.24
   9  -7   0    3.31    0.24
  -9   7   0    3.34    0.38
   8  -7   0    5.27    0.31
   8  -7   0    5.48    0.24
   8  -7   0    5.37    0.31
  -8   7   0    5.87    0.45
   7  -7   0    6.97    0.36
   7  -7   0    7.50    0.28
   7  -7   0    7.89    0.37
  -7   7   0    6.74    0.21
  -7   7   0    7.27    0.49
   6  -7   0    0.05    0.06
   6  -7   0    0.09    0.07
   6  -7   0    0.04    0.04
  -6   7   0    0.10    0.08
  -6   7   0    0.03    0.04
   5  -7   0    0.17    0.07
   5  -7   0    0.06    0.05
   5  -7   0    0.08    0.04
  -5   7   0    0.23    0.07
  -5   7   0    0.23    0.11
   4  -7   0   15.02    0.47
   4  -7   0   14.23    0.49
   4  -7   0   15.02    0.55
  -4   7   0   14.91    0.62
  -4   7   0   14.58    0.52
   3  -7   0    1.76    0.16
   3  -7   0    2.20    0.16
   3  -7   0    1.92    0.18
  -3   7   0    1.79    0.16
  -3   7   0    2.13    0.20
   2  -7   0    9.74    0.42
   2  -7   0    9.24    0.37
  -2   7   0    9.90    0.40
  -2   7   0    9.10    0.41
  -2   7   0    9.47    0.40
   1  -7   0    2.09    0.19
   1  -7   0    2.38    0.17
  -1   7   0    2.71    0.19
  -1   7   0    2.44    0.18
  -1   7   0    2.73    0.19
   0  -7   0    0.19    0.07
   0  -7   0    0.26    0.07
   0   7   0    0.28    0.09
  -1  -7   0   18.09    0.55
  -1  -7   0   18.05    0.64
   1   7   0   18.40    0.64
  -2  -7   0   12.18    0.35
  -2  -7   0   12.50    0.49
   2   7   0   11.76    0.49
  -3  -7   0    1.16    0.14
   3   7   0    1.28    0.15
  -4  -7   0    0.48    0.10
   4   7   0    0.30    0.10
  -5  -7   0    7.52    0.30
   9  -8   0    6.83    0.39
   9  -8   0    6.61    0.38
   9  -8   0    7.06    0.31
  -9   8   0    7.53    0.57
   8  -8   0    0.26    0.07
   8  -8   0    0.28    0.10
   8  -8   0    0.26    0.10
  -8   8   0    0.27    0.14
   7  -8   0   23.26    0.79
   7  -8   0   23.31    0.79
   7  -8   0   21.61    0.67
  -7   8   0   21.91    0.63
  -7   8   0   21.88    0.96
   6  -8   0    3.01    0.23
   6  -8   0    3.36    0.19
  -6   8   0    3.08    0.31
  -6   8   0    3.50    0.22
   5  -8   0   13.02    0.53
   5  -8   0   12.59    0.44
  -5   8   0   12.78    0.49
  -5   8   0   12.81    0.62
   4  -8   0    4.08    0.24
   4  -8   0    4.46    0.27
  -4   8   0    4.51    0.32
  -4   8   0    4.39    0.27
   3  -8   0    5.08    0.27
  -3   8   0    4.93    0.32
  -3   8   0    4.80    0.29
   2  -8   0    5.20    0.31
   2  -8   0    5.45    0.28
  -2   8   0    5.47    0.32
  -2   8   0    5.77    0.32
  -2   8   0    5.12    0.30
   1  -8   0    0.27    0.08
   1  -8   0    0.21    0.09
  -1   8   0    0.26    0.09
   0  -8   0    5.09    0.26
   0  -8   0    4.90    0.31
   0   8   0    5.02    0.30
  -1  -8   0    7.77    0.32
  -1  -8   0    8.03    0.40
   1   8   0    7.98    0.40
  -2  -8   0    7.61    0.39
   2   8   0    9.10    0.43
  -3  -8   0    2.82    0.22
   3   8   0    2.57    0.23
   9  -9   0    0.12    0.07
   9  -9   0    0.05    0.08
  -9   9   0    0.04    0.12
   8  -9   0    4.65    0.32
   8  -9   0    4.30    0.24
  -8   9   0    4.08    0.16
  -8   9   0    4.33    0.43
   7  -9   0    4.14    0.29
   7  -9   0    4.05    0.23
  -7   9   0    4.43    0.41
  -7   9   0    3.70    0.23
   6  -9   0    0.08    0.07
  -6   9   0    0.18    0.11
  -6   9   0    0.26    0.09
  -5   9   0    3.12    0.31
  -5   9   0    3.44    0.25
   4  -9   0    0.52    0.11
  -4   9   0    0.58    0.15
  -4   9   0    0.62    0.13
   3  -9   0    6.64    0.34
  -3   9   0    6.74    0.37
   2  -9   0    2.88    0.22
   2  -9   0    2.68    0.24
  -2   9   0    2.42    0.23
   1  -9   0    0.05    0.06
   1  -9   0   -0.01    0.07
   0  -9   0    4.57    0.27
   0  -9   0    5.91    0.35
   0   9   0    5.15    0.33
  -1  -9   0    3.79    0.28
  -1  -9   0    3.86    0.22
   1   9   0    3.49    0.28
  -2  -9   0    0.12    0.09
   2   9   0    0.00    0.07
  -8  10   0    1.74    0.14
  -7  10   0    0.76    0.22
  -7  10   0    1.07    0.15
  -6  10   0    0.39    0.12
  -6  10   0    0.43    0.16
  -5  10   0    2.61    0.30
  -5  10   0    2.36    0.23
   4 -10   0    2.54    0.23
  -4  10   0    2.19    0.23
   3 -10   0    3.87    0.27
  -3  10   0    3.97    0.30
   2 -10   0    4.85    0.30
   2 -10   0    4.62    0.34
   1 -10   0    2.30    0.24
   1 -10   0    2.29    0.21
   0 -10   0    0.91    0.17
   0 -10   0    0.93    0.14
  -5  11   0    0.75    0.17
   4 -11   0    0.03    0.08
  -4  11   0    0.04    0.09
   3 -11   0    9.62    0.47
  -3  11  -1    7.81    0.46
   3 -11   1    8.10    0.42
  -4  11  -1    0.79    0.17
   4 -11   1    1.05    0.17
  -5  11  -1    3.30    0.29
   0 -10   1    0.05    0.06
   0 -10   1    0.12    0.09
   1 -10   1    0.67    0.13
   1 -10   1    0.71    0.16
   2 -10   1    0.81    0.16
   2 -10   1    0.53    0.12
  -3  10  -1    0.20    0.10
   3 -10   1    0.01    0.07
  -4  10  -1    1.52    0.20
   4 -10   1    1.31    0.17
  -5  10  -1    0.20    0.10
  -5  10  -1    0.38    0.14
  -6  10  -1    4.80    0.43
  -6  10  -1    5.00    0.31
  -7  10  -1    0.42    0.18
   7 -10   1    0.23    0.08
   2   9  -1    1.19    0.18
  -2  -9   1    1.48    0.19
   1   9  -1    7.74    0.41
  -1  -9   1    6.55    0.39
  -1  -9   1    7.57    0.32
   0   9  -1    6.37    0.37
   0  -9   1    7.00    0.39
   0  -9   1    7.00    0.33
   1  -9   1    0.06    0.06
   1  -9   1    0.11    0.08
  -2   9  -1    0.43    0.12
   2  -9   1    0.18    0.09
   2  -9   1    0.47    0.11
  -3   9  -1    1.16    0.18
  -3   9  -1    1.03    0.16
   3  -9   1    0.73    0.13
  -4   9  -1    0.71    0.17
  -4   9  -1    1.08    0.16
   4  -9   1    0.77    0.13
  -5   9  -1    0.02    0.08
  -5   9  -1    0.00    0.06
  -6   9  -1    0.15    0.12
  -6   9  -1    0.07    0.07
   6  -9   1    0.15    0.07
   6  -9   1    0.22    0.10
  -7   9  -1   -0.04    0.05
  -7   9  -1    0.16    0.13
   7  -9   1   -0.04    0.07
   7  -9   1    0.14    0.06
  -8   9  -1    0.00    0.11
   8  -9   1   -0.04    0.06
   8  -9   1    0.00    0.05
   9  -9   1    0.14    0.07
   3   8  -1    5.17    0.33
  -3  -8   1    5.03    0.30
   2   8  -1   12.67    0.54
  -2  -8   1   13.21    0.37
  -2  -8   1   12.49    0.53
   1   8  -1    0.79    0.13
  -1  -8   1    0.61    0.13
  -1  -8   1    0.65    0.10
   0   8  -1    8.51    0.41
   0  -8   1    8.77    0.36
   0  -8   1    8.48    0.42
  -1   8  -1    8.75    0.41
   1  -8   1    8.38    0.36
   1  -8   1    8.99    0.42
  -2   8  -1    7.10    0.38
  -2   8  -1    7.46    0.36
   2  -8   1    7.91    0.34
   2  -8   1    7.52    0.39
  -3   8  -1    3.28    0.23
  -3   8  -1    3.04    0.25
   3  -8   1    3.02    0.21
  -4   8  -1    0.04    0.05
  -4   8  -1    0.03    0.06
   4  -8   1   -0.01    0.06
   4  -8   1    0.12    0.06
  -5   8  -1   21.89    0.87
  -5   8  -1   20.96    0.69
   5  -8   1   21.14    0.64
   5  -8   1   21.80    0.75
  -6   8  -1    2.30    0.17
  -6   8  -1    1.94    0.26
   6  -8   1    2.04    0.15
   6  -8   1    2.11    0.20
  -7   8  -1    4.78    0.42
  -7   8  -1    4.44    0.21
   7  -8   1    4.52    0.29
   7  -8   1    4.16    0.22
  -8   8  -1   11.61    0.68
   8  -8   1   11.54    0.41
   8  -8   1   10.46    0.49
  -9   8  -1    6.57    0.53
   9  -8   1    6.93    0.30
   9  -8   1    6.53    0.37
  -5  -7   1    0.44    0.09
   4   7  -1    3.95    0.26
  -4  -7   1    3.77    0.24
   3   7  -1    0.27    0.09
  -3  -7   1    0.26    0.09
   2   7  -1    1.87    0.18
  -2  -7   1    2.08    0.19
  -2  -7   1    1.75    0.11
   1   7  -1   17.12    0.63
  -1  -7   1   19.36    0.65
  -1  -7   1   17.69    0.54
   0   7  -1    2.61    0.18
   0   7  -1    2.81    0.20
   0  -7   1    2.59    0.17
   0  -7   1    2.89    0.21
  -1   7  -1   42.21    1.22
  -1   7  -1   43.69    1.15
  -1   7  -1   41.95    1.21
   1  -7   1   42.65    1.11
   1  -7   1   44.12    1.25
  -2   7  -1   12.80    0.50
  -2   7  -1   12.19    0.46
  -2   7  -1   12.56    0.48
   2  -7   1   12.88    0.47
   2  -7   1   11.95    0.48
   2  -7   1   12.48    0.44
  -3   7  -1   15.54    0.54
  -3   7  -1   15.42    0.61
   3  -7   1   14.92    0.55
   3  -7   1   15.45    0.57
   3  -7   1   16.83    0.53
  -4   7  -1    1.68    0.16
  -4   7  -1    1.50    0.19
   4  -7   1    1.83    0.13
   4  -7   1    1.66    0.16
   4  -7   1    1.64    0.15
  -5   7  -1    0.32    0.12
  -5   7  -1    0.33    0.08
   5  -7   1    0.34    0.09
   5  -7   1    0.22    0.06
  -6   7  -1   25.02    0.68
  -6   7  -1   23.90    0.96
   6  -7   1   22.63    0.78
   6  -7   1   25.31    0.69
  -7   7  -1    2.26    0.29
   7  -7   1    2.82    0.16
   7  -7   1    2.71    0.21
  -8   7  -1    0.40    0.15
   8  -7   1    0.18    0.06
   8  -7   1    0.33    0.10
   8  -7   1    0.26    0.09
  -9   7  -1   22.33    1.04
   9  -7   1   22.13    0.76
   5   6  -1   12.37    0.49
  -5  -6   1   12.17    0.42
   4   6  -1   -0.02    0.04
  -4  -6   1   -0.01    0.04
   3   6  -1   15.53    0.55
  -3  -6   1   14.34    0.53
   2   6  -1    7.31    0.33
  -2  -6   1    6.62    0.24
  -2  -6   1    7.24    0.33
   1   6  -1   57.72    1.56
   1   6  -1   59.57    1.56
  -1  -6   1   59.47    1.41
  -1  -6   1   59.78    1.59
   0   6  -1   23.34    0.73
   0   6  -1   24.15    0.69
   0   6  -1   24.15    0.72
   0  -6   1   23.71    0.66
   0  -6   1   23.36    0.74
  -1   6  -1    0.31    0.07
  -1   6  -1    0.25    0.07
  -1   6  -1    0.21    0.06
   1  -6   1    0.22    0.06
   1  -6   1    0.20    0.06
   1  -6   1    0.22    0.07
  -2   6  -1   72.39    1.92
  -2   6  -1   68.72    1.73
  -2   6  -1   71.56    1.84
   2  -6   1   73.57    1.88
   2  -6   1   74.23    1.84
   2  -6   1   71.11    1.71
  -3   6  -1    9.49    0.38
  -3   6  -1   10.47    0.45
  -3   6  -1   11.12    0.39
   3  -6   1   10.48    0.41
   3  -6   1   10.17    0.34
   3  -6   1   10.05    0.39
   3  -6   1   10.21    0.36
  -4   6  -1    1.69    0.19
  -4   6  -1    1.50    0.13
   4  -6   1    1.63    0.15
   4  -6   1    1.59    0.11
   4  -6   1    1.55    0.13
  -5   6  -1   52.07    1.59
  -5   6  -1   51.19    1.27
   5  -6   1   51.83    1.40
   5  -6   1   53.09    1.29
   5  -6   1   51.71    1.40
  -6   6  -1   15.55    0.42
  -6   6  -1   14.74    0.69
   6  -6   1   15.46    0.45
   6  -6   1   15.22    0.54
   6  -6   1   15.29    0.54
  -7   6  -1    7.67    0.49
   7  -6   1    8.27    0.28
   7  -6   1    8.08    0.36
   7  -6   1    7.67    0.35
  -8   6  -1   25.27    1.06
   8  -6   1   25.89    0.81
   8  -6   1   25.94    0.81
  -9   6  -1   10.63    0.66
   9  -6   1   11.12    0.45
   9  -6   1   11.19    0.45
 -10   6  -1   18.77    0.95
  10  -6   1   17.52    0.63
  10  -6   1   18.25    0.64
   6   5  -1    2.88    0.20
   5   5  -1    2.09    0.16
  -5  -5   1    1.84    0.12
   4   5  -1    2.87    0.18
  -4  -5   1    2.43    0.16
   3   5  -1   12.51    0.44
   3   5  -1   12.25    0.43
  -3  -5   1   11.93    0.43
   2   5  -1    7.67    0.29
   2   5  -1    7.17    0.30
  -2  -5   1    7.52    0.31
  -2  -5   1    6.99    0.22
  -2  -5   1    7.11    0.23
   1   5  -1    0.09    0.04
   1   5  -1    0.11    0.05
  -1  -5   1    0.16    0.04
  -1  -5   1    0.12    0.05
   0   5  -1    5.37    0.23
   0   5  -1    5.29    0.24
   0  -5   1    5.44    0.24
   0  -5   1    5.39    0.25
   0  -5   1    5.31    0.22
  -1   5  -1   10.65    0.39
  -1   5  -1   11.48    0.40
   1  -5   1   11.56    0.39
   1  -5   1   10.88    0.35
   1  -5   1   10.27    0.39
  -2   5  -1   91.88    2.13
  -2   5  -1   94.43    2.28
  -2   5  -1   93.75    2.38
   2  -5   1   91.63    2.11
   2  -5   1   92.00    2.31
   2  -5   1   90.67    2.27
   2  -5   1   91.34    2.16
  -3   5  -1  132.41    3.04
  -3   5  -1  137.01    3.44
  -3   5  -1  132.58    3.24
   3  -5   1  135.50    3.12
   3  -5   1  138.20    3.31
   3  -5   1  137.80    3.02
   3  -5   1  130.49    3.25
  -4   5  -1   34.58    0.85
  -4   5  -1   33.79    1.05
  -4   5  -1   33.82    0.89
  -4   5  -1   32.42    0.88
   4  -5   1   32.32    0.92
   4  -5   1   32.39    0.83
   4  -5   1   32.23    0.83
   4  -5   1   31.81    0.91
  -5   5  -1    0.30    0.04
  -5   5  -1    0.19    0.04
  -5   5  -1    0.35    0.11
  -5   5  -1    0.26    0.05
   5  -5   1    0.35    0.05
   5  -5   1    0.22    0.06
   5  -5   1    0.32    0.07
  -6   5  -1   91.51    2.57
   6  -5   1   89.48    2.27
   6  -5   1   92.71    2.12
  -7   5  -1    8.93    0.52
   7  -5   1    9.62    0.37
  -8   5  -1   40.41    1.40
   8  -5   1   37.44    1.07
  -9   5  -1    0.50    0.17
   9  -5   1    0.42    0.09
 -10   5  -1    4.36    0.43
  10  -5   1    4.19    0.24
  10  -5   1    4.14    0.24
   7   4  -1    4.29    0.23
   6   4  -1    2.53    0.16
  -6  -4   1    2.31    0.25
   5   4  -1    9.86    0.35
  -5  -4   1    9.07    0.47
   4   4  -1    2.26    0.17
   4   4  -1    1.82    0.13
  -4  -4   1    2.15    0.13
  -4  -4   1    2.13    0.14
  -4  -4   1    2.17    0.21
   3   4  -1   28.00    0.78
   3   4  -1   28.12    0.82
  -3  -4   1   27.93    0.78
   2   4  -1    2.45    0.14
   2   4  -1    2.34    0.14
   2   4  -1    2.46    0.14
  -2  -4   1    2.32    0.18
  -2  -4   1    2.34    0.10
  -2  -4   1    2.45    0.10
  -2  -4   1    2.36    0.14
   1   4  -1   14.14    0.44
   1   4  -1   13.88    0.44
   1   4  -1   13.53    0.43
   1   4  -1   14.02    0.40
  -1  -4   1   13.60    0.44
  -1  -4   1   13.39    0.38
  -1  -4   1   14.32    0.42
   0   4  -1   55.76    1.42
   0   4  -1   54.54    1.39
   0   4  -1   56.25    1.29
   0  -4   1   55.27    1.29
   0  -4   1   54.78    1.42
   0  -4   1   54.22    1.38
  -1   4  -1    2.12    0.12
  -1   4  -1    2.36    0.14
  -1   4  -1    2.01    0.12
  -1   4  -1    2.07    0.13
   1  -4   1    1.95    0.12
   1  -4   1    2.19    0.12
  -2   4  -1   21.34    0.66
  -2   4  -1   21.66    0.58
  -2   4  -1   21.39    0.61
   2  -4   1   21.93    0.62
   2  -4   1   21.46    0.56
   2  -4   1   21.89    0.63
   2  -4   1   21.90    0.57
  -3   4  -1  157.74    3.58
  -3   4  -1  161.96    4.05
   3  -4   1  163.38    3.72
   3  -4   1  165.43    3.85
   3  -4   1  163.24    3.85
   3  -4   1  160.51    3.90
   3  -4   1  161.69    3.56
  -4   4  -1   52.31    1.19
  -4   4  -1   51.25    1.48
  -4   4  -1   52.57    1.33
  -4   4  -1   51.07    1.20
   4  -4   1   52.41    1.33
   4  -4   1   51.24    1.23
   4  -4   1   53.04    1.31
  -5   4  -1    1.35    0.17
  -5   4  -1    1.70    0.11
   5  -4   1    1.45    0.12
   5  -4   1    1.28    0.06
  -6   4  -1    1.16    0.11
  -6   4  -1    1.02    0.17
   6  -4   1    0.88    0.09
  -7   4  -1    5.03    0.37
   7  -4   1    5.07    0.23
  -8   4  -1    0.45    0.15
   8  -4   1    0.24    0.07
  -9   4  -1    0.26    0.14
   9  -4   1    0.44    0.08
 -10   4  -1    3.29    0.37
  10  -4   1    3.60    0.20
   8   3  -1    3.22    0.17
   7   3  -1   21.58    0.62
  -7  -3   1   21.40    0.85
   6   3  -1    1.22    0.10
  -6  -3   1    1.50    0.19
   5   3  -1    0.17    0.07
   5   3  -1    0.10    0.04
  -5  -3   1    0.11    0.07
   4   3  -1   23.99    0.65
   4   3  -1   24.22    0.75
  -4  -3   1   23.49    0.64
  -4  -3   1   23.57    0.80
  -4  -3   1   24.47    0.64
   3   3  -1    0.94    0.08
   3   3  -1    1.02    0.08
   3   3  -1    1.23    0.11
  -3  -3   1    0.83    0.07
  -3  -3   1    0.78    0.11
   2   3  -1   35.50    0.95
   2   3  -1   34.82    0.90
   2   3  -1   36.81    0.90
  -2  -3   1   35.03    0.78
  -2  -3   1   34.14    0.91
  -2  -3   1   34.94    0.79
  -2  -3   1   33.05    0.99
   1   3  -1    7.60    0.26
   1   3  -1    7.41    0.25
   1   3  -1    7.39    0.26
  -1  -3   1    7.48    0.22
  -1  -3   1    7.12    0.26
  -1  -3   1    7.59    0.24
   0   3  -1   12.50    0.37
   0   3  -1   12.08    0.37
   0   3  -1   12.04    0.34
   0  -3   1   11.96    0.38
   0  -3   1   13.05    0.37
   0  -3   1   11.83    0.33
  -1   3  -1  565.96   13.57
  -1   3  -1  527.83   14.18
  -1   3  -1  559.50   12.66
  -1   3  -1  537.10   12.92
   1  -3   1  539.48   13.16
   1  -3   1  535.53   12.78
   1  -3   1  535.91   13.53
   1  -3   1  590.27   13.66
  -2   3  -1   34.27    0.82
  -2   3  -1   32.82    0.94
  -2   3  -1   35.20    0.88
   2  -3   1   35.11    0.87
   2  -3   1   34.01    0.82
   2  -3   1   33.85    0.81
   2  -3   1   34.49    0.88
   2  -3   1   33.40    0.89
  -3   3  -1   10.71    0.41
  -3   3  -1   10.98    0.31
  -3   3  -1   11.21    0.32
  -3   3  -1   10.92    0.33
   3  -3   1   10.66    0.28
   3  -3   1   11.22    0.34
   3  -3   1   11.36    0.34
  -4   3  -1  163.31    4.10
  -4   3  -1  164.78    3.95
   4  -3   1  161.94    3.81
   4  -3   1  159.57    3.83
  -5   3  -1   31.15    1.03
  -5   3  -1   32.20    0.88
   5  -3   1   32.50    0.82
   5  -3   1   31.75    0.84
  -6   3  -1   16.34    0.68
  -6   3  -1   16.97    0.55
   6  -3   1   16.50    0.49
   6  -3   1   17.43    0.48
  -7   3  -1    1.51    0.15
  -7   3  -1    1.70    0.22
   7  -3   1    1.29    0.10
  -8   3  -1   30.31    1.13
   8  -3   1   29.57    0.80
  -9   3  -1    0.05    0.08
   9  -3   1   -0.04    0.04
 -10   3  -1    0.00    0.10
  10  -3   1    0.03    0.04
   8   2  -1   10.80    0.34
  -8  -2   1   11.01    0.56
   7   2  -1   13.36    0.58
   7   2  -1   13.13    0.38
  -7  -2   1   12.76    0.58
   6   2  -1   31.26    0.80
   6   2  -1   32.83    1.03
  -6  -2   1   31.27    1.03
   5   2  -1   24.27    0.62
   5   2  -1   24.42    0.62
   5   2  -1   22.16    0.77
  -5  -2   1   24.75    0.81
   4   2  -1   24.75    0.77
   4   2  -1   25.19    0.63
   4   2  -1   24.78    0.63
  -4  -2   1   23.43    0.77
   3   2  -1  113.06    2.61
   3   2  -1  111.58    2.61
   3   2  -1  111.82    2.79
  -3  -2   1  109.38    2.65
  -3  -2   1  108.14    2.80
   2   2  -1   30.03    0.76
   2   2  -1   31.52    0.77
   2   2  -1   30.27    0.84
  -2  -2   1   30.30    0.86
  -2  -2   1   30.39    0.78
   1   2  -1  120.71    2.86
   1   2  -1  123.96    2.98
   1   2  -1  124.59    2.86
  -1  -2   1  123.18    2.91
  -1  -2   1  118.21    2.85
  -1  -2   1  120.46    2.67
   0   2  -1  103.48    2.38
   0   2  -1   99.08    2.48
   0   2  -1   99.65    2.39
   0  -2   1  102.74    2.42
   0  -2   1  100.87    2.22
   0  -2   1  100.61    2.38
  -1   2  -1  891.00   20.05
  -1   2  -1  857.11   20.06
  -1   2  -1  935.43   21.66
  -1   2  -1  834.45   22.50
   1  -2   1  846.78   21.64
   1  -2   1  908.68   20.12
   1  -2   1  854.40   20.74
   1  -2   1 1000.00   22.05
   1  -2   1  923.47   21.72
  -2   2  -1    0.03    0.02
  -2   2  -1    0.09    0.03
   2  -2   1    0.02    0.01
   2  -2   1    0.02    0.02
   2  -2   1    0.03    0.02
  -3   2  -1    6.57    0.29
  -3   2  -1    6.88    0.24
   3  -2   1    6.84    0.21
   3  -2   1    6.70    0.21
  -4   2  -1    7.34    0.34
  -4   2  -1    7.25    0.27
   4  -2   1    7.47    0.22
   4  -2   1    7.53    0.22
  -5   2  -1    0.92    0.14
  -5   2  -1    0.82    0.10
   5  -2   1    1.08    0.06
   5  -2   1    1.04    0.06
  -6   2  -1    1.85    0.15
  -6   2  -1    1.48    0.19
   6  -2   1    1.86    0.08
   6  -2   1    1.86    0.08
  -7   2  -1    1.61    0.16
  -7   2  -1    1.53    0.20
   7  -2   1    1.91    0.08
   7  -2   1    1.68    0.08
  -8   2  -1   -0.03    0.07
  -8   2  -1   -0.05    0.05
  -9   2  -1   17.51    0.81
   9  -2   1   18.77    0.50
 -10   2  -1    1.92    0.28
  10  -2   1    2.11    0.11
   9   1  -1    1.07    0.08
  -9  -1   1    1.44    0.22
   8   1  -1    1.12    0.19
  -8  -1   1    1.44    0.19
   7   1  -1   33.72    1.13
  -7  -1   1   35.33    1.11
   6   1  -1    2.60    0.22
  -6  -1   1    2.45    0.20
   5   1  -1  165.80    4.13
  -5  -1   1  161.83    4.08
  -5  -1   1  161.59    4.11
   4   1  -1   13.14    0.49
  -4  -1   1   13.71    0.48
  -4  -1   1   14.11    0.49
   3   1  -1   63.49    1.68
  -3  -1   1   64.66    1.56
  -3  -1   1   64.64    1.66
   2   1  -1  192.42    5.08
   2   1  -1  205.72    4.97
   2   1  -1  218.12    5.04
  -2  -1   1  196.52    5.24
  -2  -1   1  221.55    5.03
   1   1  -1  156.58    3.55
   1   1  -1  133.59    3.71
   1   1  -1  144.99    3.71
  -1  -1   1  155.22    3.45
  -1  -1   1  131.13    3.33
  -1  -1   1  144.78    3.61
   0   1  -1  125.54    3.03
   0   1  -1  131.71    2.92
   0  -1   1  116.01    2.95
   0  -1   1  125.74    2.91
   0  -1   1  114.73    2.99
   0  -1   1  122.40    3.17
   0  -1   1  131.21    2.96
  -1   1  -1   30.77    0.74
  -1   1  -1   30.42    0.78
  -1   1  -1   30.86    0.77
  -1   1  -1   30.18    0.69
  -1   1  -1   29.74    0.68
   1  -1   1   31.04    0.74
   1  -1   1   31.28    0.74
   1  -1   1   30.26    0.71
  -2   1  -1  356.25    9.63
  -2   1  -1  368.43    9.15
  -2   1  -1  363.43    9.70
   2  -1   1  391.82    8.98
   2  -1   1  361.43    8.99
  -3   1  -1  192.04    4.61
  -3   1  -1  188.95    4.68
  -4   1  -1    1.13    0.10
  -4   1  -1    1.04    0.12
  -5   1  -1  163.11    4.16
  -5   1  -1  164.92    4.07
  -6   1  -1    1.03    0.13
  -6   1  -1    0.99    0.15
  -7   1  -1    7.75    0.42
  -7   1  -1    7.06    0.37
  -8   1  -1   11.86    0.59
  -8   1  -1   12.05    0.53
  -9   1  -1    3.09    0.31
   9   0  -1    0.45    0.15
   8   0  -1    2.32    0.26
  -8   0   1    2.64    0.23
  -8   0   1    2.74    0.27
   7   0  -1   15.32    0.64
  -7   0   1   14.49    0.63
  -7   0   1   15.04    0.58
   6   0  -1    0.00    0.05
  -6   0   1    0.01    0.04
  -6   0   1    0.04    0.05
   5   0  -1   23.53    0.79
  -5   0   1   23.24    0.78
  -5   0   1   23.53    0.72
  -4   0   1    3.49    0.18
  -4   0   1    3.14    0.20
  -3   0   1   24.65    0.69
  -3   0   1   25.43    0.74
  -2   0   1   27.19    0.66
  -2   0   1   26.23    0.69
  -2   0   1   26.45    0.73
   1   0  -1  102.17    2.32
   1   0  -1   86.95    2.40
   1   0  -1   91.94    2.42
  -1   0   1   88.33    2.17
  -1   0   1   90.82    2.38
  -1   0   1  101.43    2.25
  -1   0   1   85.11    2.34
  -1   0   1   99.65    2.31
   0   0  -1  113.52    3.08
   0   0  -1  119.82    3.00
   0   0  -1   97.39    2.90
   0   0   1  115.45    3.00
   0   0   1  122.19    2.87
   0   0   1  114.28    2.90
   0   0   1  102.21    2.76
  -1   0  -1    0.16    0.04
  -1   0  -1    0.48    0.04
   1   0   1    0.27    0.02
   1   0   1    0.24    0.03
   1   0   1    0.32    0.02
  -2   0  -1  108.21    2.69
  -2   0  -1  110.19    2.69
  -3   0  -1   20.04    0.61
  -3   0  -1   20.43    0.61
  -4   0  -1  120.93    3.05
  -4   0  -1  119.54    3.03
  -5   0  -1    4.93    0.28
  -5   0  -1    5.52    0.28
  -6   0  -1   21.47    0.75
  -6   0  -1   22.01    0.77
  -7   0  -1   10.99    0.50
  -7   0  -1   11.17    0.52
  -8   0  -1    1.78    0.21
  -8   0  -1    1.90    0.23
   8   0   1    2.16    0.24
  -9   0  -1    3.27    0.30
  10  -1  -1    0.51    0.18
 -10   1   1    0.32    0.14
   9  -1  -1    1.35    0.23
  -9   1   1    1.79    0.25
   8  -1  -1    5.46    0.38
  -8   1   1    5.28    0.38
  -7   1   1   23.15    0.87
  -7   1   1   23.46    0.75
  -6   1   1   34.76    1.14
  -6   1   1   36.46    1.02
  -5   1   1    5.54    0.24
  -5   1   1    6.20    0.32
  -4   1   1    1.18    0.09
  -4   1   1    0.86    0.11
   3  -1  -1    2.72    0.09
   3  -1  -1    2.94    0.09
  -3   1   1    2.86    0.12
  -3   1   1    2.91    0.17
   2  -1  -1  113.35    2.59
   2  -1  -1  111.36    2.60
  -2   1   1  108.92    2.49
  -2   1   1  112.44    2.74
  -2   1   1  104.62    2.53
   1  -1  -1    0.22    0.03
   1  -1  -1    0.25    0.03
   1  -1  -1    0.27    0.02
  -1   1   1    0.22    0.03
  -1   1   1    0.20    0.02
  -1   1   1    0.24    0.02
  -1   1   1    0.21    0.03
   0  -1  -1    1.18    0.06
   0  -1  -1    1.35    0.07
   0   1   1    1.34    0.07
   0   1   1    1.30    0.05
  -1  -1  -1    4.66    0.12
  -1  -1  -1    4.81    0.19
  -1  -1  -1    4.69    0.12
  -1  -1  -1    4.87    0.14
   1   1   1    4.95    0.14
   1   1   1    4.75    0.14
   1   1   1    4.68    0.15
   1   1   1    4.93    0.14
  -2  -1  -1    0.69    0.04
  -2  -1  -1    0.88    0.05
  -2  -1  -1    0.70    0.06
  -2  -1  -1    0.84    0.09
   2   1   1    0.75    0.04
   2   1   1    0.78    0.03
  -3  -1  -1  112.53    2.79
  -3  -1  -1  111.94    2.83
  -4  -1  -1   21.97    0.70
  -4  -1  -1   20.58    0.66
  -5  -1  -1    0.98    0.12
  -5  -1  -1    0.75    0.12
   5   1   1    1.05    0.13
  -6  -1  -1    8.46    0.42
  -6  -1  -1    9.59    0.42
   6   1   1    8.85    0.41
  -7  -1  -1    0.08    0.07
  -7  -1  -1    0.05    0.06
  -8  -1  -1    0.29    0.12
  -9  -1  -1    3.96    0.35
  10  -2  -1    2.57    0.15
  10  -2  -1    2.33    0.30
 -10   2   1    2.44    0.31
   9  -2  -1   16.82    0.49
  -9   2   1   17.43    0.80
   8  -2  -1    9.96    0.31
  -8   2   1   11.05    0.57
   7  -2  -1   57.95    1.42
   7  -2  -1   60.35    1.41
  -7   2   1   56.10    1.75
  -7   2   1   59.58    1.57
   6  -2  -1    0.02    0.02
   6  -2  -1    0.09    0.03
  -6   2   1    0.06    0.04
  -6   2   1    0.27    0.09
   5  -2  -1   21.11    0.55
   5  -2  -1   20.96    0.54
  -5   2   1   21.55    0.75
  -5   2   1   21.43    0.60
   4  -2  -1   47.56    1.19
   4  -2  -1   49.71    1.18
  -4   2   1   49.17    1.38
  -4   2   1   48.36    1.22
   3  -2  -1    0.08    0.03
   3  -2  -1    0.08    0.02
  -3   2   1    0.03    0.01
  -3   2   1    0.07    0.04
   2  -2  -1   66.83    1.68
   2  -2  -1   69.94    1.61
   2  -2  -1   71.89    1.67
  -2   2   1   71.31    1.56
  -2   2   1   69.70    1.66
  -2   2   1   69.95    1.79
   1  -2  -1   37.04    0.92
   1  -2  -1   35.60    0.84
   1  -2  -1   36.33    0.91
  -1   2   1   36.80    0.85
  -1   2   1   36.79    0.94
  -1   2   1   36.10    0.90
   0  -2  -1   55.84    1.35
   0  -2  -1   56.69    1.41
   0  -2  -1   53.92    1.35
   0  -2  -1   56.05    1.37
   0  -2  -1   54.72    1.25
   0   2   1   56.61    1.38
   0   2   1   55.26    1.35
   0   2   1   57.25    1.36
  -1  -2  -1   20.10    0.50
  -1  -2  -1   19.61    0.47
  -1  -2  -1   19.38    0.58
  -1  -2  -1   19.49    0.46
  -1  -2  -1   19.63    0.53
   1   2   1   19.70    0.51
   1   2   1   20.21    0.52
   1   2   1   19.44    0.52
   1   2   1   20.93    0.52
   1   2   1   19.52    0.51
  -2  -2  -1    3.87    0.16
  -2  -2  -1    3.80    0.20
  -2  -2  -1    3.90    0.14
   2   2   1    3.78    0.14
   2   2   1    3.57    0.15
   2   2   1    3.93    0.14
  -3  -2  -1   32.05    0.81
  -3  -2  -1   31.98    0.96
  -3  -2  -1   31.76    0.80
   3   2   1   32.06    0.80
   3   2   1   31.51    0.87
   3   2   1   33.18    0.79
  -4  -2  -1    0.28    0.09
   4   2   1    0.28    0.03
   4   2   1    0.46    0.08
   4   2   1    0.37    0.04
  -5  -2  -1    0.09    0.06
   5   2   1    0.09    0.05
   5   2   1    0.03    0.02
   5   2   1    0.20    0.03
  -6  -2  -1    2.55    0.24
   6   2   1    2.74    0.12
  -7  -2  -1    4.75    0.35
   7   2   1    5.26    0.19
  -8  -2  -1    1.05    0.20
   8   2   1    0.92    0.08
  10  -3  -1    7.97    0.31
 -10   3   1    7.24    0.52
   9  -3  -1    7.09    0.28
  -9   3   1    7.62    0.50
   8  -3  -1    0.15    0.05
  -8   3   1    0.16    0.10
   7  -3  -1    0.74    0.08
  -7   3   1    0.70    0.16
   6  -3  -1   16.61    0.46
   6  -3  -1   15.34    0.48
  -6   3   1   15.86    0.47
  -6   3   1   16.17    0.67
   5  -3  -1   44.89    1.10
   5  -3  -1   43.10    1.12
  -5   3   1   43.41    1.10
  -5   3   1   44.08    1.33
   4  -3  -1    0.90    0.07
   4  -3  -1    0.96    0.08
  -4   3   1    0.92    0.05
  -4   3   1    0.98    0.13
  -4   3   1    0.94    0.05
   3  -3  -1  219.51    5.21
   3  -3  -1  225.70    5.19
   3  -3  -1  210.43    5.30
  -3   3   1  219.92    4.83
  -3   3   1  226.71    5.18
  -3   3   1  226.23    5.45
   2  -3  -1   11.69    0.33
   2  -3  -1   11.44    0.32
   2  -3  -1   12.11    0.38
  -2   3   1   11.18    0.40
  -2   3   1   11.67    0.35
  -2   3   1   11.89    0.34
   1  -3  -1   88.12    2.15
   1  -3  -1   88.48    2.15
   1  -3  -1   84.85    2.11
   1  -3  -1   87.85    1.95
  -1   3   1   87.06    1.97
  -1   3   1   87.34    2.17
   0  -3  -1   17.39    0.52
   0  -3  -1   17.39    0.53
   0  -3  -1   18.54    0.50
   0  -3  -1   17.71    0.47
   0   3   1   18.12    0.48
   0   3   1   17.64    0.48
   0   3   1   18.26    0.52
   0   3   1   17.50    0.50
  -1  -3  -1  156.57    3.70
  -1  -3  -1  156.74    3.46
  -1  -3  -1  157.22    3.78
  -1  -3  -1  158.84    3.91
  -1  -3  -1  152.99    3.44
   1   3   1  161.33    3.83
   1   3   1  163.68    3.74
   1   3   1  160.11    3.74
  -2  -3  -1   12.42    0.39
  -2  -3  -1   12.57    0.41
   2   3   1   13.10    0.39
   2   3   1   12.64    0.38
   2   3   1   12.69    0.37
   2   3   1   13.11    0.39
  -3  -3  -1   13.46    0.43
  -3  -3  -1   14.55    0.42
  -3  -3  -1   14.04    0.54
   3   3   1   14.42    0.42
   3   3   1   14.44    0.43
   3   3   1   14.47    0.44
  -4  -3  -1   15.82    0.42
  -4  -3  -1   15.55    0.43
  -4  -3  -1   16.32    0.62
   4   3   1   15.16    0.46
   4   3   1   14.89    0.50
  -5  -3  -1    9.10    0.46
   5   3   1    8.70    0.30
  -6  -3  -1   11.46    0.56
   6   3   1   11.47    0.38
  -7  -3  -1    4.04    0.34
   7   3   1    4.44    0.20
  -8  -3  -1    1.68    0.25
   8   3   1    1.63    0.12
  10  -4  -1    1.79    0.16
 -10   4   1    1.91    0.30
   9  -4  -1    1.43    0.13
  -9   4   1    1.23    0.23
   8  -4  -1    0.48    0.08
  -8   4   1    0.84    0.19
   7  -4  -1    4.89    0.23
  -7   4   1    4.48    0.35
   6  -4  -1    0.72    0.09
  -6   4   1    0.89    0.16
   5  -4  -1   42.59    1.00
   5  -4  -1   42.13    1.13
  -5   4   1   42.39    1.30
  -5   4   1   42.60    0.95
  -5   4   1   42.89    0.95
   4  -4  -1   18.39    0.47
   4  -4  -1   18.69    0.54
   4  -4  -1   17.26    0.56
  -4   4   1   18.64    0.51
  -4   4   1   17.47    0.65
  -4   4   1   18.29    0.47
  -4   4   1   18.00    0.49
   3  -4  -1    0.43    0.06
   3  -4  -1    0.35    0.07
   3  -4  -1    0.40    0.05
   3  -4  -1    0.71    0.09
  -3   4   1    0.42    0.03
  -3   4   1    0.43    0.08
  -3   4   1    0.53    0.06
  -3   4   1    0.36    0.06
   2  -4  -1    1.09    0.10
   2  -4  -1    1.01    0.08
   2  -4  -1    1.19    0.10
  -2   4   1    1.06    0.09
  -2   4   1    0.72    0.09
  -2   4   1    1.15    0.09
   1  -4  -1    9.97    0.34
   1  -4  -1   10.26    0.35
   1  -4  -1   10.03    0.36
   1  -4  -1   10.32    0.32
   1  -4  -1   10.11    0.35
  -1   4   1   10.25    0.34
  -1   4   1   10.19    0.35
  -1   4   1   10.45    0.34
   0  -4  -1    0.09    0.03
   0  -4  -1    0.20    0.05
   0  -4  -1    0.08    0.04
   0  -4  -1    0.11    0.04
   0   4   1    0.11    0.04
   0   4   1    0.05    0.03
   0   4   1    0.07    0.03
  -1  -4  -1    4.38    0.20
  -1  -4  -1    3.92    0.23
  -1  -4  -1    4.06    0.17
  -1  -4  -1    4.30    0.17
  -1  -4  -1    4.00    0.15
   1   4   1    4.34    0.20
   1   4   1    4.38    0.15
   1   4   1    4.05    0.19
  -2  -4  -1    0.42    0.08
  -2  -4  -1    0.42    0.03
  -2  -4  -1    0.67    0.08
  -2  -4  -1    0.33    0.09
  -2  -4  -1    0.40    0.03
   2   4   1    0.49    0.07
   2   4   1    0.29    0.04
  -3  -4  -1   44.42    1.15
  -3  -4  -1   43.43    1.32
   3   4   1   44.69    1.16
  -4  -4  -1    2.34    0.14
  -4  -4  -1    2.39    0.13
  -4  -4  -1    2.27    0.22
   4   4   1    2.59    0.15
  -5  -4  -1    2.93    0.27
   5   4   1    3.84    0.20
  -6  -4  -1    7.65    0.47
   6   4   1    7.98    0.32
  -7  -4  -1    1.43    0.24
   7   4   1    1.81    0.14
  10  -5  -1    5.18    0.29
 -10   5   1    5.19    0.46
   9  -5  -1    1.24    0.14
  -9   5   1    1.21    0.24
   8  -5  -1    2.24    0.18
  -8   5   1    2.30    0.28
   7  -5  -1    1.05    0.12
  -7   5   1    0.66    0.16
   6  -5  -1    1.88    0.10
   6  -5  -1    2.04    0.16
  -6   5   1    1.93    0.23
   5  -5  -1    6.23    0.29
   5  -5  -1    6.73    0.22
  -5   5   1    6.09    0.23
  -5   5   1    6.42    0.37
   4  -5  -1    0.06    0.04
   4  -5  -1    0.05    0.03
   4  -5  -1    0.05    0.03
  -4   5   1    0.04    0.03
  -4   5   1    0.04    0.03
  -4   5   1    0.07    0.02
  -4   5   1    0.10    0.06
   3  -5  -1    0.79    0.10
   3  -5  -1    0.72    0.07
   3  -5  -1    0.80    0.10
   3  -5  -1    0.81    0.09
  -3   5   1    0.68    0.08
  -3   5   1    0.66    0.11
  -3   5   1    0.80    0.09
   2  -5  -1    1.39    0.12
   2  -5  -1    1.32    0.12
   2  -5  -1    1.24    0.12
   2  -5  -1    1.09    0.10
  -2   5   1    1.16    0.11
  -2   5   1    1.32    0.12
  -2   5   1    1.43    0.12
   1  -5  -1    2.43    0.15
   1  -5  -1    2.71    0.17
   1  -5  -1    2.34    0.15
   1  -5  -1    2.36    0.14
  -1   5   1    2.22    0.15
  -1   5   1    2.34    0.14
  -1   5   1    2.20    0.15
   0  -5  -1    0.61    0.08
   0  -5  -1    0.54    0.07
   0  -5  -1    0.46    0.09
   0  -5  -1    0.61    0.09
   0   5   1    0.54    0.08
   0   5   1    0.56    0.08
   0   5   1    0.50    0.06
  -1  -5  -1    2.77    0.17
  -1  -5  -1    2.38    0.14
  -1  -5  -1    2.62    0.19
   1   5   1    2.43    0.12
   1   5   1    2.32    0.16
  -2  -5  -1    4.31    0.15
  -2  -5  -1    4.01    0.14
  -2  -5  -1    4.04    0.21
  -2  -5  -1    4.12    0.27
   2   5   1    3.95    0.21
  -3  -5  -1    4.42    0.30
  -3  -5  -1    4.51    0.22
   3   5   1    4.42    0.23
  -4  -5  -1    0.35    0.07
  -4  -5  -1    0.35    0.11
   4   5   1    0.58    0.09
  -5  -5  -1    0.20    0.12
  -5  -5  -1    0.49    0.05
   5   5   1    0.40    0.08
  -6  -5  -1    1.11    0.22
   6   5   1    1.44    0.14
  10  -6  -1    2.29    0.20
 -10   6   1    2.17    0.33
   9  -6  -1    1.15    0.15
  -9   6   1    0.84    0.21
   8  -6  -1   12.29    0.51
   8  -6  -1   13.94    0.41
  -8   6   1   14.55    0.73
   7  -6  -1    1.68    0.17
   7  -6  -1    1.81    0.12
  -7   6   1    1.71    0.24
   6  -6  -1   70.86    1.71
   6  -6  -1   70.94    1.87
  -6   6   1   71.38    1.64
  -6   6   1   71.12    2.09
   5  -6  -1    1.18    0.14
   5  -6  -1    1.18    0.10
  -5   6   1    1.02    0.11
  -5   6   1    1.39    0.19
   4  -6  -1   23.07    0.72
   4  -6  -1   22.16    0.65
   4  -6  -1   22.51    0.62
  -4   6   1   22.03    0.79
  -4   6   1   22.17    0.66
   3  -6  -1    8.72    0.38
   3  -6  -1    8.88    0.37
   3  -6  -1    8.23    0.32
   3  -6  -1    8.62    0.36
  -3   6   1    9.47    0.41
  -3   6   1    8.42    0.34
  -3   6   1    8.44    0.35
   2  -6  -1   12.53    0.42
   2  -6  -1   12.57    0.47
   2  -6  -1   11.95    0.44
  -2   6   1   12.28    0.45
  -2   6   1   12.28    0.46
  -2   6   1   12.31    0.44
   1  -6  -1    6.11    0.30
   1  -6  -1    6.17    0.28
   1  -6  -1    5.91    0.26
  -1   6   1    5.73    0.28
  -1   6   1    5.98    0.27
  -1   6   1    5.40    0.27
   0  -6  -1    0.97    0.12
   0  -6  -1    0.98    0.10
   0  -6  -1    0.91    0.13
   0   6   1    1.06    0.12
   0   6   1    1.02    0.09
  -1  -6  -1    1.20    0.11
  -1  -6  -1    0.97    0.12
  -1  -6  -1    1.20    0.15
   1   6   1    0.93    0.12
  -2  -6  -1   11.07    0.42
  -2  -6  -1   10.14    0.49
  -2  -6  -1   10.46    0.30
   2   6   1   10.84    0.43
  -3  -6  -1   11.79    0.44
  -3  -6  -1   11.92    0.57
   3   6   1   11.90    0.47
  -4  -6  -1    0.01    0.07
  -4  -6  -1    0.02    0.05
   4   6   1   -0.02    0.04
  -5  -6  -1    0.24    0.05
  -5  -6  -1    0.06    0.09
   5   6   1    0.17    0.08
 -10   7   1    7.31    0.57
   9  -7  -1    4.19    0.20
   9  -7  -1    3.88    0.27
  -9   7   1    3.53    0.39
   8  -7  -1    0.02    0.06
   8  -7  -1    0.05    0.05
  -8   7   1    0.02    0.08
   7  -7  -1   27.58    0.88
   7  -7  -1   26.21    0.74
  -7   7   1   25.97    1.04
  -7   7   1   26.03    0.65
   6  -7  -1    0.64    0.09
   6  -7  -1    0.55    0.12
  -6   7   1    0.64    0.09
  -6   7   1    0.70    0.17
   5  -7  -1    8.40    0.39
   5  -7  -1    8.70    0.39
   5  -7  -1    8.29    0.32
  -5   7   1    8.68    0.36
  -5   7   1    8.92    0.47
   4  -7  -1   38.72    1.03
   4  -7  -1   39.06    1.12
   4  -7  -1   38.21    1.12
  -4   7   1   38.24    1.05
  -4   7   1   37.13    1.21
   3  -7  -1    0.30    0.10
   3  -7  -1    0.11    0.06
   3  -7  -1    0.10    0.06
  -3   7   1    0.19    0.07
  -3   7   1    0.21    0.08
   2  -7  -1   61.46    1.72
   2  -7  -1   63.99    1.56
  -2   7   1   63.68    1.60
  -2   7   1   63.63    1.72
  -2   7   1   61.48    1.67
   1  -7  -1    0.70    0.12
   1  -7  -1    0.48    0.09
  -1   7   1    0.57    0.10
  -1   7   1    0.52    0.11
   0  -7  -1    9.62    0.42
   0  -7  -1    9.37    0.37
   0   7   1    9.25    0.40
  -1  -7  -1   20.81    0.70
  -1  -7  -1   20.33    0.60
   1   7   1   20.18    0.70
  -2  -7  -1    2.88    0.12
  -2  -7  -1    2.79    0.27
  -2  -7  -1    2.96    0.22
   2   7   1    2.82    0.22
  -3  -7  -1    5.22    0.28
  -3  -7  -1    4.99    0.37
   3   7   1    4.93    0.30
  -4  -7  -1    4.01    0.24
   4   7   1    3.88    0.27
   9  -8  -1    1.36    0.18
   9  -8  -1    1.35    0.13
   9  -8  -1    1.46    0.19
  -9   8   1    1.71    0.29
   8  -8  -1    1.09    0.12
   8  -8  -1    1.33    0.17
   8  -8  -1    1.07    0.16
  -8   8   1    0.96    0.23
   7  -8  -1    0.42    0.12
   7  -8  -1    0.38    0.08
   7  -8  -1    0.51    0.12
  -7   8   1    0.33    0.14
  -7   8   1    0.40    0.08
   6  -8  -1    5.91    0.27
   6  -8  -1    5.78    0.34
   6  -8  -1    6.15    0.35
  -6   8   1    6.22    0.43
  -6   8   1    6.32    0.30
   5  -8  -1    3.72    0.26
   5  -8  -1    3.80    0.26
  -5   8   1    3.84    0.31
  -5   8   1    3.19    0.22
   4  -8  -1    0.01    0.05
   4  -8  -1    0.12    0.07
  -4   8   1    0.04    0.06
  -4   8   1    0.11    0.08
   3  -8  -1   18.66    0.61
  -3   8   1   17.47    0.64
  -3   8   1   18.68    0.70
   2  -8  -1    1.61    0.19
   2  -8  -1    1.45    0.15
  -2   8   1    1.53    0.17
  -2   8   1    1.61    0.17
   1  -8  -1   14.38    0.51
   1  -8  -1   13.44    0.56
  -1   8   1   14.07    0.56
   0  -8  -1    4.54    0.28
   0  -8  -1    3.82    0.23
   0   8   1    3.72    0.26
  -1  -8  -1    0.53    0.09
  -1  -8  -1    0.58    0.12
   1   8   1    0.44    0.11
  -2  -8  -1   24.13    0.83
   2   8   1   25.52    0.86
  -3  -8  -1    1.35    0.16
   3   8   1    1.07    0.16
   9  -9  -1    0.64    0.15
   9  -9  -1    0.52    0.14
   9  -9  -1    0.56    0.10
  -9   9   1    0.42    0.18
   8  -9  -1    0.05    0.08
   8  -9  -1    0.03    0.05
   8  -9  -1   -0.01    0.08
  -8   9   1    0.06    0.10
  -8   9   1   -0.01    0.04
   7  -9  -1    7.27    0.40
   7  -9  -1    7.19    0.40
  -7   9   1    6.94    0.32
  -7   9   1    7.01    0.50
   6  -9  -1    0.41    0.12
  -6   9   1    0.34    0.14
  -6   9   1    0.57    0.12
  -5   9   1    3.54    0.32
  -5   9   1    3.21    0.25
   4  -9  -1    1.59    0.17
  -4   9   1    1.14    0.16
   3  -9  -1    0.21    0.09
  -3   9   1    1.18    0.17
   2  -9  -1    8.44    0.40
   2  -9  -1    8.83    0.45
   1  -9  -1   -0.02    0.05
   1  -9  -1    0.11    0.08
   0  -9  -1    5.41    0.35
   0  -9  -1    5.49    0.29
   0   9   1    5.66    0.35
  -1  -9  -1    7.78    0.33
  -1  -9  -1    9.15    0.45
   1   9   1    7.85    0.43
  -2  -9  -1   10.64    0.50
   2   9   1   10.68    0.52
  -7  10   1    0.33    0.10
  -7  10   1    0.40    0.16
  -6  10   1    1.21    0.17
  -6  10   1    0.85    0.20
  -5  10   1    0.07    0.09
   4 -10  -1    2.10    0.21
  -4  10   1    2.32    0.24
   3 -10  -1    0.96    0.15
  -3  10   1    1.17    0.18
   2 -10  -1    0.15    0.09
   2 -10  -1    0.03    0.08
   1 -10  -1    4.32    0.33
   1 -10  -1    4.15    0.28
   0 -10  -1    0.50    0.11
   0 -10  -1    0.48    0.14
  -5  11   1    0.49    0.14
   4 -11  -1    0.59    0.14
  -4  11   1    0.74    0.17
   3 -11  -1    1.10    0.18
  -3  11  -2    0.22    0.11
   3 -11   2    0.10    0.09
  -4  11  -2    0.18    0.10
   4 -11   2    0.13    0.10
  -5  11  -2    0.11    0.10
   0 -10   2    0.03    0.08
   0 -10   2   -0.05    0.05
   1 -10   2    1.40    0.17
   1 -10   2    1.22    0.19
   2 -10   2    6.43    0.34
  -3  10  -2    0.11    0.09
   3 -10   2    0.05    0.07
  -4  10  -2    2.85    0.30
  -4  10  -2    2.81    0.25
   4 -10   2    2.61    0.23
  -5  10  -2    0.10    0.11
  -5  10  -2    0.05    0.07
  -6  10  -2    1.83    0.20
  -6  10  -2    1.79    0.28
  -7  10  -2    3.39    0.39
  -7  10  -2    2.97    0.22
   7 -10   2    2.70    0.20
   2   9  -2    7.46    0.43
  -2  -9   2    8.01    0.43
   1   9  -2    0.50    0.13
  -1  -9   2    0.51    0.10
  -1  -9   2    0.59    0.14
   0   9  -2   16.98    0.67
   0  -9   2   16.52    0.67
   0  -9   2   16.68    0.57
   1  -9   2   17.00    0.59
   1  -9   2   16.85    0.68
  -2   9  -2    9.11    0.43
  -2   9  -2    9.12    0.46
   2  -9   2    8.18    0.38
   2  -9   2    8.86    0.45
  -3   9  -2   22.33    0.79
  -3   9  -2   25.22    0.90
   3  -9   2   23.94    0.77
  -4   9  -2    0.18    0.11
  -4   9  -2    0.07    0.07
   4  -9   2    0.17    0.08
  -5   9  -2    0.43    0.11
  -5   9  -2    0.14    0.12
   5  -9   2    0.26    0.08
  -6   9  -2   11.76    0.48
  -6   9  -2   12.10    0.66
   6  -9   2   12.42    0.54
   6  -9   2   11.70    0.44
  -7   9  -2    7.78    0.33
  -7   9  -2    7.36    0.53
   7  -9   2    7.44    0.33
   7  -9   2    6.76    0.39
  -8   9  -2    2.20    0.34
   8  -9   2    2.89    0.25
   8  -9   2    2.66    0.19
   3   8  -2    1.66    0.19
  -3  -8   2    1.82    0.19
   2   8  -2    0.06    0.07
  -2  -8   2    0.03    0.04
  -2  -8   2    0.04    0.07
   1   8  -2    9.32    0.44
  -1  -8   2    9.62    0.37
  -1  -8   2    9.73    0.45
   0   8  -2    0.55    0.12
   0  -8   2    0.79    0.14
   0  -8   2    0.80    0.11
  -1   8  -2    9.74    0.45
  -1   8  -2   10.61    0.45
   1  -8   2   10.17    0.40
   1  -8   2    9.36    0.45
  -2   8  -2   11.22    0.48
  -2   8  -2   10.22    0.44
   2  -8   2   10.30    0.46
   2  -8   2   10.50    0.42
  -3   8  -2    0.09    0.07
  -3   8  -2    0.11    0.07
   3  -8   2    0.07    0.06
  -4   8  -2   27.78    0.99
  -4   8  -2   26.98    0.83
   4  -8   2   26.34    0.87
   4  -8   2   27.57    0.77
   4  -8   2   27.47    0.81
  -5   8  -2    7.87    0.36
  -5   8  -2    8.01    0.48
   5  -8   2    8.28    0.39
   5  -8   2    7.79    0.32
  -6   8  -2    9.28    0.56
  -6   8  -2   11.94    0.42
   6  -8   2    9.80    0.37
   6  -8   2    9.78    0.45
  -7   8  -2    4.94    0.21
  -7   8  -2    5.05    0.42
   7  -8   2    5.17    0.31
   7  -8   2    4.63    0.23
  -8   8  -2    1.25    0.26
   8  -8   2    1.09    0.16
   8  -8   2    1.14    0.12
  -9   8  -2   17.04    0.91
   9  -8   2   17.65    0.56
   9  -8   2   16.83    0.67
  -5  -7   2    6.13    0.30
   4   7  -2    0.06    0.06
  -4  -7   2    0.15    0.08
   3   7  -2    2.62    0.21
  -3  -7   2    2.52    0.21
   2   7  -2    8.51    0.39
  -2  -7   2    8.06    0.28
  -2  -7   2    8.37    0.39
   1   7  -2    5.84    0.28
   1   7  -2    5.46    0.30
  -1  -7   2    5.54    0.25
  -1  -7   2    5.85    0.31
   0   7  -2    1.70    0.15
   0   7  -2    1.37    0.15
   0  -7   2    1.56    0.16
   0  -7   2    1.42    0.13
  -1   7  -2    2.00    0.17
  -1   7  -2    1.97    0.17
  -1   7  -2    1.97    0.17
   1  -7   2    1.84    0.18
   1  -7   2    1.96    0.16
  -2   7  -2    8.22    0.36
  -2   7  -2    7.31    0.36
  -2   7  -2    7.36    0.33
   2  -7   2    7.10    0.33
   2  -7   2    7.69    0.36
   2  -7   2    7.36    0.31
  -3   7  -2   55.42    1.62
  -3   7  -2   55.23    1.43
   3  -7   2   55.93    1.40
   3  -7   2   56.18    1.39
   3  -7   2   56.59    1.51
  -4   7  -2   42.23    1.13
  -4   7  -2   43.54    1.34
   4  -7   2   43.05    1.11
   4  -7   2   40.99    1.19
   4  -7   2   41.82    1.09
  -5   7  -2   12.11    0.59
  -5   7  -2   12.24    0.44
   5  -7   2   12.76    0.41
   5  -7   2   12.03    0.48
  -6   7  -2    3.94    0.20
  -6   7  -2    4.27    0.34
   6  -7   2    3.47    0.24
   6  -7   2    3.66    0.19
  -7   7  -2   25.62    1.06
   7  -7   2   26.30    0.73
   7  -7   2   26.13    0.84
  -8   7  -2    0.03    0.11
   8  -7   2    0.14    0.05
   8  -7   2    0.08    0.07
  -9   7  -2    8.73    0.60
   9  -7   2    7.48    0.38
   5   6  -2    0.52    0.11
  -5  -6   2    0.40    0.08
   4   6  -2    0.50    0.10
  -4  -6   2    0.41    0.09
   3   6  -2    3.15    0.22
  -3  -6   2    4.23    0.24
   2   6  -2    0.24    0.07
   2   6  -2    0.24    0.07
  -2  -6   2    0.16    0.07
  -2  -6   2    0.25    0.05
   1   6  -2    9.34    0.36
   1   6  -2    8.46    0.37
  -1  -6   2    8.93    0.38
  -1  -6   2    8.77    0.31
   0   6  -2    0.58    0.09
   0   6  -2    0.64    0.09
   0   6  -2    0.41    0.08
   0   6  -2    0.31    0.07
   0  -6   2    0.58    0.08
   0  -6   2    0.43    0.09
  -1   6  -2    7.61    0.33
  -1   6  -2    7.26    0.32
  -1   6  -2    7.07    0.30
  -1   6  -2    7.07    0.30
   1  -6   2    7.39    0.29
   1  -6   2    7.69    0.32
   1  -6   2    7.13    0.33
  -2   6  -2    3.10    0.20
  -2   6  -2    3.35    0.20
  -2   6  -2    3.73    0.23
   2  -6   2    3.54    0.22
   2  -6   2    3.09    0.15
   2  -6   2    3.08    0.20
   2  -6   2    3.21    0.18
  -3   6  -2   48.70    1.24
  -3   6  -2   48.62    1.42
  -3   6  -2   48.57    1.31
   3  -6   2   50.18    1.22
   3  -6   2   49.90    1.35
   3  -6   2   48.44    1.22
   3  -6   2   48.10    1.31
  -4   6  -2    1.88    0.14
  -4   6  -2    2.03    0.21
   4  -6   2    1.90    0.12
   4  -6   2    2.02    0.14
   4  -6   2    2.37    0.17
  -5   6  -2   -0.03    0.04
  -5   6  -2    0.04    0.07
  -5   6  -2    0.01    0.04
   5  -6   2    0.04    0.04
   5  -6   2   -0.02    0.04
  -6   6  -2    4.27    0.16
  -6   6  -2    4.27    0.33
   6  -6   2    3.93    0.18
   6  -6   2    3.92    0.23
  -7   6  -2    5.70    0.41
   7  -6   2    4.93    0.20
   7  -6   2    4.47    0.26
  -8   6  -2    1.55    0.26
   8  -6   2    1.49    0.15
  -9   6  -2    0.11    0.12
   9  -6   2    0.25    0.08
 -10   6  -2    0.35    0.18
   6   5  -2   19.11    0.64
   5   5  -2    4.12    0.23
  -5  -5   2    3.98    0.20
   4   5  -2    2.56    0.17
  -4  -5   2    2.31    0.16
   3   5  -2   18.76    0.62
   3   5  -2   18.76    0.61
  -3  -5   2   19.34    0.61
   2   5  -2    2.75    0.17
   2   5  -2    2.94    0.18
  -2  -5   2    2.64    0.18
  -2  -5   2    2.82    0.13
   1   5  -2   17.41    0.56
   1   5  -2   17.48    0.55
  -1  -5   2   17.42    0.57
  -1  -5   2   16.96    0.49
   0   5  -2    6.19    0.26
   0   5  -2    5.84    0.24
   0   5  -2    5.78    0.26
   0  -5   2    5.72    0.27
   0  -5   2    5.82    0.23
   0  -5   2    6.31    0.26
  -1   5  -2    0.24    0.06
  -1   5  -2    0.07    0.04
  -1   5  -2    0.10    0.04
  -1   5  -2    0.22    0.06
   1  -5   2    0.10    0.04
   1  -5   2    0.25    0.06
   1  -5   2    0.07    0.04
  -2   5  -2  177.63    4.00
  -2   5  -2  185.99    4.48
  -2   5  -2  179.75    4.29
   2  -5   2  177.26    3.99
   2  -5   2  183.12    4.29
   2  -5   2  177.58    4.36
   2  -5   2  179.69    4.13
  -3   5  -2    1.54    0.12
  -3   5  -2    1.98    0.17
  -3   5  -2    1.60    0.13
   3  -5   2    1.78    0.14
   3  -5   2    1.39    0.11
   3  -5   2    1.70    0.10
   3  -5   2    1.59    0.14
  -4   5  -2   11.86    0.41
  -4   5  -2   11.99    0.39
  -4   5  -2   12.25    0.52
   4  -5   2   11.43    0.38
   4  -5   2   12.66    0.43
   4  -5   2   12.30    0.36
  -5   5  -2    9.83    0.30
  -5   5  -2    9.90    0.29
  -5   5  -2   10.22    0.49
  -5   5  -2    9.59    0.36
   5  -5   2   10.15    0.30
   5  -5   2    9.37    0.36
  -6   5  -2   14.19    0.49
  -6   5  -2   14.74    0.66
   6  -5   2   14.50    0.40
   6  -5   2   13.57    0.48
  -7   5  -2    1.35    0.22
   7  -5   2    1.47    0.13
   7  -5   2    1.30    0.12
  -8   5  -2    3.40    0.34
   8  -5   2    3.05    0.19
  -9   5  -2    9.25    0.61
   9  -5   2   10.24    0.40
 -10   5  -2    0.43    0.17
  10  -5   2    0.34    0.09
   7   4  -2    9.69    0.38
   6   4  -2    1.25    0.12
   5   4  -2    4.79    0.23
   5   4  -2    5.10    0.29
  -5  -4   2    4.89    0.19
  -5  -4   2    4.75    0.20
   4   4  -2   90.36    2.32
   4   4  -2   86.84    2.18
  -4  -4   2   88.33    2.20
   3   4  -2    1.62    0.14
   3   4  -2    1.65    0.12
  -3  -4   2    1.32    0.12
   2   4  -2   70.57    1.81
   2   4  -2   69.64    1.74
  -2  -4   2   68.59    1.57
  -2  -4   2   67.59    1.57
  -2  -4   2   72.31    1.78
   1   4  -2   25.31    0.73
   1   4  -2   26.69    0.75
   1   4  -2   24.88    0.66
  -1  -4   2   26.62    0.71
  -1  -4   2   26.05    0.74
  -1  -4   2   25.80    0.65
   0   4  -2   38.07    1.02
   0   4  -2   36.93    0.91
   0   4  -2   38.22    1.00
   0  -4   2   37.14    0.98
   0  -4   2   36.79    0.91
   0  -4   2   37.03    1.01
  -1   4  -2  148.01    3.26
  -1   4  -2  148.98    3.64
  -1   4  -2  148.18    3.51
   1  -4   2  147.22    3.50
   1  -4   2  146.77    3.56
   1  -4   2  144.48    3.39
  -2   4  -2  131.46    3.11
  -2   4  -2  131.05    3.25
  -2   4  -2  128.77    2.89
   2  -4   2  130.12    3.15
   2  -4   2  128.04    2.88
   2  -4   2  129.84    3.10
   2  -4   2  128.30    2.99
  -3   4  -2   59.72    1.39
  -3   4  -2   59.61    1.52
  -3   4  -2   60.23    1.62
   3  -4   2   59.07    1.51
   3  -4   2   58.84    1.38
   3  -4   2   58.20    1.49
   3  -4   2   58.58    1.40
  -4   4  -2    8.24    0.31
  -4   4  -2    8.62    0.40
  -4   4  -2    8.77    0.27
  -4   4  -2    8.47    0.26
   4  -4   2    9.28    0.32
   4  -4   2    9.00    0.26
   4  -4   2    8.40    0.31
  -5   4  -2    0.45    0.07
  -5   4  -2   -0.03    0.04
   5  -4   2    0.00    0.03
   5  -4   2    0.03    0.02
   5  -4   2   -0.01    0.03
  -6   4  -2   35.29    1.17
  -6   4  -2   34.80    0.99
   6  -4   2   34.28    0.93
   6  -4   2   34.31    0.93
  -7   4  -2    1.72    0.23
   7  -4   2    1.60    0.12
   7  -4   2    1.66    0.12
  -8   4  -2    6.01    0.43
   8  -4   2    5.35    0.24
   8  -4   2    5.56    0.25
  -9   4  -2    1.50    0.26
   9  -4   2    1.35    0.12
 -10   4  -2   12.16    0.71
  10  -4   2   11.97    0.42
   8   3  -2    3.72    0.20
   7   3  -2    0.73    0.09
   6   3  -2   31.51    1.04
   6   3  -2   32.56    0.87
   5   3  -2    2.20    0.13
   5   3  -2    2.29    0.20
   4   3  -2   62.53    1.70
   4   3  -2   62.56    1.55
  -4  -3   2   62.35    1.56
   3   3  -2   31.25    0.82
   3   3  -2   31.15    0.91
   3   3  -2   31.76    0.82
  -3  -3   2   30.40    0.84
   2   3  -2    2.94    0.14
   2   3  -2    2.82    0.14
   2   3  -2    2.95    0.17
  -2  -3   2    2.91    0.11
  -2  -3   2    2.87    0.11
  -2  -3   2    2.74    0.15
   1   3  -2   25.81    0.74
   1   3  -2   25.91    0.71
   1   3  -2   26.68    0.70
  -1  -3   2   26.03    0.70
  -1  -3   2   26.58    0.72
  -1  -3   2   27.19    0.64
   0   3  -2   -0.02    0.02
   0   3  -2   -0.01    0.02
   0   3  -2   -0.01    0.02
   0  -3   2    0.00    0.02
   0  -3   2   -0.02    0.02
  -1   3  -2   10.35    0.34
  -1   3  -2   10.02    0.32
   1  -3   2   10.42    0.33
   1  -3   2   10.05    0.32
   1  -3   2    9.91    0.30
   1  -3   2    9.59    0.28
  -2   3  -2    0.89    0.09
  -2   3  -2    1.03    0.08
  -2   3  -2    0.85    0.07
   2  -3   2    0.88    0.06
   2  -3   2    0.86    0.07
   2  -3   2    0.98    0.08
   2  -3   2    0.93    0.07
  -3   3  -2    0.96    0.11
  -3   3  -2    1.01    0.07
  -3   3  -2    0.93    0.06
  -3   3  -2    0.93    0.07
  -3   3  -2    0.91    0.08
   3  -3   2    1.04    0.08
   3  -3   2    0.95    0.08
   3  -3   2    0.89    0.05
  -4   3  -2   52.88    1.38
  -4   3  -2   51.14    1.32
  -4   3  -2   53.44    1.49
   4  -3   2   52.37    1.30
   4  -3   2   53.27    1.30
   4  -3   2   51.85    1.31
  -5   3  -2   30.86    0.90
  -5   3  -2   31.79    1.02
   5  -3   2   30.78    0.81
   5  -3   2   30.84    0.81
   5  -3   2   31.62    0.81
  -6   3  -2   23.53    0.86
  -6   3  -2   22.91    0.73
   6  -3   2   22.64    0.63
  -7   3  -2    1.68    0.22
  -7   3  -2    1.73    0.17
   7  -3   2    1.72    0.11
  -8   3  -2    0.59    0.16
   8  -3   2    0.75    0.08
   8  -3   2    0.65    0.07
  -9   3  -2    7.74    0.51
   9  -3   2    6.72    0.26
   9  -3   2    6.76    0.26
 -10   3  -2    0.38    0.16
  10  -3   2    0.34    0.07
   8   2  -2    1.53    0.11
   7   2  -2    5.56    0.21
   7   2  -2    4.99    0.34
   6   2  -2   10.44    0.48
   6   2  -2   10.45    0.32
   5   2  -2    0.02    0.03
   5   2  -2    0.04    0.05
   5   2  -2   -0.02    0.02
  -5  -2   2    0.13    0.06
   4   2  -2    2.15    0.11
   4   2  -2    2.07    0.17
   4   2  -2    2.12    0.11
  -4  -2   2    2.09    0.11
   3   2  -2    0.44    0.05
   3   2  -2    0.48    0.05
   3   2  -2    0.32    0.07
  -3  -2   2    0.41    0.05
   2   2  -2   51.08    1.21
   2   2  -2   49.24    1.31
   2   2  -2   49.61    1.21
  -2  -2   2   48.58    1.09
  -2  -2   2   48.03    1.24
  -2  -2   2   49.14    1.09
   1   2  -2    6.98    0.23
   1   2  -2    7.41    0.26
   1   2  -2    7.16    0.23
  -1  -2   2    6.84    0.20
  -1  -2   2    6.75    0.22
  -1  -2   2    6.20    0.23
   0   2  -2   13.20    0.38
   0   2  -2   12.67    0.34
   0  -2   2   13.18    0.34
   0  -2   2   13.37    0.34
   0  -2   2   13.19    0.38
  -1   2  -2   32.41    0.79
  -1   2  -2   33.69    0.90
  -1   2  -2   33.88    0.86
   1  -2   2   33.29    0.81
   1  -2   2   36.19    0.86
   1  -2   2   35.24    0.86
   1  -2   2   34.45    0.80
  -2   2  -2    1.20    0.08
  -2   2  -2    1.26    0.07
  -2   2  -2    1.18    0.06
   2  -2   2    1.18    0.07
   2  -2   2    1.16    0.07
   2  -2   2    1.10    0.05
  -3   2  -2   59.70    1.54
  -3   2  -2   60.70    1.48
  -3   2  -2   60.24    1.60
   3  -2   2   60.79    1.45
   3  -2   2   59.72    1.45
  -4   2  -2   26.84    0.83
  -4   2  -2   26.38    0.76
   4  -2   2   26.20    0.66
   4  -2   2   25.04    0.66
   4  -2   2   25.52    0.66
  -5   2  -2   35.06    1.02
  -5   2  -2   35.64    1.11
   5  -2   2   35.06    0.89
   5  -2   2   37.23    0.89
  -6   2  -2    1.79    0.16
  -6   2  -2    2.01    0.21
   6  -2   2    1.93    0.09
   6  -2   2    1.96    0.09
  -7   2  -2    3.11    0.23
  -7   2  -2    3.45    0.29
   7  -2   2    2.92    0.12
  -8   2  -2    4.43    0.35
  -8   2  -2    4.05    0.28
   8  -2   2    4.41    0.16
  -9   2  -2    0.28    0.13
   9  -2   2    0.22    0.04
  10  -2   2    0.66    0.07
   9   1  -2    1.16    0.09
   8   1  -2    0.06    0.04
   8   1  -2    0.12    0.09
   7   1  -2    9.00    0.47
   7   1  -2    8.87    0.27
   6   1  -2   23.71    0.60
   6   1  -2   22.30    0.82
   6   1  -2   22.63    0.58
  -6  -1   2   22.67    0.77
   5   1  -2   19.29    0.50
   5   1  -2   19.37    0.70
   5   1  -2   20.11    0.52
  -5  -1   2   19.81    0.66
   4   1  -2   23.55    0.60
   4   1  -2   24.35    0.61
   4   1  -2   24.67    0.77
  -4  -1   2   23.39    0.60
  -4  -1   2   23.53    0.73
   3   1  -2   17.28    0.45
   3   1  -2   17.01    0.56
   3   1  -2   17.23    0.44
  -3  -1   2   16.74    0.47
   2   1  -2   11.47    0.38
   2   1  -2   11.58    0.32
   2   1  -2   11.46    0.31
  -2  -1   2   11.18    0.34
  -2  -1   2   10.95    0.26
   1   1  -2    1.76    0.10
   1   1  -2    1.80    0.09
   1   1  -2    1.73    0.08
  -1  -1   2    1.76    0.07
  -1  -1   2    1.87    0.09
  -1  -1   2    1.68    0.09
   0   1  -2   80.43    1.91
   0   1  -2   77.24    1.77
   0   1  -2   82.12    1.91
   0  -1   2   81.22    1.85
   0  -1   2   81.34    1.94
   0  -1   2   80.15    1.77
   0  -1   2   80.90    1.92
  -1   1  -2    0.79    0.05
  -1   1  -2    0.84    0.07
   1  -1   2    0.80    0.06
   1  -1   2    0.84    0.05
   1  -1   2    0.81    0.06
  -2   1  -2    2.85    0.14
  -2   1  -2    2.92    0.08
  -2   1  -2    2.91    0.11
  -2   1  -2    2.57    0.14
  -2   1  -2    2.89    0.08
   2  -1   2    2.70    0.10
   2  -1   2    3.02    0.11
  -3   1  -2    1.97    0.13
  -3   1  -2    1.82    0.08
  -3   1  -2    1.92    0.13
   3  -1   2    1.83    0.07
   3  -1   2    1.83    0.08
  -4   1  -2   28.94    0.88
  -4   1  -2   28.69    0.84
  -5   1  -2   17.38    0.63
  -5   1  -2   16.93    0.59
  -6   1  -2    2.07    0.21
  -6   1  -2    2.53    0.20
  -7   1  -2    6.73    0.41
  -7   1  -2    7.96    0.40
  -8   1  -2    0.01    0.07
  -8   1  -2    0.03    0.08
  -9   1  -2    1.03    0.18
   9   0  -2    0.62    0.06
   9   0  -2    1.02    0.21
   8   0  -2   15.21    0.41
   8   0  -2   15.09    0.69
   7   0  -2    5.87    0.37
   7   0  -2    5.43    0.17
  -7   0   2    5.55    0.35
  -7   0   2    5.31    0.30
   6   0  -2   51.82    1.19
   6   0  -2   48.71    1.48
  -6   0   2   50.65    1.39
  -6   0   2   47.31    1.47
   5   0  -2    0.17    0.02
   5   0  -2    0.17    0.02
   5   0  -2    0.26    0.08
  -5   0   2    0.16    0.07
  -5   0   2    0.17    0.06
   4   0  -2    3.04    0.10
   4   0  -2    2.87    0.10
   4   0  -2    2.64    0.19
  -4   0   2    2.91    0.16
  -4   0   2    2.83    0.19
   3   0  -2   30.63    0.91
   3   0  -2   32.40    0.78
   3   0  -2   31.84    0.77
  -3   0   2   32.65    0.81
  -3   0   2   31.41    0.91
   2   0  -2   27.20    0.68
   2   0  -2   27.19    0.68
   2   0  -2   27.21    0.77
  -2   0   2   27.36    0.71
  -2   0   2   27.12    0.76
  -2   0   2   28.25    0.61
  -2   0   2   27.34    0.61
   1   0  -2   57.26    1.34
   1   0  -2   55.92    1.41
   1   0  -2   55.35    1.33
  -1   0   2   54.04    1.28
  -1   0   2   57.26    1.37
  -1   0   2   54.11    1.23
   0   0  -2    0.34    0.04
   0   0  -2    0.48    0.04
   0   0  -2    0.34    0.03
   0   0   2    0.37    0.03
   0   0   2    0.41    0.04
   0   0   2    0.40    0.04
  -1   0  -2   67.69    1.69
  -1   0  -2   68.97    1.61
  -1   0  -2   66.39    1.49
  -1   0  -2   67.34    1.66
   1   0   2   67.54    1.61
   1   0   2   67.95    1.61
  -2   0  -2  113.16    2.68
  -2   0  -2  113.01    2.80
  -2   0  -2  109.72    2.78
   2   0   2  116.89    2.65
   2   0   2  112.20    2.65
  -3   0  -2    0.95    0.10
  -3   0  -2    0.84    0.10
  -3   0  -2    0.90    0.04
  -4   0  -2   77.44    2.05
  -4   0  -2   78.93    2.05
  -5   0  -2    2.66    0.20
  -5   0  -2    2.94    0.21
  -6   0  -2    0.08    0.06
  -6   0  -2    0.10    0.06
  -7   0  -2    9.06    0.46
  -7   0  -2    9.02    0.46
  -8   0  -2    1.92    0.23
  -9   0  -2    3.40    0.32
  10  -1  -2    3.02    0.16
  10  -1  -2    3.62    0.37
   9  -1  -2   11.07    0.34
   9  -1  -2   10.15    0.58
  -9   1   2   10.17    0.58
   8  -1  -2    2.96    0.13
   8  -1  -2    3.36    0.31
  -8   1   2    2.66    0.28
   7  -1  -2    5.87    0.19
   7  -1  -2    5.53    0.19
   7  -1  -2    5.74    0.37
  -7   1   2    5.84    0.29
  -7   1   2    5.38    0.36
   6  -1  -2    0.45    0.04
   6  -1  -2    0.49    0.04
  -6   1   2    0.45    0.08
  -6   1   2    0.69    0.13
   5  -1  -2   30.65    0.73
   5  -1  -2   29.05    0.73
  -5   1   2   29.31    0.95
  -5   1   2   29.92    0.83
   4  -1  -2  157.26    3.73
   4  -1  -2  164.07    3.73
  -4   1   2  156.97    4.01
   3  -1  -2   98.75    2.24
   3  -1  -2   93.56    2.24
  -3   1   2   94.10    2.42
  -3   1   2   92.31    2.28
   2  -1  -2  205.92    5.68
   2  -1  -2  208.83    5.15
   2  -1  -2  218.70    5.65
  -2   1   2  235.89    5.36
  -2   1   2  212.24    5.21
  -2   1   2  214.35    5.52
  -2   1   2  237.56    5.48
   1  -1  -2   14.71    0.40
   1  -1  -2   14.36    0.40
   1  -1  -2   14.00    0.41
   1  -1  -2   14.29    0.38
  -1   1   2   14.66    0.39
  -1   1   2   14.09    0.35
  -1   1   2   14.29    0.36
  -1   1   2   13.83    0.41
  -1   1   2   14.10    0.41
   0  -1  -2  205.36    5.23
   0  -1  -2  222.83    5.21
   0  -1  -2  218.46    5.05
   0  -1  -2  209.96    5.55
   0   1   2  224.33    5.03
   0   1   2  202.39    5.58
   0   1   2  220.87    5.46
  -1  -1  -2   22.72    0.65
  -1  -1  -2   22.78    0.53
  -1  -1  -2   22.69    0.58
  -1  -1  -2   23.21    0.59
   1   1   2   24.19    0.60
   1   1   2   22.60    0.60
   1   1   2   23.36    0.58
  -2  -1  -2   91.50    2.41
  -2  -1  -2   96.71    2.30
  -2  -1  -2   96.50    2.35
   2   1   2   95.94    2.25
   2   1   2   95.95    2.26
  -3  -1  -2   38.47    1.03
  -3  -1  -2   37.90    0.94
  -3  -1  -2   38.29    1.09
  -3  -1  -2   37.98    0.94
   3   1   2   38.54    0.92
   3   1   2   39.35    0.93
  -4  -1  -2    0.24    0.08
  -4  -1  -2    0.18    0.06
   4   1   2    0.30    0.03
  -5  -1  -2   18.01    0.61
  -5  -1  -2   17.28    0.65
  -6  -1  -2   20.42    0.78
  -6  -1  -2   21.72    0.74
   6   1   2   21.62    0.74
  -7  -1  -2    1.32    0.19
  -8  -1  -2   13.95    0.67
   8   1   2   14.86    0.41
  -9  -1  -2    0.23    0.13
   9   1   2    0.21    0.05
  10  -2  -2    7.51    0.53
  10  -2  -2    8.63    0.32
 -10   2   2    8.03    0.54
   9  -2  -2    1.60    0.25
   9  -2  -2    1.52    0.12
  -9   2   2    1.52    0.24
   8  -2  -2    5.75    0.23
  -8   2   2    5.56    0.39
   7  -2  -2    7.91    0.27
  -7   2   2    7.39    0.44
   6  -2  -2   18.74    0.52
   6  -2  -2   18.92    0.51
  -6   2   2   17.27    0.70
   5  -2  -2    3.92    0.16
   5  -2  -2    3.99    0.15
  -5   2   2    3.77    0.26
   4  -2  -2   88.96    2.06
   4  -2  -2   85.46    2.07
  -4   2   2   83.97    2.28
   3  -2  -2    9.19    0.30
   3  -2  -2    9.10    0.23
   3  -2  -2    9.28    0.29
  -3   2   2    9.26    0.24
  -3   2   2    9.04    0.36
  -3   2   2    9.00    0.25
  -3   2   2    9.24    0.26
   2  -2  -2    0.73    0.07
   2  -2  -2    0.70    0.06
  -2   2   2    0.74    0.07
  -2   2   2    0.62    0.05
  -2   2   2    0.83    0.06
  -2   2   2    0.63    0.03
  -2   2   2    0.77    0.08
   1  -2  -2   64.74    1.59
   1  -2  -2   63.34    1.57
   1  -2  -2   65.37    1.46
  -1   2   2   64.42    1.46
  -1   2   2   65.15    1.56
  -1   2   2   62.42    1.60
  -1   2   2   63.41    1.61
   0  -2  -2   45.85    1.15
   0  -2  -2   46.02    1.15
   0  -2  -2   46.20    1.15
   0  -2  -2   46.38    1.20
   0  -2  -2   46.93    1.07
   0   2   2   46.31    1.08
   0   2   2   47.72    1.16
   0   2   2   45.39    1.15
   0   2   2   45.75    1.15
  -1  -2  -2   40.06    0.93
  -1  -2  -2   40.72    1.00
  -1  -2  -2   41.00    1.11
  -1  -2  -2   40.47    0.94
   1   2   2   40.97    1.03
   1   2   2   42.82    1.04
  -2  -2  -2   17.25    0.58
  -2  -2  -2   17.36    0.51
  -2  -2  -2   17.54    0.49
   2   2   2   17.56    0.47
   2   2   2   17.91    0.49
   2   2   2   17.58    0.48
  -3  -2  -2    0.01    0.02
  -3  -2  -2    0.01    0.02
  -3  -2  -2   -0.02    0.03
  -3  -2  -2    0.03    0.02
   3   2   2    0.01    0.02
   3   2   2    0.03    0.02
   3   2   2    0.01    0.02
  -4  -2  -2   86.71    2.20
  -4  -2  -2   86.05    2.33
   4   2   2   88.36    2.07
   4   2   2   86.67    2.21
   4   2   2   88.13    2.09
   4   2   2   85.71    2.07
  -5  -2  -2    0.50    0.12
   5   2   2    0.40    0.05
  -6  -2  -2    6.23    0.38
   6   2   2    6.40    0.23
  -7  -2  -2   16.50    0.73
   7   2   2   17.15    0.49
  -8  -2  -2    0.11    0.10
   8   2   2    0.05    0.04
  10  -3  -2    0.17    0.07
  10  -3  -2    0.34    0.15
 -10   3   2    0.14    0.12
   9  -3  -2    0.66    0.09
  -9   3   2    0.76    0.19
   8  -3  -2    0.04    0.04
  -8   3   2    0.03    0.07
   7  -3  -2    0.60    0.08
  -7   3   2    0.58    0.15
   6  -3  -2    1.17    0.10
  -6   3   2    0.99    0.16
   5  -3  -2   27.80    0.78
   5  -3  -2   28.71    0.76
  -5   3   2   28.04    0.94
   4  -3  -2   12.46    0.38
   4  -3  -2   11.76    0.39
   4  -3  -2   11.66    0.31
  -4   3   2   11.98    0.32
  -4   3   2   12.16    0.31
  -4   3   2   11.49    0.48
   3  -3  -2   14.52    0.44
   3  -3  -2   13.84    0.42
   3  -3  -2   13.47    0.37
  -3   3   2   13.79    0.50
  -3   3   2   14.35    0.41
  -3   3   2   14.06    0.39
   2  -3  -2    4.21    0.19
   2  -3  -2    4.20    0.14
   2  -3  -2    3.96    0.16
  -2   3   2    3.89    0.17
  -2   3   2    4.39    0.18
  -2   3   2    3.98    0.20
   1  -3  -2   14.57    0.41
   1  -3  -2   14.47    0.45
   1  -3  -2   14.89    0.43
  -1   3   2   15.01    0.44
  -1   3   2   14.50    0.42
  -1   3   2   14.12    0.43
   0  -3  -2    5.11    0.15
   0  -3  -2    5.18    0.19
   0  -3  -2    4.92    0.20
   0  -3  -2    5.36    0.23
   0   3   2    5.12    0.21
   0   3   2    5.22    0.20
   0   3   2    5.04    0.16
  -1  -3  -2    0.50    0.06
  -1  -3  -2    0.49    0.04
  -1  -3  -2    0.37    0.05
  -1  -3  -2    0.47    0.05
  -1  -3  -2    0.46    0.08
   1   3   2    0.41    0.06
   1   3   2    0.48    0.06
  -2  -3  -2    2.37    0.13
  -2  -3  -2    2.02    0.17
  -2  -3  -2    2.40    0.15
   2   3   2    2.62    0.14
   2   3   2    2.54    0.09
   2   3   2    2.55    0.09
   2   3   2    2.52    0.14
  -3  -3  -2    8.42    0.28
  -3  -3  -2    8.39    0.30
  -3  -3  -2    8.28    0.40
   3   3   2    8.21    0.27
   3   3   2    8.59    0.30
   3   3   2    8.42    0.30
  -4  -3  -2   -0.02    0.02
  -4  -3  -2    0.02    0.02
  -4  -3  -2   -0.04    0.04
   4   3   2    0.01    0.03
  -5  -3  -2    4.04    0.30
   5   3   2    4.29    0.20
  -6  -3  -2    2.90    0.28
   6   3   2    3.46    0.18
  -7  -3  -2    0.04    0.09
   7   3   2    0.00    0.04
  -8  -3  -2    9.35    0.56
  10  -4  -2    0.55    0.10
 -10   4   2    0.58    0.19
   9  -4  -2    5.15    0.27
  -9   4   2    5.10    0.41
   8  -4  -2    3.73    0.22
  -8   4   2    3.75    0.34
   7  -4  -2   10.82    0.40
  -7   4   2   10.96    0.57
   6  -4  -2   15.26    0.38
   6  -4  -2   14.99    0.50
  -6   4   2   14.88    0.65
   5  -4  -2    9.94    0.37
   5  -4  -2    9.70    0.28
  -5   4   2    9.21    0.26
  -5   4   2    9.58    0.27
  -5   4   2    8.97    0.45
   4  -4  -2   11.33    0.41
   4  -4  -2   11.41    0.39
   4  -4  -2   11.41    0.36
   4  -4  -2   11.63    0.33
  -4   4   2   11.34    0.35
  -4   4   2   11.37    0.36
  -4   4   2   11.49    0.48
   3  -4  -2   15.77    0.45
   3  -4  -2   15.91    0.51
  -3   4   2   15.75    0.55
  -3   4   2   15.61    0.40
  -3   4   2   15.59    0.47
  -3   4   2   15.54    0.46
   2  -4  -2    0.34    0.07
   2  -4  -2    0.44    0.06
   2  -4  -2    0.52    0.05
  -2   4   2    0.42    0.07
  -2   4   2    0.47    0.07
  -2   4   2    0.48    0.07
   1  -4  -2   18.25    0.56
   1  -4  -2   18.75    0.56
   1  -4  -2   18.72    0.52
  -1   4   2   18.45    0.54
  -1   4   2   18.79    0.54
  -1   4   2   18.58    0.56
   0  -4  -2    7.58    0.30
   0  -4  -2    7.97    0.28
   0  -4  -2    7.94    0.32
   0  -4  -2    7.79    0.27
   0   4   2    7.56    0.24
   0   4   2    7.61    0.28
   0   4   2    7.41    0.29
  -1  -4  -2    1.73    0.11
  -1  -4  -2    1.80    0.13
  -1  -4  -2    1.73    0.09
  -1  -4  -2    1.99    0.16
   1   4   2    1.91    0.13
   1   4   2    2.07    0.14
  -2  -4  -2    9.12    0.34
  -2  -4  -2    9.25    0.23
  -2  -4  -2    9.08    0.24
  -2  -4  -2    8.86    0.41
   2   4   2    9.37    0.34
  -3  -4  -2    3.98    0.19
  -3  -4  -2    4.22    0.28
   3   4   2    3.92    0.20
  -4  -4  -2    1.59    0.10
  -4  -4  -2    1.39    0.19
   4   4   2    1.61    0.13
  -5  -4  -2    1.16    0.19
   5   4   2    1.35    0.12
  -6  -4  -2    0.09    0.09
   6   4   2    0.19    0.06
  -7  -4  -2    0.62    0.17
   7   4   2    0.73    0.10
  10  -5  -2   11.72    0.48
 -10   5   2   10.88    0.67
   9  -5  -2    3.03    0.21
  -9   5   2    2.87    0.33
   8  -5  -2   14.41    0.54
  -8   5   2   15.43    0.74
   7  -5  -2    1.42    0.14
   7  -5  -2    1.46    0.09
  -7   5   2    1.23    0.20
   6  -5  -2   24.34    0.77
   6  -5  -2   25.74    0.66
  -6   5   2   25.29    0.58
  -6   5   2   25.67    0.94
  -6   5   2   24.81    0.59
   5  -5  -2    6.29    0.30
   5  -5  -2    6.48    0.23
  -5   5   2    6.65    0.25
  -5   5   2    6.62    0.38
   4  -5  -2    0.07    0.05
   4  -5  -2    0.33    0.05
   4  -5  -2    0.07    0.04
  -4   5   2    0.12    0.07
  -4   5   2    0.14    0.05
  -4   5   2   -0.01    0.02
   3  -5  -2   23.15    0.73
   3  -5  -2   23.51    0.65
   3  -5  -2   23.99    0.72
  -3   5   2   22.75    0.66
  -3   5   2   22.52    0.68
  -3   5   2   23.67    0.76
   2  -5  -2   12.58    0.41
   2  -5  -2   12.37    0.45
   2  -5  -2   12.51    0.44
  -2   5   2   12.38    0.42
  -2   5   2   12.12    0.43
  -2   5   2   12.56    0.45
   1  -5  -2   23.24    0.71
   1  -5  -2   24.47    0.71
   1  -5  -2   24.43    0.74
   1  -5  -2   23.91    0.66
   1  -5  -2   24.15    0.70
  -1   5   2   23.36    0.70
  -1   5   2   23.75    0.68
  -1   5   2   23.13    0.69
   0  -5  -2    5.39    0.27
   0  -5  -2    5.46    0.28
   0  -5  -2    5.38    0.23
   0   5   2    5.68    0.21
   0   5   2    6.00    0.26
   0   5   2    6.05    0.27
  -1  -5  -2    0.47    0.07
  -1  -5  -2    0.55    0.09
  -1  -5  -2    0.38    0.09
   1   5   2    0.54    0.08
  -2  -5  -2    7.46    0.20
  -2  -5  -2    7.19    0.21
  -2  -5  -2    6.96    0.30
  -2  -5  -2    7.18    0.38
   2   5   2    6.64    0.30
  -3  -5  -2    1.47    0.19
  -3  -5  -2    1.48    0.13
   3   5   2    1.39    0.13
  -4  -5  -2    0.42    0.07
  -4  -5  -2    0.33    0.12
   4   5   2    0.42    0.08
  -5  -5  -2    2.89    0.29
   5   5   2    3.43    0.21
  -6  -5  -2    0.73    0.19
   6   5   2    0.56    0.10
  10  -6  -2    8.44    0.41
 -10   6   2    7.58    0.56
   9  -6  -2    4.41    0.28
  -9   6   2    4.78    0.43
   8  -6  -2    0.96    0.14
   8  -6  -2    0.69    0.08
  -8   6   2    0.87    0.20
   7  -6  -2   21.00    0.73
   7  -6  -2   21.70    0.60
  -7   6   2   20.58    0.88
   6  -6  -2   18.43    0.54
   6  -6  -2   18.38    0.65
  -6   6   2   18.39    0.78
  -6   6   2   19.15    0.53
   5  -6  -2   26.29    0.71
   5  -6  -2   25.46    0.82
  -5   6   2   26.34    0.73
  -5   6   2   26.45    0.93
   4  -6  -2   45.20    1.16
   4  -6  -2   45.05    1.27
  -4   6   2   46.03    1.17
  -4   6   2   44.38    1.35
   3  -6  -2    0.55    0.10
   3  -6  -2    0.46    0.08
   3  -6  -2    0.67    0.11
  -3   6   2    0.34    0.08
  -3   6   2    0.50    0.10
  -3   6   2    0.43    0.08
   2  -6  -2   65.73    1.59
   2  -6  -2   63.92    1.75
   2  -6  -2   65.12    1.71
   2  -6  -2   65.10    1.71
  -2   6   2   66.03    1.63
  -2   6   2   66.41    1.75
  -2   6   2   65.44    1.70
   1  -6  -2   14.63    0.48
   1  -6  -2   14.81    0.52
   1  -6  -2   14.14    0.53
  -1   6   2   14.10    0.47
  -1   6   2   14.19    0.51
  -1   6   2   13.91    0.49
   0  -6  -2   15.20    0.56
   0  -6  -2   14.87    0.48
   0  -6  -2   14.96    0.54
   0   6   2   14.57    0.52
  -1  -6  -2   36.87    0.94
  -1  -6  -2   36.85    1.14
  -1  -6  -2   36.68    1.07
   1   6   2   35.84    1.05
  -2  -6  -2    4.14    0.15
  -2  -6  -2    3.61    0.28
  -2  -6  -2    4.02    0.23
   2   6   2    3.42    0.22
  -3  -6  -2   38.73    1.12
  -3  -6  -2   41.42    1.32
   3   6   2   40.82    1.16
  -4  -6  -2   12.90    0.63
  -4  -6  -2   12.22    0.44
   4   6   2   12.31    0.49
  -5  -6  -2    3.02    0.32
  -5  -6  -2    3.47    0.16
   5   6   2    3.25    0.23
 -10   7   2    5.37    0.49
   9  -7  -2    1.58    0.13
   9  -7  -2    1.43    0.18
  -9   7   2    1.93    0.30
   8  -7  -2    5.74    0.25
   8  -7  -2    5.86    0.34
  -8   7   2    5.50    0.44
   7  -7  -2    3.45    0.25
   7  -7  -2    3.49    0.19
  -7   7   2    3.29    0.33
  -7   7   2    3.57    0.16
   6  -7  -2   18.09    0.56
   6  -7  -2   18.42    0.67
  -6   7   2   17.94    0.78
  -6   7   2   18.08    0.56
   5  -7  -2   10.93    0.47
  -5   7   2   10.78    0.42
  -5   7   2   12.05    0.56
   4  -7  -2    1.36    0.14
   4  -7  -2    1.26    0.15
   4  -7  -2    1.06    0.14
  -4   7   2    1.14    0.17
  -4   7   2    1.22    0.14
   3  -7  -2   41.39    1.25
   3  -7  -2   42.10    1.13
   3  -7  -2   42.81    1.21
   3  -7  -2   42.43    1.22
  -3   7   2   42.66    1.27
  -3   7   2   43.43    1.17
   2  -7  -2   11.76    0.49
   2  -7  -2   12.55    0.45
  -2   7   2   11.73    0.46
  -2   7   2   10.87    0.45
  -2   7   2   11.12    0.45
   1  -7  -2   35.00    0.95
   1  -7  -2   33.78    1.05
  -1   7   2   33.75    0.98
  -1   7   2   34.27    1.02
   0  -7  -2   18.42    0.59
   0  -7  -2   18.48    0.69
   0  -7  -2   18.43    0.66
   0   7   2   19.10    0.65
  -1  -7  -2    2.24    0.23
  -1  -7  -2    2.48    0.16
  -1  -7  -2    2.43    0.20
   1   7   2    2.49    0.20
  -2  -7  -2   48.30    1.37
  -2  -7  -2   49.24    1.52
   2   7   2   47.55    1.37
  -3  -7  -2    0.28    0.08
  -3  -7  -2    0.46    0.15
   3   7   2    0.35    0.10
  -4  -7  -2   13.73    0.49
  -4  -7  -2   13.56    0.69
   4   7   2   13.05    0.55
   9  -8  -2    0.06    0.06
   9  -8  -2    0.04    0.08
  -9   8   2    0.06    0.11
   8  -8  -2   -0.06    0.06
   8  -8  -2    0.04    0.05
  -8   8   2   -0.04    0.08
   7  -8  -2    0.05    0.07
  -7   8   2    0.05    0.10
  -7   8   2    0.06    0.05
   6  -8  -2    0.66    0.13
  -6   8   2    0.70    0.17
  -6   8   2    0.77    0.12
   5  -8  -2    3.21    0.24
   5  -8  -2    2.65    0.23
  -5   8   2    2.79    0.21
  -5   8   2    2.86    0.27
   4  -8  -2    2.40    0.20
  -4   8   2    2.50    0.24
  -4   8   2    2.31    0.21
   3  -8  -2    0.96    0.13
  -3   8   2    0.91    0.14
   2  -8  -2   10.08    0.42
   2  -8  -2   10.59    0.48
  -2   8   2   10.22    0.45
  -2   8   2    9.95    0.45
   1  -8  -2    0.80    0.15
   1  -8  -2    0.04    0.06
  -1   8   2   -0.01    0.05
   0  -8  -2    2.62    0.23
   0  -8  -2    2.28    0.18
   0   8   2    2.86    0.22
  -1  -8  -2    0.70    0.10
  -1  -8  -2    0.73    0.13
   1   8   2    0.66    0.13
  -2  -8  -2    1.11    0.15
   2   8   2    1.07    0.16
  -3  -8  -2    1.54    0.17
   3   8   2    1.20    0.17
   8  -9  -2    1.49    0.20
   8  -9  -2    1.35    0.19
  -8   9   2    1.26    0.11
  -8   9   2    1.46    0.27
   7  -9  -2    0.59    0.14
   7  -9  -2    0.48    0.13
  -7   9   2    0.58    0.11
  -7   9   2    0.89    0.21
   6  -9  -2    0.32    0.12
   6  -9  -2    0.01    0.08
  -6   9   2    0.14    0.08
  -6   9   2    0.18    0.11
  -5   9   2    4.06    0.28
  -5   9   2    3.28    0.31
   4  -9  -2    0.09    0.07
  -4   9   2   -0.04    0.05
   3  -9  -2    5.08    0.30
  -3   9   2    5.57    0.34
   2  -9  -2    0.25    0.09
   2  -9  -2    0.40    0.13
   1  -9  -2    0.11    0.07
   1  -9  -2    0.04    0.08
   0  -9  -2    0.04    0.06
   0  -9  -2    0.41    0.13
   0   9   2    0.11    0.09
  -1  -9  -2    3.24    0.27
  -1  -9  -2    3.35    0.20
   1   9   2    3.33    0.27
  -2  -9  -2   -0.01    0.07
  -7  10   2    2.76    0.23
  -7  10   2    2.91    0.34
  -6  10   2    0.06    0.08
  -5  10   2   11.95    0.54
   4 -10  -2    1.84    0.21
  -4  10   2    1.78    0.22
   3 -10  -2    5.13    0.33
  -3  10   2    5.34    0.36
   2 -10  -2    0.49    0.15
   2 -10  -2    0.49    0.13
   1 -10  -2   -0.03    0.06
   1 -10  -2    0.00    0.08
   0 -10  -2    2.49    0.26
   0 -10  -2    2.12    0.19
  -4  11  -3    2.44    0.25
   4 -11   3    1.96    0.22
   0 -10   3    9.36    0.41
   0 -10   3   10.28    0.53
   1 -10   3    2.16    0.24
   1 -10   3    2.11    0.20
   2 -10   3    2.64    0.22
  -3  10  -3    9.60    0.54
  -3  10  -3   11.41    0.52
   3 -10   3   10.08    0.46
  -4  10  -3    3.23    0.27
  -4  10  -3    3.39    0.33
   4 -10   3    3.03    0.25
  -5  10  -3    9.32    0.46
  -5  10  -3   11.21    0.63
  -6  10  -3   12.22    0.70
  -6  10  -3   11.85    0.51
   6 -10   3   12.36    0.47
  -7  10  -3    0.85    0.23
  -7  10  -3    0.92    0.13
   7 -10   3    0.91    0.13
   2   9  -3    3.54    0.29
  -2  -9   3    3.19    0.28
  -2  -9   3    3.44    0.16
   1   9  -3    7.92    0.44
  -1  -9   3    8.00    0.44
  -1  -9   3    8.73    0.35
   0   9  -3    4.34    0.31
   0  -9   3    4.90    0.33
   0  -9   3    4.24    0.25
   1  -9   3   -0.04    0.07
   1  -9   3    0.03    0.06
  -2   9  -3   10.99    0.48
  -2   9  -3   11.08    0.52
   2  -9   3   10.66    0.51
   2  -9   3   10.72    0.45
  -3   9  -3    0.30    0.12
  -3   9  -3    0.40    0.11
   3  -9   3    0.14    0.08
  -4   9  -3   36.76    1.25
  -4   9  -3   35.53    1.07
   4  -9   3   34.77    1.03
  -5   9  -3    0.03    0.09
  -5   9  -3    0.05    0.07
   5  -9   3    0.05    0.05
  -6   9  -3    5.01    0.41
  -6   9  -3    4.40    0.27
   6  -9   3    4.97    0.32
   6  -9   3    4.30    0.24
  -7   9  -3    6.07    0.48
  -7   9  -3    6.10    0.28
   7  -9   3    5.92    0.36
   7  -9   3    5.96    0.29
  -8   9  -3    0.16    0.15
   8  -9   3    0.36    0.12
   8  -9   3    0.33    0.09
   3   8  -3    0.91    0.15
  -3  -8   3    1.22    0.17
   2   8  -3    0.25    0.10
  -2  -8   3    0.23    0.06
  -2  -8   3    0.30    0.11
   1   8  -3   -0.03    0.05
  -1  -8   3    0.08    0.05
  -1  -8   3   -0.02    0.06
   0   8  -3    0.49    0.11
   0   8  -3    0.62    0.12
   0  -8   3    0.25    0.08
   0  -8   3    0.45    0.11
  -1   8  -3    0.15    0.08
  -1   8  -3    0.22    0.08
   1  -8   3    0.04    0.05
   1  -8   3    0.18    0.09
  -2   8  -3    0.57    0.12
  -2   8  -3    0.63    0.13
   2  -8   3    0.70    0.11
   2  -8   3    0.53    0.12
  -3   8  -3    0.22    0.10
  -3   8  -3    0.13    0.07
   3  -8   3    0.24    0.08
  -4   8  -3    9.05    0.49
  -4   8  -3    7.86    0.38
   4  -8   3    8.86    0.41
   4  -8   3    9.28    0.35
  -5   8  -3    2.70    0.29
  -5   8  -3    2.66    0.20
   5  -8   3    2.51    0.22
   5  -8   3    2.88    0.18
  -6   8  -3    1.70    0.15
  -6   8  -3    1.34    0.23
   6  -8   3    1.48    0.17
   6  -8   3    1.51    0.13
  -7   8  -3    0.12    0.11
  -7   8  -3   -0.02    0.04
   7  -8   3    0.01    0.04
   7  -8   3   -0.04    0.05
  -8   8  -3    2.30    0.33
   8  -8   3    2.26    0.16
   8  -8   3    2.11    0.21
  -9   8  -3    0.19    0.14
   9  -8   3   -0.07    0.07
   9  -8   3   -0.01    0.06
  -5  -7   3    6.45    0.32
   4   7  -3    0.05    0.07
  -4  -7   3   -0.02    0.05
   3   7  -3    4.90    0.30
  -3  -7   3    4.96    0.30
   2   7  -3    0.29    0.09
  -2  -7   3    0.32    0.06
  -2  -7   3    0.21    0.09
   1   7  -3    0.10    0.07
   1   7  -3    0.21    0.08
  -1  -7   3    0.06    0.05
  -1  -7   3    0.11    0.07
   0   7  -3    0.38    0.09
   0   7  -3    0.39    0.10
   0  -7   3    0.52    0.09
   0  -7   3    0.29    0.09
  -1   7  -3    2.03    0.17
  -1   7  -3    2.47    0.20
  -1   7  -3    2.10    0.17
   1  -7   3    2.21    0.19
   1  -7   3    2.27    0.16
  -2   7  -3    2.48    0.20
  -2   7  -3    2.66    0.19
  -2   7  -3    2.50    0.19
   2  -7   3    2.75    0.21
   2  -7   3    2.99    0.19
   2  -7   3    2.67    0.19
  -3   7  -3   27.31    0.94
  -3   7  -3   27.39    0.82
   3  -7   3   28.14    0.80
   3  -7   3   29.02    0.77
   3  -7   3   28.57    0.87
  -4   7  -3    5.77    0.36
  -4   7  -3    5.60    0.28
   4  -7   3    5.70    0.30
   4  -7   3    4.90    0.23
  -5   7  -3    3.14    0.19
  -5   7  -3    2.44    0.18
  -5   7  -3    3.15    0.29
   5  -7   3    2.71    0.20
   5  -7   3    2.95    0.17
  -6   7  -3    0.09    0.05
  -6   7  -3    0.04    0.08
   6  -7   3   -0.01    0.05
   6  -7   3    0.04    0.04
  -7   7  -3    0.48    0.16
   7  -7   3    0.43    0.11
   7  -7   3    0.53    0.08
  -8   7  -3    0.30    0.15
   8  -7   3    0.53    0.08
   8  -7   3    0.31    0.10
  -9   7  -3    0.31    0.17
   9  -7   3    0.33    0.10
   5   6  -3    6.77    0.35
  -5  -6   3    6.84    0.32
   4   6  -3    1.01    0.13
  -4  -6   3    1.23    0.14
   3   6  -3   60.84    1.67
   3   6  -3   61.69    1.65
  -3  -6   3   60.59    1.66
   2   6  -3    2.43    0.18
   2   6  -3    2.40    0.18
  -2  -6   3    2.43    0.14
  -2  -6   3    2.28    0.18
   1   6  -3   45.55    1.26
   1   6  -3   44.68    1.25
  -1  -6   3   44.14    1.27
  -1  -6   3   44.96    1.12
   0   6  -3    0.30    0.08
   0   6  -3    0.32    0.08
   0   6  -3    0.22    0.06
   0  -6   3    0.33    0.07
   0  -6   3    0.29    0.08
  -1   6  -3    6.43    0.31
  -1   6  -3    6.11    0.27
  -1   6  -3    6.50    0.30
   1  -6   3    6.84    0.30
   1  -6   3    6.29    0.27
   1  -6   3    6.31    0.31
  -2   6  -3   53.17    1.50
  -2   6  -3   51.71    1.42
  -2   6  -3   53.23    1.32
  -2   6  -3   56.07    1.34
   2  -6   3   53.73    1.45
   2  -6   3   52.64    1.31
   2  -6   3   52.10    1.42
   2  -6   3   53.60    1.32
  -3   6  -3   49.28    1.44
  -3   6  -3   49.27    1.25
   3  -6   3   49.10    1.34
   3  -6   3   50.86    1.37
   3  -6   3   51.03    1.25
   3  -6   3   48.78    1.24
  -4   6  -3   11.03    0.51
  -4   6  -3   10.54    0.39
  -4   6  -3   11.75    0.43
   4  -6   3   11.64    0.37
   4  -6   3   11.00    0.43
  -5   6  -3    6.95    0.28
  -5   6  -3    6.59    0.40
  -5   6  -3    6.95    0.31
   5  -6   3    6.83    0.26
   5  -6   3    6.62    0.31
  -6   6  -3    0.68    0.06
  -6   6  -3    0.76    0.17
   6  -6   3    0.73    0.11
   6  -6   3    0.59    0.07
  -7   6  -3   11.10    0.61
   7  -6   3   10.76    0.43
   7  -6   3   11.13    0.35
  -8   6  -3    1.95    0.28
   8  -6   3    1.79    0.16
  -9   6  -3    2.16    0.32
   9  -6   3    1.93    0.18
   6   5  -3    3.89    0.24
   5   5  -3   11.57    0.46
  -5  -5   3   12.39    0.43
   4   5  -3    8.70    0.37
   4   5  -3    8.91    0.40
  -4  -5   3    8.59    0.36
   3   5  -3    7.25    0.33
   3   5  -3    8.47    0.37
  -3  -5   3    8.44    0.36
   2   5  -3   39.72    1.14
   2   5  -3   38.80    1.10
  -2  -5   3   40.41    0.96
  -2  -5   3   40.39    1.13
   1   5  -3    2.81    0.18
   1   5  -3    2.81    0.18
  -1  -5   3    2.69    0.18
  -1  -5   3    2.64    0.14
   0   5  -3    7.17    0.32
   0   5  -3    7.84    0.29
   0   5  -3    8.49    0.34
   0  -5   3    8.06    0.32
   0  -5   3    7.89    0.33
   0  -5   3    8.45    0.29
  -1   5  -3    9.36    0.33
  -1   5  -3    9.05    0.36
  -1   5  -3    9.43    0.37
   1  -5   3    9.91    0.36
   1  -5   3    9.92    0.38
   1  -5   3    9.47    0.33
   1  -5   3    9.59    0.30
  -2   5  -3    9.74    0.33
  -2   5  -3    9.25    0.38
  -2   5  -3    9.52    0.33
  -2   5  -3    9.44    0.36
   2  -5   3    8.94    0.32
   2  -5   3    9.04    0.35
   2  -5   3    8.85    0.36
   2  -5   3    8.56    0.29
  -3   5  -3    6.66    0.26
  -3   5  -3    6.52    0.33
  -3   5  -3    6.79    0.28
   3  -5   3    6.20    0.28
   3  -5   3    6.40    0.26
   3  -5   3    6.39    0.29
  -4   5  -3    6.07    0.27
  -4   5  -3    5.98    0.24
  -4   5  -3    6.26    0.34
   4  -5   3    5.59    0.21
   4  -5   3    5.72    0.26
  -5   5  -3   39.26    0.96
  -5   5  -3   40.85    1.29
  -5   5  -3   40.71    1.13
   5  -5   3   40.70    1.00
   5  -5   3   39.83    1.10
  -6   5  -3   40.39    1.15
   6  -5   3   39.09    1.09
   6  -5   3   39.74    0.98
  -7   5  -3    9.82    0.56
   7  -5   3    9.86    0.38
  -8   5  -3    8.39    0.54
   8  -5   3    8.06    0.34
  -9   5  -3    0.47    0.18
   9  -5   3    0.35    0.08
 -10   5  -3    6.74    0.54
   7   4  -3    0.96    0.12
   6   4  -3    2.12    0.16
   5   4  -3    6.07    0.27
   5   4  -3    5.93    0.33
  -5  -4   3    5.89    0.25
   4   4  -3    0.04    0.06
   4   4  -3    0.01    0.04
  -4  -4   3    0.01    0.04
   3   4  -3   12.33    0.46
   3   4  -3   11.44    0.41
  -3  -4   3   11.72    0.43
   2   4  -3   13.62    0.45
   2   4  -3   13.46    0.48
  -2  -4   3   12.68    0.45
  -2  -4   3   13.30    0.38
  -2  -4   3   13.26    0.37
   1   4  -3   33.08    0.82
   1   4  -3   32.49    0.90
   1   4  -3   32.78    0.93
  -1  -4   3   32.75    0.92
  -1  -4   3   31.76    0.80
  -1  -4   3   32.44    0.88
   0   4  -3    2.73    0.16
   0   4  -3    2.70    0.16
   0  -4   3    3.43    0.15
   0  -4   3    2.73    0.16
   0  -4   3    2.46    0.15
  -1   4  -3   17.28    0.49
  -1   4  -3   17.99    0.57
  -1   4  -3   18.37    0.55
   1  -4   3   17.67    0.49
   1  -4   3   17.55    0.48
   1  -4   3   18.12    0.54
   1  -4   3   17.35    0.55
  -2   4  -3   41.09    1.01
  -2   4  -3   42.34    1.10
  -2   4  -3   41.47    1.02
  -2   4  -3   42.37    1.17
   2  -4   3   41.53    1.02
   2  -4   3   42.56    1.02
   2  -4   3   41.44    1.12
   2  -4   3   41.47    1.10
  -3   4  -3    3.51    0.18
  -3   4  -3    3.10    0.21
  -3   4  -3    3.11    0.15
   3  -4   3    3.45    0.14
   3  -4   3    3.51    0.16
   3  -4   3    3.33    0.18
   3  -4   3    3.08    0.17
  -4   4  -3    7.62    0.25
  -4   4  -3    7.84    0.31
  -4   4  -3    7.53    0.37
  -4   4  -3    7.47    0.24
   4  -4   3    7.91    0.24
   4  -4   3    7.32    0.29
  -5   4  -3    1.51    0.18
  -5   4  -3    0.89    0.11
   5  -4   3    0.91    0.06
   5  -4   3    0.99    0.10
  -6   4  -3    7.33    0.43
  -6   4  -3    7.36    0.34
   6  -4   3    7.26    0.29
  -7   4  -3    6.11    0.32
  -7   4  -3    6.69    0.43
   7  -4   3    6.40    0.27
  -8   4  -3    0.71    0.18
   8  -4   3    0.53    0.08
  -9   4  -3    5.07    0.43
   9  -4   3    5.08    0.24
 -10   4  -3    1.72    0.29
  10  -4   3    1.36    0.13
   8   3  -3    6.56    0.29
   7   3  -3    0.10    0.05
   6   3  -3   13.82    0.45
   6   3  -3   13.47    0.58
   5   3  -3   21.61    0.77
   5   3  -3   21.74    0.63
  -5  -3   3   21.78    0.61
   4   3  -3    7.11    0.27
   4   3  -3    7.10    0.35
  -4  -3   3    6.73    0.28
   3   3  -3   17.10    0.50
   3   3  -3   16.51    0.57
   3   3  -3   16.49    0.50
  -3  -3   3   16.34    0.52
   2   3  -3    1.10    0.12
   2   3  -3    1.34    0.10
   2   3  -3    2.02    0.12
  -2  -3   3    1.28    0.07
  -2  -3   3    1.25    0.11
  -2  -3   3    1.36    0.08
   1   3  -3    3.33    0.14
   1   3  -3    3.26    0.17
   1   3  -3    3.13    0.16
   1   3  -3    3.16    0.16
  -1  -3   3    3.21    0.17
  -1  -3   3    3.15    0.14
   0   3  -3    8.17    0.31
   0   3  -3    8.40    0.26
   0   3  -3    8.41    0.30
   0  -3   3    8.34    0.29
   0  -3   3    8.33    0.24
   0  -3   3    8.48    0.27
  -1   3  -3   21.31    0.61
  -1   3  -3   21.57    0.64
  -1   3  -3   22.57    0.56
   1  -3   3   20.89    0.56
   1  -3   3   21.27    0.62
   1  -3   3   21.89    0.55
   1  -3   3   21.80    0.61
  -2   3  -3    5.91    0.20
  -2   3  -3    5.73    0.22
  -2   3  -3    5.82    0.25
   2  -3   3    5.78    0.21
   2  -3   3    5.82    0.23
   2  -3   3    5.66    0.22
  -3   3  -3    8.96    0.26
  -3   3  -3    9.41    0.37
  -3   3  -3    8.63    0.27
  -3   3  -3    8.81    0.33
  -3   3  -3    9.31    0.29
   3  -3   3    8.85    0.25
   3  -3   3    8.44    0.30
   3  -3   3    9.34    0.31
  -4   3  -3    1.89    0.17
  -4   3  -3    1.73    0.13
  -4   3  -3    1.64    0.11
   4  -3   3    1.65    0.11
   4  -3   3    1.69    0.11
   4  -3   3    1.70    0.06
  -5   3  -3   18.94    0.72
  -5   3  -3   19.31    0.56
  -5   3  -3   19.51    0.65
   5  -3   3   20.30    0.56
   5  -3   3   20.16    0.56
  -6   3  -3    0.46    0.09
  -6   3  -3    0.35    0.11
   6  -3   3    0.48    0.06
  -7   3  -3    0.46    0.14
  -7   3  -3    0.26    0.08
   7  -3   3    0.33    0.06
  -8   3  -3    0.76    0.14
  -8   3  -3    0.67    0.17
   8  -3   3    0.52    0.07
  -9   3  -3    0.40    0.15
   9  -3   3    0.40    0.07
 -10   3  -3    0.16    0.13
  10  -3   3   -0.02    0.04
   8   2  -3    1.38    0.12
   8   2  -3    1.43    0.21
   7   2  -3   16.84    0.51
   7   2  -3   16.78    0.71
   6   2  -3    9.50    0.32
   6   2  -3    9.00    0.46
   5   2  -3   49.83    1.28
   5   2  -3   50.55    1.48
  -5  -2   3   52.15    1.26
   4   2  -3   11.64    0.48
   4   2  -3   13.12    0.39
   4   2  -3   12.06    0.37
  -4  -2   3   11.55    0.38
   3   2  -3   31.25    0.81
   3   2  -3   29.90    0.91
   3   2  -3   30.78    0.80
  -3  -2   3   29.77    0.83
   2   2  -3   92.47    2.32
   2   2  -3   93.38    2.18
   2   2  -3   89.33    2.18
  -2  -2   3   88.53    2.00
  -2  -2   3   89.52    2.23
  -2  -2   3   90.26    1.99
   1   2  -3  117.59    2.92
   1   2  -3  118.51    2.80
   1   2  -3  123.03    2.80
   1   2  -3  117.38    2.59
  -1  -2   3  111.36    2.58
  -1  -2   3  117.56    2.85
   0   2  -3    1.12    0.08
   0  -2   3    1.03    0.06
   0  -2   3    0.89    0.06
   0  -2   3    0.89    0.08
  -1   2  -3  211.58    4.86
  -1   2  -3  205.52    5.06
  -1   2  -3  206.51    4.51
   1  -2   3  207.18    4.73
   1  -2   3  212.06    4.53
   1  -2   3  205.30    4.93
   1  -2   3  204.87    4.88
  -2   2  -3    4.95    0.18
  -2   2  -3    4.50    0.21
  -2   2  -3    4.88    0.16
  -2   2  -3    4.80    0.21
   2  -2   3    4.99    0.19
   2  -2   3    4.79    0.18
   2  -2   3    5.01    0.15
  -3   2  -3   84.43    2.17
  -3   2  -3   83.67    1.84
  -3   2  -3   84.93    1.84
  -3   2  -3   78.41    2.03
  -3   2  -3   84.09    2.13
   3  -2   3   84.71    2.01
   3  -2   3   86.31    2.01
  -4   2  -3   17.24    0.61
  -4   2  -3   17.10    0.49
  -4   2  -3   18.55    0.59
   4  -2   3   17.61    0.48
   4  -2   3   17.51    0.49
  -5   2  -3   22.34    0.74
  -5   2  -3   23.55    0.81
   5  -2   3   23.63    0.61
   5  -2   3   22.83    0.61
  -6   2  -3    2.85    0.21
  -6   2  -3    3.04    0.26
   6  -2   3    2.67    0.13
  -7   2  -3    2.29    0.21
  -7   2  -3    2.29    0.25
   7  -2   3    2.55    0.12
  -8   2  -3    2.00    0.22
  -8   2  -3    1.28    0.21
   8  -2   3    1.56    0.10
  -9   2  -3    0.91    0.20
   9  -2   3    0.99    0.08
   9   1  -3    0.39    0.07
   9   1  -3    0.43    0.14
   8   1  -3    9.60    0.54
   8   1  -3   10.40    0.34
   7   1  -3    1.26    0.19
   7   1  -3    1.40    0.10
   6   1  -3    0.45    0.12
   6   1  -3    0.44    0.06
   5   1  -3   29.26    0.75
   5   1  -3   30.00    0.77
   5   1  -3   28.56    0.95
  -5  -1   3   28.54    0.73
   4   1  -3    6.74    0.23
   4   1  -3    7.04    0.24
   4   1  -3    7.10    0.34
  -4  -1   3    6.78    0.24
   3   1  -3  188.97    4.62
   3   1  -3  197.94    4.61
   3   1  -3  204.75    4.88
  -3  -1   3  196.60    4.69
   2   1  -3    0.13    0.03
   2   1  -3    0.13    0.03
   2   1  -3    0.07    0.04
  -2  -1   3    0.09    0.02
  -2  -1   3    0.16    0.04
  -2  -1   3    0.10    0.03
  -2  -1   3    0.18    0.03
   1   1  -3  142.80    3.46
   1   1  -3  137.40    3.30
   1   1  -3  148.08    3.32
  -1  -1   3  139.16    3.08
  -1  -1   3  131.03    3.28
  -1  -1   3  144.87    3.37
  -1  -1   3  140.04    3.31
   0   1  -3   80.03    1.78
   0   1  -3   80.84    1.92
   0   1  -3   78.99    1.99
   0  -1   3   81.93    1.93
   0  -1   3   81.04    1.96
   0  -1   3   79.41    1.78
   0  -1   3   78.93    1.84
  -1   1  -3    3.65    0.16
  -1   1  -3    4.63    0.15
  -1   1  -3    4.78    0.18
  -1   1  -3    4.53    0.19
   1  -1   3    4.83    0.18
   1  -1   3    4.56    0.17
   1  -1   3    4.64    0.15
  -2   1  -3   94.86    2.21
  -2   1  -3   93.25    2.33
  -2   1  -3   93.48    2.05
  -2   1  -3   93.76    2.35
  -2   1  -3   92.67    2.05
   2  -1   3   93.83    2.22
   2  -1   3   93.26    2.22
  -3   1  -3    5.12    0.24
  -3   1  -3    4.94    0.17
  -3   1  -3    4.73    0.23
   3  -1   3    5.09    0.18
   3  -1   3    5.24    0.17
  -4   1  -3   48.32    1.32
  -4   1  -3   46.26    1.15
  -4   1  -3   45.89    1.32
   4  -1   3   47.62    1.14
   4  -1   3   48.04    1.16
  -5   1  -3   42.03    1.22
  -5   1  -3   40.65    1.24
   5  -1   3   41.80    1.03
   5  -1   3   42.31    1.02
  -6   1  -3    2.80    0.22
  -6   1  -3    3.18    0.25
   6  -1   3    2.85    0.12
   6  -1   3    2.98    0.11
  -7   1  -3   27.47    0.98
  -7   1  -3   27.26    0.94
   7  -1   3   26.72    0.68
  -8   1  -3    0.68    0.16
  -8   1  -3    0.71    0.16
   8  -1   3    0.46    0.05
  -9   1  -3    5.06    0.38
   9  -1   3    5.13    0.19
   9   0  -3   14.38    0.72
   9   0  -3   14.97    0.46
   8   0  -3   12.63    0.39
   8   0  -3   12.09    0.62
   7   0  -3    5.93    0.38
   7   0  -3    5.65    0.21
   6   0  -3    5.85    0.36
   6   0  -3    5.81    0.21
   6   0  -3    6.22    0.22
   5   0  -3   63.92    1.83
   5   0  -3   67.73    1.60
   5   0  -3   66.06    1.59
  -5   0   3   64.41    1.82
   4   0  -3    1.55    0.15
   4   0  -3    1.59    0.09
   4   0  -3    1.50    0.09
  -4   0   3    1.55    0.09
   3   0  -3  105.98    2.56
   3   0  -3  110.06    2.57
   3   0  -3  108.60    2.76
  -3   0   3  107.68    2.62
   2   0  -3  111.94    2.55
   2   0  -3  107.08    2.54
   2   0  -3  105.79    2.69
  -2   0   3  104.58    2.59
  -2   0   3  104.42    2.35
  -2   0   3  108.26    2.52
   1   0  -3   35.31    0.90
   1   0  -3   36.66    0.91
   1   0  -3   35.33    0.84
   1   0  -3   35.82    0.95
  -1   0   3   35.75    0.83
  -1   0   3   36.61    0.91
  -1   0   3   35.56    0.93
  -1   0   3   34.07    0.83
   0   0  -3   74.73    1.80
   0   0  -3   76.52    1.67
   0   0  -3   73.16    1.85
   0   0  -3   75.30    1.86
   0   0   3   72.64    1.72
   0   0   3   76.15    1.81
  -1   0  -3   50.95    1.24
  -1   0  -3   49.13    1.14
  -1   0  -3   51.67    1.27
  -1   0  -3   49.77    1.31
   1   0   3   52.30    1.25
   1   0   3   51.40    1.25
  -2   0  -3   14.46    0.46
  -2   0  -3   13.56    0.41
  -2   0  -3   13.44    0.39
   2   0   3   13.76    0.39
   2   0   3   13.58    0.38
  -3   0  -3   26.83    0.78
  -3   0  -3   26.28    0.68
  -3   0  -3   26.71    0.81
   3   0   3   27.68    0.68
   3   0   3   27.35    0.69
  -4   0  -3   17.76    0.62
  -4   0  -3   17.42    0.59
   4   0   3   18.32    0.47
   4   0   3   17.72    0.46
  -5   0  -3   39.86    1.19
  -5   0  -3   39.78    1.21
   5   0   3   40.96    0.99
   5   0   3   40.41    0.98
  -6   0  -3   18.94    0.73
  -6   0  -3   19.00    0.71
   6   0   3   19.76    0.51
   6   0   3   20.05    0.50
  -7   0  -3    0.05    0.07
  -7   0  -3    0.01    0.07
   7   0   3    0.00    0.02
  -8   0  -3   17.45    0.76
   8   0   3   17.77    0.48
  -9   0  -3    3.43    0.33
   9   0   3    4.16    0.18
  10  -1  -3   -0.07    0.09
  10  -1  -3    0.01    0.05
   9  -1  -3    0.30    0.13
   9  -1  -3    0.40    0.07
  -9   1   3    0.41    0.15
   8  -1  -3    9.39    0.32
   8  -1  -3    9.52    0.54
  -8   1   3    9.51    0.52
   7  -1  -3    5.92    0.38
   7  -1  -3    6.40    0.23
  -7   1   3    5.87    0.38
   6  -1  -3    0.90    0.07
   6  -1  -3    0.91    0.15
   6  -1  -3    1.00    0.08
  -6   1   3    0.77    0.14
   5  -1  -3    0.65    0.06
   5  -1  -3    0.66    0.12
   5  -1  -3    0.73    0.07
  -5   1   3    0.48    0.11
   4  -1  -3    1.09    0.13
   4  -1  -3    1.14    0.08
   4  -1  -3    0.94    0.07
  -4   1   3    1.06    0.08
  -4   1   3    0.93    0.12
   3  -1  -3    0.51    0.05
   3  -1  -3    0.39    0.05
   3  -1  -3    0.57    0.09
  -3   1   3    0.60    0.04
  -3   1   3    0.43    0.03
  -3   1   3    0.47    0.08
  -3   1   3    0.49    0.06
   2  -1  -3    1.43    0.09
   2  -1  -3    1.20    0.08
   2  -1  -3    1.18    0.10
  -2   1   3    1.39    0.10
  -2   1   3    1.25    0.10
  -2   1   3    1.33    0.07
   1  -1  -3  164.58    3.53
   1  -1  -3  164.91    3.94
   1  -1  -3  154.25    3.78
   1  -1  -3  162.26    3.89
  -1   1   3  155.95    3.66
  -1   1   3  161.62    3.85
  -1   1   3  159.87    3.78
  -1   1   3  161.44    3.51
   0  -1  -3   43.86    1.14
   0  -1  -3   43.54    1.10
   0  -1  -3   43.12    1.02
   0  -1  -3   44.27    1.10
   0   1   3   44.20    1.11
   0   1   3   44.54    1.14
   0   1   3   44.52    1.11
   0   1   3   43.62    1.02
  -1  -1  -3  216.48    4.66
  -1  -1  -3  197.28    5.43
  -1  -1  -3  214.42    5.21
  -1  -1  -3  212.62    5.00
   1   1   3  220.50    5.05
   1   1   3  224.02    5.04
  -2  -1  -3   28.85    0.77
  -2  -1  -3   29.11    0.85
  -2  -1  -3   28.87    0.77
   2   1   3   28.86    0.75
   2   1   3   29.52    0.75
  -3  -1  -3    3.35    0.14
  -3  -1  -3    2.89    0.20
  -3  -1  -3    3.51    0.17
   3   1   3    3.31    0.14
   3   1   3    3.47    0.14
  -4  -1  -3   43.14    1.18
  -4  -1  -3   40.54    1.25
   4   1   3   42.75    1.06
   4   1   3   43.96    1.06
  -5  -1  -3    1.36    0.17
  -5  -1  -3    1.64    0.15
   5   1   3    1.52    0.09
   5   1   3    1.37    0.09
  -6  -1  -3    3.68    0.28
   6   1   3    3.51    0.15
  -7  -1  -3   23.08    0.90
   7   1   3   22.95    0.63
  -8  -1  -3    0.23    0.12
   8   1   3    0.46    0.07
  10  -2  -3   34.33    1.36
  10  -2  -3   36.92    1.00
 -10   2   3   36.18    1.36
   9  -2  -3    0.08    0.09
   9  -2  -3    0.11    0.06
  -9   2   3    0.01    0.08
   8  -2  -3    6.40    0.43
   8  -2  -3    6.93    0.28
  -8   2   3    6.40    0.43
   7  -2  -3   18.32    0.76
   7  -2  -3   17.81    0.54
   6  -2  -3   12.28    0.40
  -6   2   3   12.12    0.55
   5  -2  -3   17.47    0.51
   5  -2  -3   16.86    0.49
  -5   2   3   15.70    0.63
   4  -2  -3    0.03    0.03
   4  -2  -3    0.08    0.01
   4  -2  -3    0.14    0.04
  -4   2   3    0.07    0.02
  -4   2   3    0.05    0.03
  -4   2   3    0.12    0.06
  -4   2   3    0.06    0.01
   3  -2  -3   14.94    0.38
   3  -2  -3   15.48    0.45
   3  -2  -3   14.86    0.45
   3  -2  -3   14.76    0.39
  -3   2   3   14.81    0.52
  -3   2   3   15.25    0.47
  -3   2   3   14.94    0.40
  -3   2   3   15.34    0.42
   2  -2  -3   16.11    0.47
   2  -2  -3   15.93    0.42
   2  -2  -3   15.56    0.43
  -2   2   3   15.16    0.43
  -2   2   3   15.31    0.49
  -2   2   3   15.08    0.39
  -2   2   3   16.07    0.49
  -2   2   3   15.60    0.45
   1  -2  -3   22.74    0.62
   1  -2  -3   22.74    0.64
   1  -2  -3   22.42    0.63
   1  -2  -3   22.64    0.58
  -1   2   3   23.11    0.63
  -1   2   3   23.69    0.67
  -1   2   3   22.43    0.59
  -1   2   3   21.88    0.62
   0  -2  -3    2.55    0.10
   0  -2  -3    2.52    0.10
   0  -2  -3    2.41    0.12
   0  -2  -3    2.23    0.14
   0  -2  -3    2.73    0.14
   0   2   3    2.46    0.13
   0   2   3    2.35    0.13
  -1  -2  -3    3.81    0.15
  -1  -2  -3    3.73    0.14
  -1  -2  -3    3.93    0.20
   1   2   3    3.90    0.17
   1   2   3    3.77    0.17
  -2  -2  -3    0.23    0.07
  -2  -2  -3    0.15    0.02
  -2  -2  -3    0.14    0.04
   2   2   3    0.12    0.04
   2   2   3    0.14    0.04
   2   2   3    0.18    0.02
  -3  -2  -3    5.34    0.22
  -3  -2  -3    5.35    0.30
  -3  -2  -3    5.96    0.21
  -3  -2  -3    5.66    0.21
   3   2   3    5.85    0.22
   3   2   3    5.72    0.21
   3   2   3    5.66    0.22
  -4  -2  -3    4.38    0.15
  -4  -2  -3    4.16    0.15
  -4  -2  -3    4.20    0.20
  -4  -2  -3    4.01    0.27
   4   2   3    4.29    0.19
   4   2   3    4.19    0.19
   4   2   3    4.50    0.20
  -5  -2  -3   18.63    0.73
   5   2   3   18.46    0.54
  -6  -2  -3    0.61    0.15
   6   2   3    0.46    0.07
  -7  -2  -3    1.47    0.22
   7   2   3    1.49    0.12
  -8  -2  -3    3.36    0.34
   8   2   3    3.45    0.19
  10  -3  -3    0.23    0.14
  10  -3  -3    0.14    0.07
 -10   3   3    0.24    0.13
   9  -3  -3   35.45    1.01
   9  -3  -3   36.15    1.32
  -9   3   3   35.55    1.31
   8  -3  -3    1.14    0.12
  -8   3   3    1.02    0.20
   7  -3  -3    0.59    0.09
  -7   3   3    0.46    0.13
   6  -3  -3   50.07    1.32
  -6   3   3   51.15    1.54
   5  -3  -3    0.12    0.04
   5  -3  -3    0.13    0.02
   5  -3  -3    0.08    0.04
  -5   3   3    0.12    0.06
   4  -3  -3    9.50    0.27
   4  -3  -3    9.69    0.34
   4  -3  -3    9.74    0.35
  -4   3   3    9.46    0.28
  -4   3   3    9.85    0.42
  -4   3   3    9.53    0.27
   3  -3  -3  115.27    2.92
   3  -3  -3  125.07    2.70
  -3   3   3  117.64    2.69
  -3   3   3  124.95    3.07
   2  -3  -3    0.59    0.07
   2  -3  -3    0.56    0.05
   2  -3  -3    0.60    0.08
  -2   3   3    0.42    0.06
  -2   3   3    0.46    0.08
  -2   3   3    0.60    0.07
  -2   3   3    0.69    0.08
   1  -3  -3  189.15    4.51
   1  -3  -3  192.36    4.20
   1  -3  -3  194.72    4.63
  -1   3   3  196.58    4.60
  -1   3   3  187.55    4.20
  -1   3   3  186.36    4.50
  -1   3   3  188.39    4.64
   0  -3  -3    2.42    0.13
   0  -3  -3    2.46    0.08
   0  -3  -3    2.43    0.15
   0  -3  -3    2.33    0.13
   0   3   3    2.25    0.13
   0   3   3    2.28    0.13
   0   3   3    2.53    0.16
  -1  -3  -3   19.47    0.64
  -1  -3  -3   18.68    0.51
  -1  -3  -3   19.59    0.53
  -1  -3  -3   19.01    0.49
   1   3   3   20.16    0.58
   1   3   3   19.28    0.57
  -2  -3  -3   51.76    1.14
  -2  -3  -3   52.54    1.46
  -2  -3  -3   52.08    1.34
  -2  -3  -3   51.27    1.37
   2   3   3   53.96    1.34
   2   3   3   50.02    1.33
  -3  -3  -3    7.05    0.26
  -3  -3  -3    6.91    0.36
  -3  -3  -3    6.22    0.27
   3   3   3    6.67    0.27
  -4  -3  -3    3.31    0.26
  -4  -3  -3    3.66    0.17
  -4  -3  -3    3.93    0.16
   4   3   3    3.33    0.18
  -5  -3  -3   12.60    0.60
   5   3   3   13.13    0.44
  -6  -3  -3    5.80    0.40
   6   3   3    6.57    0.28
  -7  -3  -3    2.04    0.27
   7   3   3    1.90    0.14
  10  -4  -3    6.23    0.32
  10  -4  -3    6.30    0.49
 -10   4   3    6.80    0.50
   9  -4  -3    0.32    0.09
  -9   4   3    0.23    0.11
   8  -4  -3    4.30    0.24
  -8   4   3    3.79    0.35
   7  -4  -3   26.06    0.81
  -7   4   3   28.50    1.03
   6  -4  -3    7.04    0.31
   6  -4  -3    7.03    0.22
  -6   4   3    7.34    0.42
   5  -4  -3   59.08    1.58
   5  -4  -3   63.40    1.44
  -5   4   3   60.79    1.75
  -5   4   3   59.55    1.37
  -5   4   3   60.17    1.39
   4  -4  -3    0.63    0.09
   4  -4  -3    0.83    0.09
  -4   4   3    0.72    0.08
  -4   4   3    0.61    0.11
  -4   4   3    0.62    0.07
   3  -4  -3   15.29    0.51
   3  -4  -3   14.46    0.45
   3  -4  -3   14.61    0.40
  -3   4   3   15.16    0.46
  -3   4   3   15.16    0.47
  -3   4   3   15.16    0.54
  -3   4   3   14.70    0.39
   2  -4  -3   56.28    1.44
   2  -4  -3   56.51    1.36
   2  -4  -3   56.66    1.48
  -2   4   3   57.20    1.51
  -2   4   3   57.69    1.45
  -2   4   3   56.75    1.38
   1  -4  -3    1.38    0.12
   1  -4  -3    1.08    0.10
   1  -4  -3    1.08    0.10
  -1   4   3    1.33    0.09
  -1   4   3    1.05    0.10
  -1   4   3    1.13    0.11
   0  -4  -3   26.51    0.75
   0  -4  -3   26.90    0.81
   0  -4  -3   26.54    0.74
   0  -4  -3   26.09    0.71
   0   4   3   26.79    0.73
   0   4   3   27.34    0.77
  -1  -4  -3   26.13    0.76
  -1  -4  -3   26.06    0.82
  -1  -4  -3   25.24    0.64
  -1  -4  -3   24.84    0.67
   1   4   3   26.27    0.75
  -2  -4  -3   12.08    0.30
  -2  -4  -3   11.89    0.29
  -2  -4  -3   12.05    0.51
  -2  -4  -3   12.35    0.42
   2   4   3   11.46    0.41
  -3  -4  -3   65.33    1.65
  -3  -4  -3   63.76    1.85
   3   4   3   64.99    1.66
  -4  -4  -3    8.33    0.29
  -4  -4  -3    7.77    0.44
   4   4   3    8.86    0.34
  -5  -4  -3   24.72    0.97
   5   4   3   26.44    0.78
  -6  -4  -3    1.51    0.24
   6   4   3    1.78    0.15
  -7  -4  -3    6.53    0.47
  10  -5  -3    0.32    0.10
 -10   5   3   -0.01    0.10
   9  -5  -3   24.20    0.81
  -9   5   3   25.17    1.05
   8  -5  -3    0.46    0.10
  -8   5   3    0.39    0.14
   7  -5  -3    6.96    0.33
   7  -5  -3    6.69    0.24
  -7   5   3    6.17    0.42
   6  -5  -3   36.90    0.91
   6  -5  -3   34.79    1.05
  -6   5   3   36.02    0.85
  -6   5   3   35.56    1.21
   5  -5  -3   15.43    0.45
   5  -5  -3   15.43    0.55
  -5   5   3   15.47    0.64
  -5   5   3   15.57    0.46
   4  -5  -3   68.53    1.81
   4  -5  -3   70.12    1.66
  -4   5   3   70.21    1.66
  -4   5   3   67.95    1.92
   3  -5  -3    2.26    0.17
   3  -5  -3    1.96    0.14
  -3   5   3    2.36    0.16
  -3   5   3    2.17    0.15
  -3   5   3    2.04    0.17
   2  -5  -3   79.01    1.97
   2  -5  -3   77.62    1.84
   2  -5  -3   78.03    1.99
  -2   5   3   76.07    1.95
  -2   5   3   75.37    1.86
  -2   5   3   79.51    2.02
   1  -5  -3   70.19    1.89
   1  -5  -3   72.16    1.83
   1  -5  -3   73.43    1.89
   1  -5  -3   71.10    1.72
  -1   5   3   72.27    1.84
  -1   5   3   72.64    1.74
  -1   5   3   72.57    1.83
   0  -5  -3   48.71    1.19
   0  -5  -3   48.38    1.35
   0  -5  -3   46.86    1.31
   0   5   3   48.63    1.22
   0   5   3   46.79    1.28
  -1  -5  -3   15.00    0.57
  -1  -5  -3   14.41    0.44
  -1  -5  -3   14.02    0.51
   1   5   3   14.42    0.50
  -2  -5  -3    3.86    0.28
  -2  -5  -3    4.05    0.23
  -2  -5  -3    4.11    0.14
  -2  -5  -3    4.03    0.13
   2   5   3    4.01    0.23
  -3  -5  -3   59.25    1.55
  -3  -5  -3   58.92    1.76
   3   5   3   59.32    1.57
  -4  -5  -3    0.13    0.09
  -4  -5  -3    0.15    0.05
   4   5   3    0.15    0.07
  -5  -5  -3    2.03    0.26
   5   5   3    2.52    0.19
  -6  -5  -3    8.25    0.53
   6   5   3    8.48    0.38
  10  -6  -3    6.27    0.36
 -10   6   3    7.16    0.54
   9  -6  -3    1.86    0.19
  -9   6   3    2.17    0.30
   8  -6  -3    2.62    0.22
   8  -6  -3    2.78    0.16
  -8   6   3    2.64    0.31
   7  -6  -3    0.67    0.12
   7  -6  -3    0.41    0.07
  -7   6   3    0.43    0.15
   6  -6  -3    0.30    0.09
   6  -6  -3    0.11    0.05
  -6   6   3    0.15    0.09
  -6   6   3    0.15    0.05
   5  -6  -3   12.77    0.51
  -5   6   3   12.64    0.57
  -5   6   3   12.88    0.44
   4  -6  -3    0.30    0.08
   4  -6  -3    0.18    0.08
  -4   6   3    0.23    0.07
  -4   6   3    0.27    0.09
   3  -6  -3   42.03    1.21
   3  -6  -3   42.51    1.19
   3  -6  -3   39.79    1.08
  -3   6   3   40.72    1.15
  -3   6   3   41.97    1.12
  -3   6   3   42.05    1.22
   2  -6  -3    3.11    0.19
   2  -6  -3    3.61    0.23
   2  -6  -3    3.16    0.21
   2  -6  -3    3.25    0.20
  -2   6   3    3.28    0.20
  -2   6   3    3.29    0.21
  -2   6   3    3.28    0.21
   1  -6  -3   28.75    0.94
   1  -6  -3   31.88    0.86
   1  -6  -3   30.95    0.93
  -1   6   3   30.00    0.88
  -1   6   3   31.67    0.91
   0  -6  -3   25.67    0.73
   0  -6  -3   26.10    0.82
   0  -6  -3   25.49    0.84
   0   6   3   24.28    0.78
  -1  -6  -3    4.90    0.23
  -1  -6  -3    5.93    0.34
  -1  -6  -3    4.99    0.28
   1   6   3    5.03    0.27
  -2  -6  -3    6.60    0.20
  -2  -6  -3    6.36    0.32
  -2  -6  -3    6.90    0.40
   2   6   3    5.81    0.31
  -3  -6  -3    0.43    0.09
  -3  -6  -3    0.35    0.13
   3   6   3    0.51    0.10
  -4  -6  -3    5.69    0.40
  -4  -6  -3    4.93    0.24
   4   6   3    4.91    0.29
  -5  -6  -3    5.34    0.20
  -5  -6  -3    4.72    0.40
   5   6   3    5.42    0.31
 -10   7   3    1.98    0.32
   9  -7  -3    0.92    0.16
   9  -7  -3    0.72    0.10
  -9   7   3    0.61    0.19
   8  -7  -3    0.29    0.07
   8  -7  -3    0.16    0.08
  -8   7   3    0.32    0.15
   7  -7  -3    0.10    0.07
  -7   7   3    0.07    0.08
  -7   7   3    0.08    0.04
   6  -7  -3    0.01    0.06
  -6   7   3   -0.03    0.04
  -6   7   3   -0.06    0.06
   5  -7  -3    0.02    0.06
  -5   7   3    0.11    0.06
  -5   7   3    0.02    0.06
   4  -7  -3    6.56    0.31
   4  -7  -3    6.12    0.34
  -4   7   3    6.12    0.31
  -4   7   3    6.48    0.37
   3  -7  -3    3.62    0.25
   3  -7  -3    3.68    0.24
   3  -7  -3    3.42    0.22
   3  -7  -3    3.66    0.26
  -3   7   3    3.29    0.23
  -3   7   3    4.23    0.26
   2  -7  -3   19.98    0.64
   2  -7  -3   19.62    0.71
  -2   7   3   19.04    0.66
   1  -7  -3   12.94    0.52
   1  -7  -3   14.00    0.49
   1  -7  -3   13.16    0.54
  -1   7   3   12.92    0.51
   0  -7  -3    1.14    0.16
   0  -7  -3    0.81    0.12
   0  -7  -3    1.06    0.15
   0   7   3    1.09    0.14
  -1  -7  -3    0.01    0.04
  -1  -7  -3    0.01    0.07
  -1  -7  -3    0.01    0.06
   1   7   3    0.06    0.06
  -2  -7  -3   13.50    0.61
  -2  -7  -3   12.16    0.50
   2   7   3   12.03    0.51
  -3  -7  -3    1.80    0.24
  -3  -7  -3    1.92    0.17
   3   7   3    1.77    0.18
  -4  -7  -3    0.58    0.10
  -4  -7  -3    0.75    0.19
   4   7   3    0.49    0.12
   9  -8  -3    3.39    0.29
  -9   8   3    3.31    0.38
   8  -8  -3    3.71    0.29
  -8   8   3    4.00    0.39
   7  -8  -3    3.36    0.27
  -7   8   3    3.27    0.33
  -7   8   3    3.34    0.20
   6  -8  -3    1.29    0.18
  -6   8   3    1.75    0.24
  -6   8   3    1.57    0.16
   5  -8  -3    0.78    0.14
  -5   8   3    0.91    0.17
  -5   8   3    1.29    0.16
   4  -8  -3   17.15    0.60
  -4   8   3   15.69    0.60
   3  -8  -3    3.34    0.24
  -3   8   3    3.01    0.24
   2  -8  -3    0.25    0.11
   2  -8  -3    0.00    0.05
  -2   8   3    0.03    0.07
   1  -8  -3    3.24    0.26
   1  -8  -3    3.52    0.24
  -1   8   3    3.64    0.26
   0  -8  -3    0.68    0.15
   0  -8  -3    0.68    0.13
   0  -8  -3    0.52    0.10
   0   8   3    0.46    0.11
  -1  -8  -3    1.17    0.16
  -1  -8  -3    1.20    0.12
  -1  -8  -3    1.22    0.19
   1   8   3    1.00    0.15
  -2  -8  -3    0.30    0.10
  -2  -8  -3    0.31    0.13
   2   8   3    0.41    0.11
  -3  -8  -3    1.79    0.18
  -3  -8  -3    2.17    0.28
   3   8   3    2.05    0.22
   8  -9  -3    4.45    0.33
  -8   9   3    4.65    0.22
  -8   9   3    4.84    0.44
   7  -9  -3   10.45    0.52
   7  -9  -3   11.32    0.54
  -7   9   3   10.57    0.43
  -7   9   3   10.72    0.62
  -6   9   3    1.02    0.20
  -6   9   3    1.50    0.17
  -5   9   3   19.33    0.70
   4  -9  -3    5.45    0.32
  -4   9   3    5.46    0.34
   3  -9  -3    1.59    0.18
  -3   9   3    1.50    0.20
   2  -9  -3   13.06    0.53
   2  -9  -3   13.32    0.60
   1  -9  -3    0.06    0.07
   1  -9  -3    0.21    0.10
   0  -9  -3    6.28    0.38
   0  -9  -3    6.38    0.33
   0   9   3    6.05    0.37
  -1  -9  -3    1.96    0.21
  -1  -9  -3    2.39    0.16
   1   9   3    2.40    0.24
  -7  10   3    1.00    0.15
  -6  10   3    0.78    0.15
  -5  10   3    4.64    0.33
   4 -10  -3    7.91    0.42
  -4  10   3    7.20    0.42
   3 -10  -3    1.93    0.21
  -3  10   3    1.38    0.21
   2 -10  -3    7.76    0.41
   2 -10  -3    7.17    0.44
   1 -10  -3    9.32    0.44
   1 -10  -3    9.21    0.50
   0 -10   4    3.85    0.33
   0 -10   4    3.38    0.24
   1 -10   4    0.20    0.11
   1 -10   4    0.14    0.08
   2 -10   4    1.23    0.16
  -3  10  -4    5.31    0.35
  -3  10  -4    6.03    0.41
   3 -10   4    5.73    0.33
  -4  10  -4    3.62    0.29
  -4  10  -4    3.54    0.35
   4 -10   4    3.84    0.27
  -5  10  -4    2.17    0.30
  -5  10  -4    2.31    0.23
   5 -10   4    2.07    0.17
  -6  10  -4    0.87    0.23
  -6  10  -4    1.02    0.16
   6 -10   4    1.01    0.13
  -7  10  -4    4.64    0.27
  -7  10  -4    4.55    0.45
   7 -10   4    4.24    0.26
   2   9  -4    6.43    0.40
  -2  -9   4    6.50    0.40
  -2  -9   4    5.97    0.25
   1   9  -4    0.07    0.09
  -1  -9   4    0.15    0.10
  -1  -9   4    0.03    0.06
   0  -9   4    7.85    0.35
   0  -9   4    6.97    0.42
  -1   9  -4    0.05    0.07
   1  -9   4   -0.03    0.05
   1  -9   4    0.03    0.07
  -2   9  -4    6.70    0.40
  -2   9  -4    7.22    0.38
   2  -9   4    6.82    0.34
  -3   9  -4   10.50    0.53
  -3   9  -4   10.18    0.46
   3  -9   4    9.94    0.44
  -4   9  -4   31.95    1.15
  -4   9  -4   31.41    0.97
   4  -9   4   30.57    0.89
  -5   9  -4    4.65    0.38
  -5   9  -4    4.19    0.28
   5  -9   4    4.59    0.25
  -6   9  -4    0.99    0.22
  -6   9  -4    0.90    0.14
   6  -9   4    0.96    0.12
   6  -9   4    1.40    0.18
  -7   9  -4    2.39    0.17
  -7   9  -4    2.70    0.35
   7  -9   4    2.62    0.24
   7  -9   4    2.27    0.18
  -8   9  -4    0.26    0.17
   8  -9   4    0.35    0.09
   8  -9   4    0.30    0.11
   3   8  -4    0.05    0.07
  -3  -8   4    0.02    0.07
   2   8  -4   21.99    0.81
  -2  -8   4   23.10    0.64
  -2  -8   4   23.25    0.84
   1   8  -4    6.83    0.38
  -1  -8   4    6.40    0.37
  -1  -8   4    6.23    0.29
   0   8  -4   14.59    0.58
   0   8  -4   13.98    0.59
   0  -8   4   14.64    0.51
   0  -8   4   14.93    0.61
  -1   8  -4    0.51    0.11
  -1   8  -4    0.51    0.12
  -1   8  -4    0.34    0.10
   1  -8   4    0.25    0.08
   1  -8   4    0.24    0.09
  -2   8  -4    4.10    0.25
  -2   8  -4    3.69    0.27
   2  -8   4    3.85    0.24
   2  -8   4    4.52    0.29
  -3   8  -4   28.42    0.85
  -3   8  -4   28.18    0.98
   3  -8   4   26.64    0.77
   3  -8   4   28.01    0.83
  -4   8  -4    1.17    0.15
  -4   8  -4    1.27    0.20
   4  -8   4    1.64    0.18
   4  -8   4    1.33    0.12
  -5   8  -4    0.02    0.06
  -5   8  -4    0.04    0.08
   5  -8   4   -0.03    0.04
   5  -8   4    0.07    0.07
  -6   8  -4   17.88    0.83
  -6   8  -4   18.95    0.59
   6  -8   4   18.07    0.58
   6  -8   4   18.14    0.67
  -7   8  -4    1.15    0.24
  -7   8  -4    1.06    0.09
   7  -8   4    1.26    0.17
   7  -8   4    0.87    0.11
  -8   8  -4    6.60    0.52
   8  -8   4    6.36    0.29
   8  -8   4    6.13    0.36
   9  -8   4    0.71    0.11
   4   7  -4    2.44    0.22
  -4  -7   4    2.28    0.21
   3   7  -4   17.52    0.67
  -3  -7   4   18.42    0.69
   2   7  -4    3.85    0.25
   2   7  -4    3.79    0.26
  -2  -7   4    4.00    0.19
  -2  -7   4    3.93    0.28
   1   7  -4   17.71    0.66
   1   7  -4   19.32    0.67
  -1  -7   4   18.40    0.57
  -1  -7   4   19.04    0.69
   0   7  -4   12.73    0.52
   0   7  -4   12.95    0.51
   0  -7   4   12.81    0.53
   0  -7   4   13.31    0.45
  -1   7  -4   14.27    0.54
  -1   7  -4   14.22    0.49
  -1   7  -4   13.49    0.54
  -1   7  -4   13.94    0.49
   1  -7   4   12.99    0.54
   1  -7   4   13.65    0.48
  -2   7  -4    2.25    0.20
  -2   7  -4    2.01    0.17
  -2   7  -4    2.05    0.17
   2  -7   4    2.27    0.20
   2  -7   4    2.19    0.14
   2  -7   4    2.41    0.17
  -3   7  -4   -0.03    0.04
  -3   7  -4    0.01    0.06
   3  -7   4   -0.04    0.04
   3  -7   4    0.05    0.04
   3  -7   4    0.01    0.06
  -4   7  -4   11.04    0.52
  -4   7  -4    9.92    0.43
  -4   7  -4   10.03    0.40
   4  -7   4   10.34    0.36
   4  -7   4   10.22    0.43
  -5   7  -4    2.18    0.16
  -5   7  -4    2.59    0.27
  -5   7  -4    2.50    0.19
   5  -7   4    2.20    0.19
   5  -7   4    2.12    0.15
  -6   7  -4    4.10    0.20
  -6   7  -4    3.74    0.35
   6  -7   4    4.22    0.26
   6  -7   4    4.61    0.22
  -7   7  -4   27.02    1.12
   7  -7   4   28.65    0.90
   7  -7   4   28.63    0.79
  -8   7  -4    1.09    0.24
   8  -7   4    0.98    0.11
   8  -7   4    1.06    0.15
  -9   7  -4    2.66    0.36
   9  -7   4    2.79    0.22
   5   6  -4    0.04    0.06
  -5  -6   4    0.06    0.06
   4   6  -4    4.97    0.29
  -4  -6   4    5.37    0.30
   3   6  -4    0.26    0.09
   3   6  -4    0.04    0.07
  -3  -6   4    0.23    0.09
   2   6  -4   10.56    0.43
   2   6  -4    9.56    0.42
  -2  -6   4    9.68    0.43
  -2  -6   4    9.94    0.33
   1   6  -4   24.20    0.80
   1   6  -4   25.86    0.82
  -1  -6   4   26.18    0.83
  -1  -6   4   26.04    0.71
   0   6  -4   23.54    0.75
   0   6  -4   21.73    0.73
   0   6  -4   22.43    0.66
   0  -6   4   23.71    0.66
   0  -6   4   22.46    0.75
  -1   6  -4    6.57    0.33
  -1   6  -4    6.71    0.32
  -1   6  -4    6.88    0.29
   1  -6   4    6.87    0.33
   1  -6   4    6.93    0.29
   1  -6   4    7.04    0.25
   1  -6   4    7.00    0.32
  -2   6  -4    3.57    0.23
  -2   6  -4    2.86    0.20
  -2   6  -4    2.67    0.18
  -2   6  -4    3.04    0.19
   2  -6   4    3.04    0.18
   2  -6   4    3.08    0.21
   2  -6   4    2.98    0.16
   2  -6   4    2.97    0.20
  -3   6  -4   35.68    1.11
  -3   6  -4   34.81    0.94
   3  -6   4   35.30    1.01
   3  -6   4   34.87    0.93
   3  -6   4   35.08    0.92
  -4   6  -4    2.32    0.18
  -4   6  -4    2.31    0.16
  -4   6  -4    2.67    0.24
   4  -6   4    2.39    0.14
   4  -6   4    2.52    0.18
  -5   6  -4   10.53    0.43
  -5   6  -4   10.26    0.36
  -5   6  -4   10.71    0.53
   5  -6   4   11.10    0.36
   5  -6   4   10.17    0.42
  -6   6  -4    1.17    0.20
  -6   6  -4    1.27    0.08
  -6   6  -4    1.33    0.15
   6  -6   4    1.18    0.10
   6  -6   4    0.97    0.12
  -7   6  -4    3.57    0.35
   7  -6   4    4.40    0.25
   7  -6   4    3.93    0.19
  -8   6  -4    8.73    0.56
   8  -6   4    7.65    0.36
  -9   6  -4    1.79    0.30
   9  -6   4    1.81    0.17
   6   5  -4    0.74    0.12
  -6  -5   4    1.08    0.09
   5   5  -4    0.32    0.11
   5   5  -4    0.54    0.10
  -5  -5   4    0.19    0.07
   4   5  -4   11.55    0.48
   4   5  -4   10.38    0.42
  -4  -5   4   10.13    0.43
   3   5  -4    0.12    0.06
   3   5  -4    0.24    0.09
  -3  -5   4    0.23    0.03
  -3  -5   4    0.22    0.03
  -3  -5   4    0.19    0.07
   2   5  -4    7.14    0.34
   2   5  -4    6.75    0.31
  -2  -5   4    6.71    0.25
  -2  -5   4    6.88    0.33
   1   5  -4    7.05    0.33
   1   5  -4    8.28    0.35
  -1  -5   4    8.58    0.36
  -1  -5   4    7.73    0.29
   0   5  -4   10.77    0.36
   0   5  -4   10.54    0.41
   0   5  -4   10.82    0.42
   0  -5   4   10.45    0.36
   0  -5   4   10.62    0.40
   0  -5   4   10.19    0.41
  -1   5  -4    1.16    0.11
  -1   5  -4    1.01    0.12
  -1   5  -4    1.19    0.12
   1  -5   4    1.05    0.10
   1  -5   4    1.07    0.11
   1  -5   4    1.08    0.08
   1  -5   4    1.21    0.13
  -2   5  -4    4.51    0.25
  -2   5  -4    4.12    0.22
  -2   5  -4    3.85    0.19
   2  -5   4    4.00    0.17
   2  -5   4    3.52    0.19
   2  -5   4    3.88    0.22
   2  -5   4    3.62    0.21
  -3   5  -4    3.02    0.17
  -3   5  -4    3.23    0.20
  -3   5  -4    2.89    0.21
  -3   5  -4    3.52    0.19
   3  -5   4    3.37    0.18
   3  -5   4    3.40    0.16
   3  -5   4    3.58    0.20
  -4   5  -4    0.14    0.05
  -4   5  -4    0.03    0.05
  -4   5  -4    0.14    0.06
   4  -5   4    0.06    0.04
   4  -5   4    0.05    0.03
  -5   5  -4    4.32    0.31
  -5   5  -4    3.98    0.24
  -5   5  -4    4.48    0.18
   5  -5   4    4.52    0.19
   5  -5   4    4.26    0.23
  -6   5  -4    3.03    0.21
  -6   5  -4    2.73    0.28
   6  -5   4    2.77    0.14
   6  -5   4    3.08    0.19
  -7   5  -4    0.47    0.14
   7  -5   4    0.67    0.10
  -8   5  -4   -0.04    0.07
   8  -5   4    0.01    0.05
  -9   5  -4    2.32    0.33
   9  -5   4    1.76    0.16
   7   4  -4    2.24    0.18
   6   4  -4   11.55    0.44
   6   4  -4    9.88    0.50
  -6  -4   4   10.92    0.32
   5   4  -4    7.97    0.34
   5   4  -4    7.90    0.40
  -5  -4   4    7.55    0.32
   4   4  -4   21.62    0.67
   4   4  -4   21.70    0.75
  -4  -4   4   21.21    0.69
   3   4  -4    2.24    0.16
   3   4  -4    1.83    0.17
  -3  -4   4    1.91    0.09
  -3  -4   4    1.86    0.08
  -3  -4   4    1.75    0.15
   2   4  -4   23.80    0.76
   2   4  -4   24.58    0.73
  -2  -4   4   24.51    0.62
  -2  -4   4   23.48    0.74
   1   4  -4    2.63    0.17
   1   4  -4    2.41    0.17
   1   4  -4    2.57    0.14
  -1  -4   4    2.37    0.13
  -1  -4   4    2.71    0.18
   0   4  -4   36.42    0.92
   0   4  -4   36.34    1.01
   0   4  -4   36.75    1.04
   0  -4   4   38.57    1.04
   0  -4   4   37.12    0.90
   0  -4   4   36.66    1.00
   0  -4   4   36.29    0.92
  -1   4  -4   14.05    0.46
  -1   4  -4   12.91    0.40
  -1   4  -4   13.60    0.47
   1  -4   4   13.28    0.38
   1  -4   4   13.12    0.40
   1  -4   4   13.18    0.46
   1  -4   4   13.50    0.45
  -2   4  -4   31.14    0.94
  -2   4  -4   32.41    0.88
   2  -4   4   32.03    0.81
   2  -4   4   32.31    0.91
   2  -4   4   31.22    0.88
   2  -4   4   32.26    0.82
  -3   4  -4    0.75    0.11
  -3   4  -4    1.00    0.11
  -3   4  -4    0.91    0.08
  -3   4  -4    0.92    0.08
  -3   4  -4    0.62    0.08
   3  -4   4    1.02    0.09
   3  -4   4    0.99    0.08
   3  -4   4    0.91    0.10
   3  -4   4    0.89    0.09
  -4   4  -4    3.05    0.23
  -4   4  -4    3.70    0.16
  -4   4  -4    3.20    0.15
  -4   4  -4    3.65    0.21
   4  -4   4    3.61    0.15
   4  -4   4    3.56    0.19
  -5   4  -4    7.53    0.35
  -5   4  -4    7.32    0.40
   5  -4   4    7.50    0.30
   5  -4   4    7.48    0.24
  -6   4  -4    0.31    0.09
  -6   4  -4    0.49    0.13
   6  -4   4    0.29    0.06
  -7   4  -4    0.28    0.12
  -7   4  -4    0.29    0.10
   7  -4   4    0.32    0.07
  -8   4  -4    5.23    0.41
   8  -4   4    4.89    0.24
  -9   4  -4    0.09    0.11
   9  -4   4    0.12    0.06
   8   3  -4   18.84    0.62
   7   3  -4   25.54    0.76
   7   3  -4   24.44    0.94
   6   3  -4   26.77    0.94
   6   3  -4   25.11    0.76
   5   3  -4    2.88    0.23
   5   3  -4    2.82    0.17
  -5  -3   4    2.66    0.16
   4   3  -4  163.72    3.99
   4   3  -4  172.50    4.25
  -4  -3   4  166.02    4.07
   3   3  -4    0.12    0.04
   3   3  -4    0.11    0.06
  -3  -3   4    0.06    0.02
  -3  -3   4    0.11    0.05
  -3  -3   4    0.07    0.02
   2   3  -4  175.54    4.28
   2   3  -4  175.13    4.08
   2   3  -4  173.18    4.09
  -2  -3   4  165.57    3.77
  -2  -3   4  167.92    3.75
  -2  -3   4  169.42    4.06
  -2  -3   4  175.57    4.17
   1   3  -4  102.42    2.35
   1   3  -4  106.39    2.55
   1   3  -4  104.00    2.66
  -1  -3   4  106.77    2.60
  -1  -3   4  105.24    2.35
  -1  -3   4  104.37    2.55
   0   3  -4  106.51    2.68
   0   3  -4  106.43    2.58
   0   3  -4  104.57    2.38
   0  -3   4  104.12    2.58
   0  -3   4  106.58    2.63
   0  -3   4  108.57    2.45
   0  -3   4  107.40    2.39
  -1   3  -4   76.13    1.95
  -1   3  -4   76.38    1.87
   1  -3   4   75.24    1.73
   1  -3   4   75.40    1.91
   1  -3   4   75.51    1.78
   1  -3   4   75.50    1.88
  -2   3  -4   23.27    0.70
  -2   3  -4   22.44    0.69
  -2   3  -4   23.95    0.65
  -2   3  -4   22.84    0.59
   2  -3   4   22.95    0.60
   2  -3   4   23.06    0.67
   2  -3   4   22.60    0.65
   2  -3   4   22.55    0.59
  -3   3  -4   56.51    1.30
  -3   3  -4   57.50    1.51
  -3   3  -4   57.05    1.30
  -3   3  -4   53.78    1.53
  -3   3  -4   57.90    1.41
   3  -3   4   57.82    1.43
   3  -3   4   55.37    1.42
   3  -3   4   55.79    1.34
  -4   3  -4   40.04    1.07
  -4   3  -4   40.91    0.92
  -4   3  -4   40.45    1.21
  -4   3  -4   41.61    1.16
  -4   3  -4   40.98    0.92
   4  -3   4   41.93    1.07
   4  -3   4   40.05    0.97
   4  -3   4   40.21    1.06
  -5   3  -4   13.94    0.57
  -5   3  -4   12.40    0.41
  -5   3  -4   12.71    0.50
   5  -3   4   13.04    0.41
  -6   3  -4   23.83    0.88
  -6   3  -4   23.35    0.79
   6  -3   4   23.22    0.66
  -7   3  -4    1.32    0.17
  -7   3  -4    1.23    0.20
   7  -3   4    1.36    0.11
  -8   3  -4    8.42    0.44
  -8   3  -4    7.80    0.50
   8  -3   4    7.23    0.29
  -9   3  -4    0.93    0.22
   9  -3   4    0.67    0.09
   8   2  -4   12.22    0.64
   8   2  -4   13.96    0.47
   7   2  -4    0.49    0.08
   7   2  -4    0.45    0.13
   6   2  -4    0.53    0.13
   6   2  -4    0.56    0.08
   5   2  -4   29.33    0.81
   5   2  -4   29.17    0.98
  -5  -2   4   30.15    0.82
   4   2  -4    1.07    0.09
   4   2  -4    0.71    0.12
  -4  -2   4    1.15    0.11
   3   2  -4   39.28    1.00
   3   2  -4   37.63    0.99
   3   2  -4   36.47    1.10
  -3  -2   4   36.87    0.85
  -3  -2   4   37.18    0.85
  -3  -2   4   38.08    1.03
   2   2  -4    9.26    0.32
   2   2  -4    9.44    0.37
   2   2  -4    9.39    0.33
  -2  -2   4    9.39    0.35
  -2  -2   4    9.14    0.31
  -2  -2   4    9.61    0.28
   1   2  -4   20.44    0.59
   1   2  -4   20.23    0.54
   1   2  -4   20.35    0.64
  -1  -2   4   20.48    0.53
  -1  -2   4   21.49    0.50
  -1  -2   4   20.35    0.59
  -1  -2   4   21.45    0.62
   0   2  -4  141.19    3.52
   0   2  -4  146.53    3.40
   0  -2   4  140.26    3.40
   0  -2   4  145.64    3.46
   0  -2   4  139.08    3.26
   0  -2   4  143.64    3.15
  -1   2  -4   13.14    0.42
  -1   2  -4   13.60    0.36
  -1   2  -4   12.92    0.40
  -1   2  -4   13.33    0.43
   1  -2   4   13.04    0.42
   1  -2   4   12.88    0.37
   1  -2   4   11.97    0.40
   1  -2   4   12.53    0.35
  -2   2  -4  129.02    3.22
  -2   2  -4  133.27    3.08
  -2   2  -4  126.23    2.84
   2  -2   4  127.07    3.08
   2  -2   4  132.35    3.08
   2  -2   4  128.76    2.97
  -3   2  -4   62.52    1.59
  -3   2  -4   65.11    1.69
  -3   2  -4   65.16    1.70
  -3   2  -4   63.45    1.42
  -3   2  -4   60.31    1.42
   3  -2   4   63.31    1.57
   3  -2   4   66.84    1.58
  -4   2  -4    5.15    0.28
  -4   2  -4    5.22    0.21
  -4   2  -4    5.58    0.28
   4  -2   4    5.56    0.22
   4  -2   4    5.58    0.21
  -5   2  -4  112.81    2.89
  -5   2  -4  111.72    2.67
  -5   2  -4  112.19    2.94
   5  -2   4  108.76    2.66
  -6   2  -4    1.77    0.21
  -6   2  -4    2.42    0.21
   6  -2   4    1.77    0.11
  -7   2  -4   23.21    0.88
  -7   2  -4   22.54    0.82
   7  -2   4   21.22    0.61
  -8   2  -4   17.88    0.78
  -8   2  -4   17.76    0.73
   8  -2   4   16.51    0.50
  -9   2  -4    9.54    0.53
   9  -2   4    9.90    0.34
   9   1  -4    0.84    0.20
   9   1  -4    0.90    0.11
   8   1  -4    1.35    0.12
   8   1  -4    1.16    0.21
   7   1  -4   18.73    0.79
   7   1  -4   19.76    0.58
   6   1  -4   32.02    1.09
   6   1  -4   32.65    0.87
   5   1  -4    0.07    0.06
   5   1  -4    0.08    0.03
  -5  -1   4    0.04    0.03
   4   1  -4    1.24    0.10
   4   1  -4    1.09    0.09
   4   1  -4    1.12    0.14
  -4  -1   4    1.30    0.10
   3   1  -4   10.92    0.35
   3   1  -4   10.89    0.44
   3   1  -4   11.24    0.37
  -3  -1   4   10.84    0.28
  -3  -1   4   10.93    0.38
  -3  -1   4   11.03    0.28
   2   1  -4    9.07    0.31
   2   1  -4    9.02    0.30
  -2  -1   4    8.81    0.33
  -2  -1   4    8.56    0.26
  -2  -1   4    9.00    0.30
   1   1  -4   29.32    0.79
   1   1  -4   29.22    0.84
   1   1  -4   29.96    0.73
  -1  -1   4   29.59    0.80
  -1  -1   4   29.25    0.82
  -1  -1   4   29.84    0.72
  -1  -1   4   29.98    0.71
   0   1  -4   35.92    0.98
   0   1  -4   36.47    0.95
   0   1  -4   37.34    0.87
   0  -1   4   36.64    0.88
   0  -1   4   36.04    0.95
   0  -1   4   36.97    0.98
  -1   1  -4   43.58    1.18
  -1   1  -4   43.73    1.15
  -1   1  -4   46.40    1.13
  -1   1  -4   43.82    1.02
   1  -1   4   43.63    1.13
   1  -1   4   43.30    1.03
   1  -1   4   45.59    1.06
   1  -1   4   43.37    1.16
   1  -1   4   44.97    1.12
  -2   1  -4   56.24    1.34
  -2   1  -4   54.50    1.42
  -2   1  -4   54.39    1.45
  -2   1  -4   55.01    1.23
   2  -1   4   53.00    1.36
   2  -1   4   55.18    1.36
  -3   1  -4    0.41    0.08
  -3   1  -4    0.47    0.08
  -3   1  -4    0.55    0.06
   3  -1   4    0.54    0.06
   3  -1   4    0.49    0.06
  -4   1  -4   15.80    0.45
  -4   1  -4   16.60    0.57
  -4   1  -4   15.85    0.58
   4  -1   4   16.42    0.47
   4  -1   4   16.11    0.46
  -5   1  -4    2.80    0.22
  -5   1  -4    3.08    0.22
  -5   1  -4    2.85    0.10
   5  -1   4    2.98    0.15
   5  -1   4    2.77    0.13
  -6   1  -4   11.69    0.53
  -6   1  -4   11.89    0.54
   6  -1   4   12.70    0.37
  -7   1  -4   10.09    0.51
  -7   1  -4   10.16    0.52
   7  -1   4   10.48    0.33
  -8   1  -4   24.83    0.94
   8  -1   4   24.60    0.68
  -9   1  -4    9.00    0.53
   9  -1   4    9.02    0.32
   9   0  -4   14.36    0.74
   9   0  -4   14.96    0.49
   8   0  -4    0.09    0.05
   8   0  -4    0.06    0.08
   7   0  -4    4.16    0.33
   7   0  -4    4.36    0.20
   6   0  -4    3.41    0.17
   6   0  -4    3.55    0.28
   5   0  -4    3.19    0.16
   5   0  -4    3.11    0.24
   5   0  -4    3.47    0.17
  -5   0   4    3.21    0.16
   4   0  -4    3.68    0.18
   4   0  -4    3.63    0.17
   4   0  -4    3.82    0.24
  -4   0   4    3.57    0.18
   3   0  -4   45.98    1.15
   3   0  -4   44.06    1.14
   3   0  -4   44.32    1.26
  -3   0   4   44.63    1.01
  -3   0   4   44.80    1.18
  -3   0   4   44.80    1.01
   2   0  -4   51.25    1.28
   2   0  -4   50.97    1.36
   2   0  -4   50.29    1.26
  -2   0   4   49.00    1.30
  -2   0   4   49.46    1.15
   1   0  -4   28.24    0.80
   1   0  -4   29.07    0.78
   1   0  -4   29.02    0.77
   1   0  -4   28.51    0.71
  -1   0   4   28.15    0.70
  -1   0   4   28.42    0.69
  -1   0   4   28.02    0.80
  -1   0   4   28.54    0.77
   0   0  -4    9.28    0.31
   0   0  -4    9.20    0.31
   0   0  -4    9.61    0.32
   0   0   4    9.52    0.28
   0   0   4    9.24    0.27
   0   0   4    9.52    0.32
  -1   0  -4   46.00    1.25
  -1   0  -4   45.34    1.08
  -1   0  -4   46.43    1.20
   1   0   4   47.92    1.20
   1   0   4   49.71    1.20
  -2   0  -4   74.70    1.62
  -2   0  -4   71.43    1.82
  -2   0  -4   74.47    1.64
  -2   0  -4   71.13    1.85
  -2   0  -4   72.64    1.92
   2   0   4   73.48    1.80
   2   0   4   77.88    1.81
  -3   0  -4   31.46    0.95
  -3   0  -4   31.14    0.82
  -3   0  -4   30.44    0.89
   3   0   4   33.05    0.83
   3   0   4   31.45    0.83
  -4   0  -4   20.77    0.56
  -4   0  -4   21.98    0.69
  -4   0  -4   21.37    0.73
   4   0   4   21.51    0.59
   4   0   4   21.80    0.59
  -5   0  -4    6.13    0.35
  -5   0  -4    5.79    0.31
   5   0   4    6.30    0.23
  -6   0  -4   50.03    1.46
  -6   0  -4   50.24    1.51
   6   0   4   47.78    1.23
  -7   0  -4    0.11    0.10
   7   0   4    0.10    0.04
  -8   0  -4    0.05    0.09
   8   0   4    0.09    0.05
  -9   0  -4    3.65    0.35
   9   0   4    3.99    0.20
  10  -1  -4    3.93    0.40
   9  -1  -4    9.45    0.37
   9  -1  -4   10.18    0.59
   8  -1  -4   40.35    1.09
   8  -1  -4   41.18    1.40
   7  -1  -4    1.55    0.21
   7  -1  -4    1.29    0.11
  -7   1   4    1.44    0.20
   6  -1  -4    2.30    0.14
   6  -1  -4    2.35    0.23
  -6   1   4    2.02    0.21
   5  -1  -4   59.10    1.49
   5  -1  -4   60.26    1.50
   5  -1  -4   58.75    1.70
  -5   1   4   59.11    1.69
  -5   1   4   59.10    1.51
   4  -1  -4    3.53    0.23
   4  -1  -4    3.70    0.18
   4  -1  -4    3.51    0.10
   4  -1  -4    3.55    0.17
  -4   1   4    3.11    0.21
  -4   1   4    3.47    0.10
  -4   1   4    3.50    0.18
   3  -1  -4    0.21    0.05
   3  -1  -4    0.22    0.05
   3  -1  -4    0.17    0.06
  -3   1   4    0.26    0.04
  -3   1   4    0.23    0.04
  -3   1   4    0.26    0.06
   2  -1  -4   41.49    1.09
   2  -1  -4   43.54    1.02
   2  -1  -4   43.20    1.08
   2  -1  -4   42.42    1.16
  -2   1   4   41.25    0.98
  -2   1   4   42.65    1.08
  -2   1   4   41.31    1.13
  -2   1   4   41.97    1.00
   1  -1  -4    2.93    0.14
   1  -1  -4    3.06    0.15
   1  -1  -4    2.97    0.15
   1  -1  -4    2.95    0.14
  -1   1   4    2.81    0.15
  -1   1   4    3.14    0.14
  -1   1   4    3.04    0.12
  -1   1   4    3.04    0.17
   0  -1  -4   56.15    1.42
   0  -1  -4   55.71    1.31
   0  -1  -4   55.58    1.41
   0  -1  -4   56.80    1.46
   0   1   4   55.07    1.45
   0   1   4   58.06    1.32
   0   1   4   57.11    1.42
  -1  -1  -4   34.39    0.81
  -1  -1  -4   33.24    0.86
  -1  -1  -4   33.71    0.96
  -1  -1  -4   34.30    0.88
   1   1   4   34.72    0.90
   1   1   4   32.97    0.89
  -2  -1  -4    0.69    0.06
  -2  -1  -4    0.58    0.04
  -2  -1  -4    0.64    0.04
  -2  -1  -4    0.55    0.07
  -2  -1  -4    0.62    0.09
   2   1   4    0.54    0.07
   2   1   4    0.52    0.07
  -3  -1  -4    1.57    0.16
  -3  -1  -4    1.60    0.11
  -3  -1  -4    1.60    0.12
   3   1   4    1.69    0.11
   3   1   4    1.80    0.11
  -4  -1  -4    8.24    0.26
  -4  -1  -4    9.04    0.42
  -4  -1  -4    8.37    0.34
   4   1   4    8.78    0.30
   4   1   4    8.37    0.30
  -5  -1  -4    7.30    0.40
   5   1   4    7.44    0.28
  -6  -1  -4    6.28    0.39
   6   1   4    6.40    0.26
  -7  -1  -4    0.03    0.08
   7   1   4   -0.03    0.04
  -8  -1  -4    0.06    0.10
   8   1   4    0.01    0.05
  10  -2  -4    0.77    0.22
  10  -2  -4    1.15    0.13
   9  -2  -4    1.34    0.24
   9  -2  -4    1.79    0.15
  -9   2   4    1.50    0.24
   8  -2  -4   19.91    0.63
   8  -2  -4   20.19    0.86
  -8   2   4   20.46    0.86
   7  -2  -4    0.50    0.08
   7  -2  -4    0.41    0.13
  -7   2   4    0.38    0.13
   6  -2  -4   57.67    1.70
   6  -2  -4   56.84    1.47
  -6   2   4   56.40    1.69
   5  -2  -4   23.92    0.70
   5  -2  -4   24.50    0.57
   5  -2  -4   23.11    0.83
  -5   2   4   24.55    0.71
  -5   2   4   24.49    0.84
   4  -2  -4   99.93    2.47
   4  -2  -4  102.34    2.65
   4  -2  -4  103.29    2.46
  -4   2   4   99.97    2.51
  -4   2   4  100.28    2.23
  -4   2   4  102.29    2.64
  -4   2   4   98.71    2.22
   3  -2  -4   28.91    0.89
   3  -2  -4   30.00    0.76
   3  -2  -4   30.30    0.83
   3  -2  -4   30.18    0.77
   3  -2  -4   31.23    0.83
  -3   2   4   28.64    0.85
  -3   2   4   29.44    0.74
  -3   2   4   29.91    0.89
  -3   2   4   29.99    0.79
   2  -2  -4    0.81    0.07
   2  -2  -4    0.78    0.08
   2  -2  -4    0.72    0.08
   2  -2  -4    0.88    0.09
  -2   2   4    0.84    0.09
  -2   2   4    0.92    0.08
  -2   2   4    0.83    0.10
  -2   2   4    0.94    0.06
  -2   2   4    0.72    0.07
   1  -2  -4  130.74    3.17
   1  -2  -4  128.35    3.10
   1  -2  -4  128.94    3.16
   1  -2  -4  127.24    2.88
  -1   2   4  127.34    3.16
  -1   2   4  132.05    2.88
  -1   2   4  127.32    3.09
   0  -2  -4  162.57    4.03
   0  -2  -4  161.39    3.96
   0  -2  -4  164.27    3.62
   0  -2  -4  160.23    3.89
   0   2   4  170.73    3.98
   0   2   4  164.11    3.63
   0   2   4  164.63    3.90
  -1  -2  -4   96.78    2.17
  -1  -2  -4   94.22    2.48
  -1  -2  -4   94.34    2.36
  -1  -2  -4   97.23    2.33
   1   2   4  101.14    2.38
   1   2   4   98.06    2.36
   1   2   4   97.43    2.37
  -2  -2  -4   70.08    1.88
  -2  -2  -4   68.65    1.54
  -2  -2  -4   70.15    1.78
  -2  -2  -4   68.41    1.54
  -2  -2  -4   68.95    1.73
   2   2   4   69.72    1.75
   2   2   4   74.73    1.76
   2   2   4   70.40    1.71
  -3  -2  -4    1.15    0.08
  -3  -2  -4    1.31    0.16
  -3  -2  -4    1.21    0.10
   3   2   4    1.28    0.11
  -4  -2  -4  160.62    3.82
  -4  -2  -4  158.99    4.13
  -4  -2  -4  162.06    3.82
   4   2   4  160.16    3.83
  -5  -2  -4   17.06    0.70
   5   2   4   16.48    0.53
  -6  -2  -4   16.68    0.73
   6   2   4   17.19    0.54
  -7  -2  -4    4.87    0.39
   7   2   4    5.33    0.25
  -8  -2  -4    5.75    0.43
   8   2   4    5.03    0.25
  10  -3  -4    3.67    0.24
  10  -3  -4    3.82    0.39
 -10   3   4    4.09    0.40
   9  -3  -4    7.28    0.34
   9  -3  -4    7.89    0.52
  -9   3   4    7.93    0.52
   8  -3  -4   26.43    0.81
   8  -3  -4   26.54    1.04
   7  -3  -4    1.97    0.15
   7  -3  -4    1.78    0.23
  -7   3   4    1.68    0.22
   6  -3  -4    0.94    0.11
   6  -3  -4    0.91    0.06
  -6   3   4    0.91    0.16
   5  -3  -4   53.85    1.43
   5  -3  -4   55.36    1.28
  -5   3   4   53.34    1.21
  -5   3   4   53.70    1.22
   4  -3  -4    1.71    0.13
   4  -3  -4    2.05    0.13
   4  -3  -4    1.71    0.13
  -4   3   4    1.80    0.17
  -4   3   4    1.74    0.11
  -4   3   4    1.92    0.11
  -4   3   4    1.76    0.14
   3  -3  -4   39.54    0.99
   3  -3  -4   38.86    1.07
   3  -3  -4   39.36    0.98
  -3   3   4   38.31    0.97
  -3   3   4   38.39    0.92
  -3   3   4   38.98    1.03
  -3   3   4   40.87    1.13
  -3   3   4   40.07    1.10
   2  -3  -4   50.63    1.28
   2  -3  -4   48.80    1.31
   2  -3  -4   51.36    1.22
   2  -3  -4   50.04    1.34
  -2   3   4   48.49    1.28
  -2   3   4   51.03    1.22
  -2   3   4   49.66    1.33
  -2   3   4   49.45    1.20
  -2   3   4   50.32    1.35
   1  -3  -4    5.38    0.24
   1  -3  -4    4.70    0.21
   1  -3  -4    4.99    0.22
   1  -3  -4    5.38    0.21
  -1   3   4    5.59    0.26
  -1   3   4    5.32    0.23
  -1   3   4    5.11    0.23
   0  -3  -4   96.11    2.40
   0  -3  -4   98.08    2.41
   0  -3  -4   99.05    2.51
   0  -3  -4   96.73    2.40
   0  -3  -4   99.25    2.25
   0   3   4   98.22    2.42
   0   3   4  101.51    2.49
   0   3   4  100.97    2.27
  -1  -3  -4    0.03    0.03
  -1  -3  -4    0.05    0.04
  -1  -3  -4    0.06    0.03
  -1  -3  -4    0.03    0.04
   1   3   4    0.05    0.04
   1   3   4   -0.01    0.03
   1   3   4    0.08    0.05
  -2  -3  -4    0.00    0.01
  -2  -3  -4    0.02    0.04
  -2  -3  -4    0.11    0.02
   2   3   4    0.04    0.04
  -3  -3  -4   42.09    1.14
  -3  -3  -4   43.24    1.32
   3   3   4   43.79    1.16
  -4  -3  -4    8.24    0.28
  -4  -3  -4    7.27    0.42
   4   3   4    7.91    0.32
  -5  -3  -4   10.62    0.55
   5   3   4   11.23    0.41
  -6  -3  -4    3.19    0.32
   6   3   4    3.28    0.20
  -7  -3  -4    6.60    0.47
   7   3   4    7.06    0.32
  10  -4  -4   -0.03    0.09
  10  -4  -4   -0.02    0.06
 -10   4   4   -0.01    0.10
   9  -4  -4    8.00    0.53
   9  -4  -4    7.79    0.37
  -9   4   4    7.66    0.52
   8  -4  -4    3.03    0.21
  -8   4   4    3.20    0.32
   7  -4  -4    6.93    0.23
   7  -4  -4    6.75    0.33
  -7   4   4    6.71    0.43
   6  -4  -4    7.85    0.26
   6  -4  -4    7.67    0.35
  -6   4   4    8.20    0.45
   5  -4  -4    2.95    0.20
  -5   4   4    2.47    0.23
  -5   4   4    2.88    0.14
   4  -4  -4   32.29    0.94
   4  -4  -4   32.15    0.85
  -4   4   4   32.22    0.84
  -4   4   4   32.30    1.01
   3  -4  -4   16.89    0.52
   3  -4  -4   16.78    0.57
   3  -4  -4   16.96    0.47
  -3   4   4   16.74    0.45
  -3   4   4   17.23    0.52
  -3   4   4   17.35    0.59
  -3   4   4   17.07    0.53
   2  -4  -4  133.02    3.02
   2  -4  -4  133.65    3.28
   2  -4  -4  133.87    3.25
  -2   4   4  137.35    3.33
  -2   4   4  133.07    3.23
  -2   4   4  133.22    3.32
  -2   4   4  128.65    3.02
   1  -4  -4    2.21    0.12
   1  -4  -4    2.14    0.14
   1  -4  -4    2.27    0.16
   1  -4  -4    2.28    0.15
  -1   4   4    2.02    0.17
  -1   4   4    2.24    0.15
  -1   4   4    2.18    0.12
  -1   4   4    1.98    0.14
   0  -4  -4   10.35    0.36
   0  -4  -4   10.46    0.42
   0  -4  -4   10.23    0.37
   0   4   4   10.64    0.39
   0   4   4    9.88    0.42
   0   4   4   10.90    0.38
  -1  -4  -4   49.64    1.18
  -1  -4  -4   47.49    1.40
   1   4   4   49.64    1.30
  -2  -4  -4   12.98    0.32
  -2  -4  -4   13.58    0.46
  -2  -4  -4   12.71    0.54
  -2  -4  -4   12.74    0.33
   2   4   4   12.46    0.45
  -3  -4  -4    1.16    0.17
  -3  -4  -4    1.59    0.13
   3   4   4    1.34    0.13
  -4  -4  -4    3.69    0.31
  -4  -4  -4    3.45    0.18
   4   4   4    3.81    0.22
  -5  -4  -4    1.44    0.22
   5   4   4    2.09    0.16
  -6  -4  -4    1.99    0.27
   6   4   4    2.10    0.17
  10  -5  -4    1.94    0.30
  10  -5  -4    1.84    0.19
 -10   5   4    2.01    0.31
   9  -5  -4    4.15    0.27
  -9   5   4    3.98    0.38
   8  -5  -4    0.31    0.09
   8  -5  -4    0.27    0.06
  -8   5   4    0.48    0.15
   7  -5  -4    0.08    0.06
   7  -5  -4    0.06    0.04
  -7   5   4    0.22    0.11
   6  -5  -4    2.28    0.19
  -6   5   4    2.75    0.13
  -6   5   4    2.85    0.27
   5  -5  -4    0.04    0.05
  -5   5   4    0.08    0.06
  -5   5   4    0.11    0.05
   4  -5  -4    1.61    0.16
   4  -5  -4    2.01    0.16
  -4   5   4    1.96    0.19
  -4   5   4    2.10    0.15
   3  -5  -4   28.69    0.82
   3  -5  -4   29.42    0.80
   3  -5  -4   30.47    0.91
  -3   5   4   30.59    0.86
  -3   5   4   31.44    0.92
  -3   5   4   29.74    0.77
  -3   5   4   29.08    0.83
   2  -5  -4    0.09    0.06
   2  -5  -4    0.01    0.04
   2  -5  -4    0.12    0.05
  -2   5   4    0.03    0.04
  -2   5   4    0.01    0.04
  -2   5   4    0.14    0.05
   1  -5  -4   33.71    0.89
   1  -5  -4   33.42    0.96
   1  -5  -4   33.30    0.98
   1  -5  -4   33.50    0.90
  -1   5   4   32.59    0.95
  -1   5   4   33.33    0.88
  -1   5   4   32.85    0.92
   0  -5  -4   32.91    1.00
   0  -5  -4   32.53    0.87
   0   5   4   31.36    0.94
  -1  -5  -4    0.32    0.10
  -1  -5  -4    0.62    0.10
  -1  -5  -4    0.43    0.07
   1   5   4    0.46    0.09
  -2  -5  -4    8.97    0.26
  -2  -5  -4    9.46    0.39
  -2  -5  -4    9.97    0.48
   2   5   4    8.88    0.38
  -3  -5  -4    7.97    0.34
  -3  -5  -4    7.96    0.45
   3   5   4    8.13    0.36
  -4  -5  -4    1.49    0.22
  -4  -5  -4    1.55    0.13
   4   5   4    1.44    0.15
  -5  -5  -4    0.57    0.06
  -5  -5  -4    0.75    0.19
   5   5   4    0.65    0.11
  -6  -5  -4    3.06    0.34
 -10   6   4    1.28    0.27
   9  -6  -4    6.90    0.28
   9  -6  -4    6.44    0.37
  -9   6   4    6.75    0.50
   8  -6  -4    0.35    0.07
   8  -6  -4    0.27    0.09
  -8   6   4    0.38    0.14
   7  -6  -4    7.31    0.38
  -7   6   4    7.38    0.23
  -7   6   4    7.89    0.48
   6  -6  -4    0.42    0.11
  -6   6   4    0.37    0.12
  -6   6   4    0.50    0.08
   5  -6  -4    0.35    0.10
  -5   6   4    0.20    0.07
  -5   6   4    0.25    0.10
   4  -6  -4   28.12    0.81
   4  -6  -4   27.74    0.89
  -4   6   4   27.92    0.92
  -4   6   4   27.24    0.81
   3  -6  -4   23.37    0.77
   3  -6  -4   23.46    0.71
  -3   6   4   23.47    0.76
  -3   6   4   21.98    0.72
  -3   6   4   22.86    0.71
   2  -6  -4   11.77    0.43
   2  -6  -4   10.80    0.42
  -2   6   4   10.60    0.43
  -2   6   4   12.11    0.45
   1  -6  -4   11.92    0.50
   1  -6  -4   12.67    0.49
   1  -6  -4   12.84    0.46
  -1   6   4   12.10    0.48
  -1   6   4   13.32    0.49
   0  -6  -4   21.31    0.74
   0  -6  -4   20.90    0.64
   0  -6  -4   20.64    0.72
   0   6   4   21.03    0.70
  -1  -6  -4    2.62    0.24
  -1  -6  -4    2.34    0.16
  -1  -6  -4    2.55    0.20
   1   6   4    2.15    0.18
  -2  -6  -4    0.67    0.11
  -2  -6  -4    0.81    0.16
   2   6   4    0.47    0.10
  -3  -6  -4    7.92    0.47
  -3  -6  -4    7.17    0.34
   3   6   4    7.37    0.36
  -4  -6  -4    4.54    0.24
  -4  -6  -4    4.05    0.37
   4   6   4    4.81    0.29
  -5  -6  -4    1.50    0.25
  -5  -6  -4    1.92    0.11
   9  -7  -4   14.27    0.63
  -9   7   4   16.82    0.83
   8  -7  -4    4.84    0.33
  -8   7   4    4.39    0.39
   7  -7  -4    3.94    0.29
  -7   7   4    4.10    0.20
  -7   7   4    4.10    0.36
   6  -7  -4   16.41    0.65
  -6   7   4   15.95    0.72
  -6   7   4   17.03    0.55
   5  -7  -4    6.59    0.37
  -5   7   4    6.28    0.39
  -5   7   4    6.68    0.32
   4  -7  -4   10.96    0.49
   4  -7  -4   10.74    0.44
  -4   7   4   11.10    0.45
  -4   7   4   11.25    0.50
   3  -7  -4    3.27    0.25
   3  -7  -4    3.60    0.23
  -3   7   4    3.34    0.23
   2  -7  -4    1.95    0.18
   2  -7  -4    1.98    0.20
   2  -7  -4    2.07    0.17
  -2   7   4    2.12    0.19
  -2   7   4    2.02    0.19
   1  -7  -4    8.92    0.44
   1  -7  -4    9.64    0.42
   1  -7  -4    8.81    0.38
  -1   7   4    8.30    0.39
   0  -7  -4   15.10    0.60
   0  -7  -4   14.16    0.58
   0  -7  -4   14.36    0.51
   0   7   4   13.77    0.55
  -1  -7  -4   16.04    0.52
  -1  -7  -4   17.13    0.64
  -1  -7  -4   16.47    0.69
   1   7   4   16.76    0.63
  -2  -7  -4    8.61    0.40
  -2  -7  -4    7.75    0.46
   2   7   4    8.00    0.40
  -3  -7  -4    2.15    0.19
  -3  -7  -4    2.13    0.27
   3   7   4    2.20    0.21
  -4  -7  -4    7.41    0.33
  -4  -7  -4    7.18    0.49
   9  -8  -4    0.66    0.16
  -9   8   4    0.44    0.18
   8  -8  -4    0.03    0.08
  -8   8   4    0.10    0.11
  -8   8   4    0.03    0.04
   7  -8  -4   34.43    1.12
  -7   8   4   34.14    1.25
  -7   8   4   32.54    0.92
   6  -8  -4    3.57    0.29
  -6   8   4    4.31    0.26
  -6   8   4    3.88    0.34
  -5   8   4    6.67    0.35
  -5   8   4    6.74    0.41
   4  -8  -4   10.72    0.46
  -4   8   4    9.66    0.45
   3  -8  -4   37.16    1.09
  -3   8   4   37.85    1.12
   2  -8  -4    3.47    0.27
   2  -8  -4    3.44    0.24
  -2   8   4    2.95    0.25
   1  -8  -4   21.93    0.78
   1  -8  -4   21.22    0.71
   1  -8  -4   21.15    0.79
  -1   8   4   21.47    0.77
   0  -8  -4   29.27    0.98
   0  -8  -4   27.23    0.94
   0  -8  -4   27.47    0.83
   0   8   4   25.56    0.90
  -1  -8  -4    3.60    0.31
  -1  -8  -4    3.36    0.19
  -1  -8  -4    3.68    0.27
   1   8   4    3.21    0.26
  -2  -8  -4    2.64    0.23
  -2  -8  -4    2.84    0.30
   2   8   4    2.74    0.24
   8  -9  -4    0.29    0.13
  -8   9   4    0.12    0.06
  -8   9   4    0.30    0.16
   7  -9  -4   -0.15    0.07
  -7   9   4    0.00    0.06
  -7   9   4    0.06    0.11
  -6   9   4    0.95    0.15
  -5   9   4    2.89    0.25
   4  -9  -4    0.20    0.09
  -4   9   4    0.11    0.08
   3  -9  -4   11.06    0.49
  -3   9   4   10.69    0.51
   2  -9  -4    6.43    0.36
   2  -9  -4    6.55    0.41
   1  -9  -4    1.24    0.17
   1  -9  -4    1.63    0.21
   0  -9  -4    0.02    0.08
   0  -9  -4    0.00    0.06
   0  -9  -4    0.02    0.09
   0   9   4    0.06    0.08
  -1  -9  -4    3.06    0.31
  -1  -9  -4    3.17    0.18
  -1  -9  -4    3.07    0.27
   1   9   4    3.57    0.28
  -7  10   4    0.90    0.15
  -6  10   4    0.84    0.16
  -5  10   4   12.73    0.58
   4 -10  -4    1.88    0.22
  -4  10   4    1.98    0.23
   3 -10  -4    8.27    0.44
   2 -10  -4    1.49    0.23
   2 -10  -4    1.25    0.18
   1 -10   5    0.64    0.13
   1 -10   5    0.45    0.16
  -2  10  -5    0.69    0.17
   2 -10   5    0.61    0.13
  -3  10  -5    6.43    0.43
  -3  10  -5    5.80    0.36
   3 -10   5    5.63    0.34
  -4  10  -5    6.62    0.46
  -4  10  -5    5.95    0.37
  -5  10  -5    2.92    0.25
  -5  10  -5    2.95    0.34
   5 -10   5    2.97    0.21
  -6  10  -5    0.07    0.08
  -6  10  -5    0.14    0.12
   6 -10   5    0.10    0.07
  -2  -9   5   16.23    0.50
  -2  -9   5   16.80    0.72
   1   9  -5    1.04    0.18
  -1  -9   5    0.74    0.12
  -1  -9   5    0.88    0.18
   0   9  -5    1.77    0.21
   0  -9   5    1.96    0.24
   0  -9   5    1.72    0.17
  -1   9  -5   17.92    0.71
   1  -9   5   16.14    0.59
   1  -9   5   16.71    0.70
  -2   9  -5    1.96    0.20
  -2   9  -5    2.15    0.24
   2  -9   5    2.05    0.19
  -3   9  -5    0.01    0.07
  -3   9  -5    0.11    0.10
   3  -9   5    0.02    0.07
  -4   9  -5    7.54    0.48
  -4   9  -5    8.21    0.41
   4  -9   5    8.20    0.34
  -5   9  -5    2.43    0.29
  -5   9  -5    2.36    0.21
   5  -9   5    2.46    0.18
  -6   9  -5    4.76    0.28
  -6   9  -5    5.52    0.45
   6  -9   5    5.07    0.34
   6  -9   5    5.66    0.28
  -7   9  -5    1.81    0.15
  -7   9  -5    2.05    0.31
   7  -9   5    1.98    0.17
   7  -9   5    2.47    0.24
   3   8  -5    0.12    0.09
  -3  -8   5    0.11    0.10
   2   8  -5    4.78    0.33
  -2  -8   5    4.69    0.23
  -2  -8   5    5.17    0.35
   1   8  -5    0.66    0.13
   1   8  -5    0.44    0.13
  -1  -8   5    0.54    0.14
  -1  -8   5    0.40    0.09
   0   8  -5   21.04    0.78
   0   8  -5   21.89    0.79
   0  -8   5   21.69    0.81
   0  -8   5   22.52    0.69
  -1   8  -5    6.61    0.34
  -1   8  -5    6.70    0.34
  -1   8  -5    6.52    0.37
   1  -8   5    6.40    0.32
   1  -8   5    6.81    0.39
  -2   8  -5   29.81    0.88
  -2   8  -5   28.30    0.88
  -2   8  -5   29.88    1.01
   2  -8   5   29.43    0.87
  -3   8  -5    0.11    0.08
  -3   8  -5    0.30    0.10
   3  -8   5    0.15    0.08
   3  -8   5    0.29    0.07
  -4   8  -5   10.82    0.45
  -4   8  -5   10.90    0.56
  -4   8  -5   11.22    0.50
   4  -8   5   11.65    0.50
   4  -8   5   10.86    0.40
  -5   8  -5    1.61    0.16
  -5   8  -5    1.93    0.19
  -5   8  -5    1.37    0.23
   5  -8   5    1.69    0.14
   5  -8   5    2.01    0.20
  -6   8  -5    3.04    0.33
  -6   8  -5    3.68    0.22
   6  -8   5    3.66    0.21
   6  -8   5    3.37    0.26
  -7   8  -5    1.90    0.11
  -7   8  -5    1.46    0.27
   7  -8   5    2.01    0.16
   7  -8   5    1.75    0.19
  -8   8  -5    0.11    0.13
   8  -8   5    0.42    0.11
   8  -8   5    0.57    0.10
   4   7  -5    2.43    0.23
  -4  -7   5    2.87    0.25
   3   7  -5   12.39    0.54
  -3  -7   5   11.98    0.55
   2   7  -5    0.06    0.06
   2   7  -5    0.02    0.06
  -2  -7   5    0.02    0.04
  -2  -7   5   -0.06    0.05
   1   7  -5    4.23    0.27
   1   7  -5    3.09    0.24
  -1  -7   5    3.49    0.20
  -1  -7   5    3.22    0.26
   0   7  -5    8.82    0.41
   0   7  -5    8.87    0.42
   0  -7   5    8.43    0.35
   0  -7   5    8.38    0.42
  -1   7  -5    0.03    0.06
  -1   7  -5    0.21    0.07
  -1   7  -5    0.02    0.06
   1  -7   5    0.04    0.05
   1  -7   5    0.11    0.07
  -2   7  -5    0.02    0.05
  -2   7  -5    0.09    0.07
  -2   7  -5    0.08    0.06
   2  -7   5    0.04    0.04
   2  -7   5   -0.01    0.05
   2  -7   5    0.00    0.05
  -3   7  -5    0.08    0.07
  -3   7  -5   -0.01    0.04
   3  -7   5    0.07    0.05
   3  -7   5   -0.05    0.03
   3  -7   5   -0.05    0.04
  -4   7  -5    8.72    0.37
  -4   7  -5    8.78    0.46
  -4   7  -5    8.35    0.40
   4  -7   5    8.96    0.40
   4  -7   5    8.22    0.33
  -5   7  -5    2.49    0.18
  -5   7  -5    2.86    0.28
  -5   7  -5    2.39    0.21
   5  -7   5    2.50    0.16
   5  -7   5    2.48    0.20
  -6   7  -5   -0.02    0.04
  -6   7  -5   -0.03    0.07
   6  -7   5    0.03    0.06
   6  -7   5   -0.04    0.04
  -7   7  -5    1.24    0.24
   7  -7   5    1.05    0.11
   7  -7   5    0.91    0.14
  -8   7  -5    1.44    0.27
   8  -7   5    2.09    0.20
   8  -7   5    2.18    0.16
  -9   7  -5    0.61    0.21
   9  -7   5    0.67    0.10
   5   6  -5    0.02    0.06
  -5  -6   5    0.08    0.07
   4   6  -5    0.87    0.15
   4   6  -5    0.86    0.14
  -4  -6   5    0.74    0.14
   3   6  -5    3.50    0.25
   3   6  -5    3.48    0.25
  -3  -6   5    3.23    0.13
  -3  -6   5    3.14    0.24
   2   6  -5    2.45    0.21
   2   6  -5    2.29    0.20
  -2  -6   5    2.33    0.14
  -2  -6   5    2.73    0.22
   1   6  -5    9.97    0.43
   1   6  -5   10.00    0.43
  -1  -6   5   10.14    0.37
  -1  -6   5   10.25    0.46
   0   6  -5   38.70    1.16
   0   6  -5   41.08    1.06
   0   6  -5   40.91    1.20
   0  -6   5   41.67    1.06
   0  -6   5   40.49    1.20
  -1   6  -5   23.72    0.68
  -1   6  -5   22.84    0.75
  -1   6  -5   22.80    0.77
   1  -6   5   23.69    0.78
   1  -6   5   23.05    0.63
   1  -6   5   22.21    0.67
  -2   6  -5   16.89    0.59
  -2   6  -5   17.35    0.54
  -2   6  -5   16.52    0.63
   2  -6   5   16.68    0.50
   2  -6   5   17.08    0.54
   2  -6   5   17.78    0.62
   2  -6   5   15.88    0.58
  -3   6  -5   -0.01    0.04
  -3   6  -5   -0.01    0.04
  -3   6  -5    0.03    0.04
   3  -6   5    0.03    0.04
   3  -6   5    0.03    0.05
   3  -6   5    0.03    0.04
  -4   6  -5    6.85    0.29
  -4   6  -5    6.03    0.37
  -4   6  -5    6.40    0.33
   4  -6   5    6.50    0.32
   4  -6   5    6.34    0.26
  -5   6  -5    0.09    0.06
  -5   6  -5    0.00    0.06
   5  -6   5    0.02    0.04
   5  -6   5    0.03    0.04
  -6   6  -5    1.99    0.10
  -6   6  -5    2.03    0.19
  -6   6  -5    2.05    0.26
   6  -6   5    1.74    0.16
   6  -6   5    1.75    0.13
  -7   6  -5    0.32    0.13
   7  -6   5    0.20    0.07
   7  -6   5    0.26    0.06
  -8   6  -5    1.56    0.27
   8  -6   5    1.54    0.16
  -9   6  -5    3.30    0.39
   9  -6   5    2.57    0.21
   6   5  -5    8.04    0.39
  -6  -5   5    7.64    0.31
   5   5  -5   10.16    0.49
   5   5  -5    9.60    0.43
  -5  -5   5    9.24    0.41
   4   5  -5    6.26    0.35
   4   5  -5    5.97    0.32
  -4  -5   5    6.31    0.33
   3   5  -5   47.07    1.35
   3   5  -5   50.51    1.44
  -3  -5   5   48.85    1.40
  -3  -5   5   49.39    1.13
   2   5  -5    0.03    0.06
   2   5  -5   -0.03    0.04
  -2  -5   5    0.06    0.06
  -2  -5   5    0.01    0.03
   1   5  -5   14.62    0.55
   1   5  -5   15.54    0.54
  -1  -5   5   15.14    0.46
  -1  -5   5   14.54    0.56
   0   5  -5    7.23    0.34
   0   5  -5    7.06    0.29
   0  -5   5    7.83    0.24
   0  -5   5    7.44    0.35
   0  -5   5    7.59    0.29
   0  -5   5    7.64    0.34
  -1   5  -5    0.59    0.08
  -1   5  -5    0.57    0.10
  -1   5  -5    0.58    0.09
   1  -5   5    0.62    0.10
   1  -5   5    0.59    0.08
   1  -5   5    0.70    0.10
   1  -5   5    0.66    0.07
  -2   5  -5    0.99    0.11
  -2   5  -5    0.90    0.12
  -2   5  -5    1.03    0.10
   2  -5   5    0.88    0.11
   2  -5   5    0.79    0.09
   2  -5   5    1.00    0.09
   2  -5   5    0.85    0.12
  -3   5  -5   15.25    0.59
  -3   5  -5   15.64    0.48
  -3   5  -5   15.53    0.56
  -3   5  -5   15.51    0.48
   3  -5   5   14.96    0.45
   3  -5   5   15.10    0.53
   3  -5   5   15.28    0.48
  -4   5  -5    0.77    0.09
  -4   5  -5    0.77    0.12
  -4   5  -5    0.75    0.14
   4  -5   5    0.82    0.08
   4  -5   5    0.82    0.11
  -5   5  -5    7.50    0.43
  -5   5  -5    8.08    0.27
  -5   5  -5    7.17    0.36
   5  -5   5    8.01    0.34
   5  -5   5    8.30    0.28
  -6   5  -5    0.76    0.17
  -6   5  -5    0.71    0.13
   6  -5   5    0.86    0.08
   6  -5   5    0.63    0.10
  -7   5  -5    1.96    0.26
  -7   5  -5    1.69    0.19
   7  -5   5    1.33    0.14
  -8   5  -5    0.45    0.16
   8  -5   5    0.56    0.10
  -9   5  -5    0.48    0.18
   9  -5   5    0.41    0.09
   7   4  -5   10.39    0.44
   6   4  -5   24.63    0.81
   6   4  -5   27.02    0.95
  -6  -4   5   25.68    0.74
   5   4  -5    2.49    0.19
   5   4  -5    2.27    0.23
  -5  -4   5    2.61    0.19
   4   4  -5   32.14    0.96
   4   4  -5   33.07    1.06
  -4  -4   5   33.79    1.00
   3   4  -5   31.10    0.94
   3   4  -5   33.33    1.03
  -3  -4   5   33.34    0.78
  -3  -4   5   33.05    0.99
   2   4  -5   86.60    2.24
   2   4  -5   82.25    2.13
  -2  -4   5   84.13    1.92
  -2  -4   5   84.04    2.19
   1   4  -5   14.58    0.43
   1   4  -5   14.09    0.49
   1   4  -5   14.32    0.52
  -1  -4   5   13.76    0.42
  -1  -4   5   13.47    0.51
  -1  -4   5   13.48    0.48
   0   4  -5    1.69    0.15
   0   4  -5    1.55    0.14
   0   4  -5    1.67    0.12
   0  -4   5    1.70    0.09
   0  -4   5    1.70    0.15
   0  -4   5    1.68    0.12
   0  -4   5    1.70    0.14
  -1   4  -5  114.05    2.90
  -1   4  -5  114.93    2.79
  -1   4  -5  115.80    2.57
   1  -4   5  113.37    2.65
   1  -4   5  112.13    2.84
   1  -4   5  112.31    2.80
   1  -4   5  113.45    2.58
  -2   4  -5    2.25    0.17
  -2   4  -5    2.75    0.15
  -2   4  -5    2.81    0.17
   2  -4   5    2.76    0.14
   2  -4   5    2.69    0.18
   2  -4   5    2.86    0.18
   2  -4   5    2.74    0.16
  -3   4  -5   38.00    0.93
  -3   4  -5   37.76    1.11
  -3   4  -5   37.23    0.92
  -3   4  -5   36.59    1.08
   3  -4   5   36.76    0.94
   3  -4   5   36.38    1.02
   3  -4   5   37.13    0.94
  -4   4  -5   23.73    0.77
  -4   4  -5   23.81    0.62
  -4   4  -5   23.76    0.81
   4  -4   5   23.19    0.71
   4  -4   5   23.42    0.63
  -5   4  -5    0.73    0.12
  -5   4  -5    0.82    0.15
   5  -4   5    1.28    0.12
   5  -4   5    0.83    0.07
  -6   4  -5   54.76    1.70
  -6   4  -5   54.92    1.59
   6  -4   5   57.26    1.33
   6  -4   5   54.56    1.45
  -7   4  -5    0.14    0.08
  -7   4  -5    0.05    0.09
   7  -4   5    0.10    0.05
  -8   4  -5    0.74    0.19
  -8   4  -5    0.64    0.15
   8  -4   5    0.75    0.10
  -9   4  -5   18.31    0.88
   9  -4   5   17.44    0.59
   7   3  -5    1.05    0.13
   7   3  -5    1.47    0.22
   6   3  -5    3.00    0.19
   6   3  -5    2.53    0.25
  -6  -3   5    2.69    0.15
   5   3  -5    1.21    0.12
   5   3  -5    1.40    0.18
  -5  -3   5    1.41    0.14
   4   3  -5   30.21    0.98
   4   3  -5   30.11    0.86
  -4  -3   5   28.98    0.89
   3   3  -5    5.20    0.25
   3   3  -5    5.29    0.30
  -3  -3   5    5.07    0.18
  -3  -3   5    5.17    0.27
  -3  -3   5    4.82    0.18
   2   3  -5   61.17    1.65
   2   3  -5   59.29    1.55
   2   3  -5   61.59    1.42
  -2  -3   5   60.04    1.61
  -2  -3   5   60.15    1.40
  -2  -3   5   58.82    1.53
   1   3  -5    3.99    0.22
   1   3  -5    3.98    0.18
   1   3  -5    4.10    0.21
  -1  -3   5    3.84    0.22
  -1  -3   5    4.15    0.21
  -1  -3   5    3.83    0.13
  -1  -3   5    3.79    0.17
   0   3  -5  156.24    3.90
   0   3  -5  155.22    3.48
   0   3  -5  158.92    3.77
   0  -3   5  157.20    3.49
   0  -3   5  153.20    3.78
   0  -3   5  158.16    3.60
   0  -3   5  160.91    3.85
  -1   3  -5   19.06    0.52
  -1   3  -5   18.98    0.58
  -1   3  -5   18.58    0.61
   1  -3   5   18.39    0.51
   1  -3   5   19.34    0.59
   1  -3   5   19.42    0.61
   1  -3   5   19.14    0.53
  -2   3  -5   95.40    2.14
  -2   3  -5   94.56    2.43
  -2   3  -5   95.25    2.43
  -2   3  -5   94.29    2.32
   2  -3   5   93.62    2.33
   2  -3   5   94.53    2.16
   2  -3   5   94.39    2.22
   2  -3   5   95.50    2.38
  -3   3  -5   23.56    0.76
  -3   3  -5   24.78    0.68
  -3   3  -5   24.11    0.62
  -3   3  -5   24.69    0.77
   3  -3   5   24.08    0.65
   3  -3   5   24.15    0.63
   3  -3   5   23.64    0.70
  -4   3  -5    0.77    0.06
  -4   3  -5    0.63    0.11
  -4   3  -5    0.70    0.06
  -4   3  -5    1.20    0.14
   4  -3   5    0.70    0.09
   4  -3   5    0.68    0.06
  -5   3  -5   49.20    1.47
  -5   3  -5   49.49    1.42
   5  -3   5   47.81    1.27
  -6   3  -5    8.73    0.47
  -6   3  -5    8.30    0.42
   6  -3   5    9.30    0.34
  -7   3  -5   35.87    1.16
  -7   3  -5   35.95    1.24
   7  -3   5   34.66    0.97
  -8   3  -5   19.57    0.79
  -8   3  -5   19.88    0.87
   8  -3   5   19.76    0.61
  -9   3  -5    8.16    0.54
   9  -3   5    7.22    0.32
   8   2  -5    3.41    0.33
   8   2  -5    3.37    0.21
   7   2  -5    2.21    0.16
   7   2  -5    2.15    0.25
   6   2  -5    7.01    0.30
   6   2  -5    7.43    0.42
  -6  -2   5    7.38    0.27
   5   2  -5    8.94    0.35
   5   2  -5    9.39    0.46
  -5  -2   5    9.87    0.37
   4   2  -5    2.85    0.22
   4   2  -5    2.65    0.16
  -4  -2   5    2.97    0.19
   3   2  -5    1.20    0.11
   3   2  -5    1.16    0.14
  -3  -2   5    1.19    0.13
  -3  -2   5    1.16    0.07
  -3  -2   5    1.20    0.08
   2   2  -5   11.01    0.34
   2   2  -5   10.53    0.42
   2   2  -5   10.72    0.37
  -2  -2   5   10.75    0.32
  -2  -2   5   10.97    0.41
  -2  -2   5   10.51    0.37
   1   2  -5   29.43    0.75
   1   2  -5   30.16    0.88
   1   2  -5   28.64    0.82
  -1  -2   5   30.82    0.72
  -1  -2   5   29.38    0.86
  -1  -2   5   28.88    0.74
  -1  -2   5   29.61    0.83
   0   2  -5   16.72    0.47
   0   2  -5   18.05    0.56
   0   2  -5   17.13    0.53
   0  -2   5   16.96    0.56
   0  -2   5   17.76    0.47
   0  -2   5   16.70    0.54
   0  -2   5   18.23    0.49
  -1   2  -5    6.38    0.25
  -1   2  -5    6.20    0.22
  -1   2  -5    5.70    0.26
  -1   2  -5    6.26    0.28
   1  -2   5    6.17    0.26
   1  -2   5    6.12    0.27
   1  -2   5    6.18    0.21
   1  -2   5    6.09    0.23
  -2   2  -5   11.94    0.42
  -2   2  -5   13.30    0.48
  -2   2  -5   13.76    0.38
  -2   2  -5   13.83    0.46
   2  -2   5   14.18    0.47
   2  -2   5   14.38    0.45
   2  -2   5   13.19    0.38
   2  -2   5   13.75    0.40
  -3   2  -5   16.38    0.44
  -3   2  -5   17.68    0.58
  -3   2  -5   17.64    0.59
  -3   2  -5   16.25    0.43
   3  -2   5   17.26    0.45
   3  -2   5   17.17    0.52
   3  -2   5   15.92    0.51
  -4   2  -5    1.98    0.18
  -4   2  -5    2.29    0.13
  -4   2  -5    2.13    0.18
   4  -2   5    2.02    0.13
  -5   2  -5    3.68    0.25
  -5   2  -5    3.99    0.18
  -5   2  -5    3.51    0.26
   5  -2   5    3.79    0.19
  -6   2  -5   16.88    0.67
  -6   2  -5   17.15    0.70
  -6   2  -5   16.69    0.46
   6  -2   5   17.49    0.52
  -7   2  -5    9.97    0.53
  -7   2  -5    9.26    0.49
   7  -2   5   10.52    0.36
  -8   2  -5    2.06    0.25
  -8   2  -5    1.70    0.24
   8  -2   5    1.65    0.13
  -9   2  -5    8.33    0.51
   9  -2   5    8.79    0.35
   9   1  -5    3.00    0.20
   9   1  -5    3.23    0.34
   8   1  -5    5.60    0.27
   8   1  -5    5.60    0.42
   7   1  -5   14.08    0.67
   7   1  -5   14.68    0.49
   6   1  -5   -0.05    0.05
   6   1  -5    0.04    0.04
  -6  -1   5    0.05    0.04
   5   1  -5    0.79    0.14
   5   1  -5    0.75    0.09
  -5  -1   5    1.03    0.10
   4   1  -5    2.47    0.15
   4   1  -5    2.07    0.20
  -4  -1   5    2.23    0.16
   3   1  -5    4.36    0.25
   3   1  -5    3.63    0.18
   3   1  -5    3.61    0.19
  -3  -1   5    3.60    0.14
  -3  -1   5    3.72    0.15
  -3  -1   5    3.31    0.20
   2   1  -5    3.75    0.19
   2   1  -5    3.87    0.18
   2   1  -5    4.15    0.23
  -2  -1   5    4.02    0.22
  -2  -1   5    4.19    0.16
   1   1  -5    0.50    0.06
   1   1  -5    0.47    0.08
  -1  -1   5    0.38    0.07
  -1  -1   5    0.47    0.07
  -1  -1   5    0.39    0.05
  -1  -1   5    0.41    0.04
   0   1  -5   11.66    0.39
   0   1  -5   11.47    0.40
   0   1  -5   11.46    0.38
   0   1  -5   10.95    0.34
   0  -1   5   11.60    0.35
   0  -1   5   11.63    0.40
   0  -1   5   11.86    0.42
   0  -1   5   11.12    0.33
  -1   1  -5    7.12    0.27
  -1   1  -5    7.30    0.28
  -1   1  -5    7.32    0.30
  -1   1  -5    7.12    0.24
   1  -1   5    7.13    0.30
   1  -1   5    6.93    0.28
   1  -1   5    7.76    0.26
   1  -1   5    7.27    0.23
  -2   1  -5    3.75    0.14
  -2   1  -5    3.82    0.22
  -2   1  -5    3.83    0.17
  -2   1  -5    3.99    0.19
   2  -1   5    4.05    0.19
   2  -1   5    3.77    0.18
  -3   1  -5    1.93    0.08
  -3   1  -5    2.17    0.17
  -3   1  -5    2.15    0.15
  -3   1  -5    1.95    0.08
  -3   1  -5    1.89    0.12
   3  -1   5    2.05    0.13
   3  -1   5    1.91    0.13
  -4   1  -5    2.97    0.15
  -4   1  -5    3.27    0.23
  -4   1  -5    2.81    0.20
   4  -1   5    2.94    0.16
  -5   1  -5    4.06    0.27
  -5   1  -5    4.09    0.16
  -5   1  -5    4.16    0.28
   5  -1   5    4.35    0.20
  -6   1  -5    2.62    0.24
  -6   1  -5    2.03    0.22
   6  -1   5    2.05    0.14
  -7   1  -5    5.17    0.36
   7  -1   5    5.51    0.24
  -8   1  -5    3.82    0.34
   8  -1   5    4.07    0.21
  -9   1  -5    2.19    0.28
   9  -1   5    2.59    0.18
   9   0  -5    5.40    0.28
   9   0  -5    6.36    0.46
   8   0  -5    0.61    0.16
   8   0  -5    0.76    0.10
   7   0  -5   42.10    1.40
   7   0  -5   41.83    1.13
   6   0  -5    0.13    0.05
   6   0  -5    0.11    0.07
  -6   0   5    0.14    0.05
   5   0  -5   33.72    0.92
   5   0  -5   33.00    1.10
  -5   0   5   34.66    0.95
   4   0  -5   35.15    1.12
   4   0  -5   38.19    1.01
   4   0  -5   36.84    0.99
  -4   0   5   36.84    0.83
  -4   0   5   36.79    0.83
  -4   0   5   36.41    1.02
   3   0  -5   93.50    2.34
   3   0  -5   95.90    2.51
   3   0  -5   97.89    2.36
  -3   0   5   93.95    2.14
  -3   0   5   97.43    2.31
  -3   0   5   96.64    2.41
  -3   0   5   95.76    2.14
   2   0  -5    5.72    0.28
   2   0  -5    6.12    0.23
   2   0  -5    5.82    0.25
  -2   0   5    6.14    0.25
  -2   0   5    5.97    0.27
  -2   0   5    5.88    0.21
  -2   0   5    5.99    0.16
   1   0  -5    3.28    0.16
   1   0  -5    2.76    0.16
   1   0  -5    3.05    0.17
   1   0  -5    2.86    0.16
  -1   0   5    3.05    0.12
  -1   0   5    2.56    0.14
  -1   0   5    2.82    0.16
   0   0  -5   35.45    0.94
   0   0  -5   34.88    0.95
   0   0  -5   34.13    0.86
   0   0  -5   35.48    0.98
   0   0   5   34.52    0.86
   0   0   5   35.91    0.99
   0   0   5   34.89    0.86
   0   0   5   34.49    0.95
  -1   0  -5  117.97    2.98
  -1   0  -5  116.82    2.63
  -1   0  -5  116.22    2.92
   1   0   5  122.02    2.94
   1   0   5  119.35    2.88
   1   0   5  119.65    2.65
  -2   0  -5   64.42    1.62
  -2   0  -5   61.23    1.70
  -2   0  -5   62.40    1.42
  -2   0  -5   63.39    1.44
   2   0   5   65.31    1.60
   2   0   5   63.71    1.60
  -3   0  -5    8.04    0.32
  -3   0  -5    7.85    0.37
  -3   0  -5    7.85    0.29
   3   0   5    7.94    0.30
   3   0   5    8.25    0.30
  -4   0  -5    0.03    0.04
  -4   0  -5    0.10    0.06
  -4   0  -5    0.10    0.03
   4   0   5    0.06    0.04
  -5   0  -5   83.36    2.02
  -5   0  -5   85.13    2.25
  -5   0  -5   82.39    2.32
   5   0   5   85.80    2.08
  -6   0  -5   12.28    0.58
   6   0   5   12.75    0.43
  -7   0  -5    2.14    0.26
   7   0   5    2.11    0.15
  -8   0  -5    1.87    0.26
   8   0   5    2.24    0.16
   9  -1  -5    1.32    0.25
   9  -1  -5    1.52    0.15
   8  -1  -5    8.08    0.51
   8  -1  -5    8.56    0.35
   7  -1  -5    1.26    0.12
   7  -1  -5    1.25    0.20
   6  -1  -5    6.43    0.39
   6  -1  -5    6.00    0.27
  -6   1   5    6.29    0.26
   5  -1  -5   16.23    0.53
   5  -1  -5   17.87    0.68
  -5   1   5   17.15    0.55
   4  -1  -5   16.19    0.50
   4  -1  -5   15.80    0.51
   4  -1  -5   14.17    0.58
  -4   1   5   14.88    0.51
  -4   1   5   15.42    0.39
  -4   1   5   15.03    0.39
   3  -1  -5   38.62    1.13
   3  -1  -5   38.41    1.04
   3  -1  -5   38.19    0.96
   3  -1  -5   38.93    1.04
  -3   1   5   38.39    0.92
  -3   1   5   38.00    0.99
  -3   1   5   38.29    1.07
   2  -1  -5    0.57    0.09
   2  -1  -5    0.68    0.08
   2  -1  -5    0.74    0.07
   2  -1  -5    0.55    0.07
  -2   1   5    0.73    0.08
  -2   1   5    0.74    0.07
  -2   1   5    0.73    0.05
  -2   1   5    0.70    0.09
   1  -1  -5  183.27    4.02
   1  -1  -5  187.39    4.46
   1  -1  -5  179.46    4.43
   1  -1  -5  171.25    4.32
  -1   1   5  185.36    4.41
  -1   1   5  182.88    4.01
  -1   1   5  186.70    4.33
  -1   1   5  178.57    4.16
   0  -1  -5    0.50    0.07
   0  -1  -5    0.62    0.08
   0  -1  -5    0.53    0.07
   0  -1  -5    0.54    0.06
   0   1   5    0.56    0.07
   0   1   5    0.51    0.08
   0   1   5    0.64    0.09
  -1  -1  -5   68.80    1.84
  -1  -1  -5   69.28    1.73
  -1  -1  -5   69.10    1.74
  -1  -1  -5   70.67    1.60
   1   1   5   70.94    1.76
   1   1   5   68.79    1.76
   1   1   5   71.99    1.63
  -2  -1  -5   38.85    0.93
  -2  -1  -5   38.64    1.08
  -2  -1  -5   39.76    1.04
  -2  -1  -5   41.86    1.17
  -2  -1  -5   40.19    0.92
   2   1   5   39.49    1.07
   2   1   5   41.32    1.07
  -3  -1  -5    6.01    0.25
  -3  -1  -5    5.62    0.24
  -3  -1  -5    5.84    0.32
   3   1   5    5.82    0.25
  -4  -1  -5   39.28    1.01
  -4  -1  -5   39.29    1.23
  -4  -1  -5   39.66    1.10
   4   1   5   38.38    1.06
  -5  -1  -5    0.01    0.06
   5   1   5    0.01    0.04
  -6  -1  -5   38.70    1.31
   6   1   5   39.25    1.07
  -7  -1  -5    1.61    0.23
   7   1   5    2.02    0.15
  -8  -1  -5    2.89    0.32
   8   1   5    2.16    0.17
  10  -2  -5    5.00    0.46
   9  -2  -5    0.04    0.06
   9  -2  -5    0.02    0.09
   8  -2  -5    5.20    0.40
   8  -2  -5    5.46    0.28
  -8   2   5    5.42    0.40
   7  -2  -5    4.70    0.25
   7  -2  -5    5.45    0.38
  -7   2   5    5.13    0.36
   6  -2  -5    6.93    0.20
   6  -2  -5    6.46    0.30
   6  -2  -5    6.01    0.38
  -6   2   5    6.55    0.39
   5  -2  -5    1.75    0.20
   5  -2  -5    1.52    0.13
  -5   2   5    1.82    0.07
  -5   2   5    1.86    0.07
  -5   2   5    2.02    0.15
  -5   2   5    1.71    0.18
   4  -2  -5    4.20    0.17
   4  -2  -5    3.96    0.19
   4  -2  -5    3.84    0.21
   4  -2  -5    3.49    0.24
  -4   2   5    3.90    0.16
  -4   2   5    3.69    0.22
  -4   2   5    3.44    0.23
  -4   2   5    3.97    0.16
   3  -2  -5   12.04    0.43
   3  -2  -5   12.58    0.40
   3  -2  -5   12.38    0.38
   3  -2  -5   12.50    0.48
  -3   2   5   12.35    0.40
  -3   2   5   11.88    0.37
  -3   2   5   12.47    0.46
   2  -2  -5    2.63    0.14
   2  -2  -5    2.34    0.14
   2  -2  -5    2.37    0.16
   2  -2  -5    2.12    0.15
  -2   2   5    2.15    0.14
  -2   2   5    2.25    0.13
  -2   2   5    2.23    0.11
  -2   2   5    2.07    0.16
   1  -2  -5  129.65    3.16
   1  -2  -5  127.97    2.88
   1  -2  -5  127.45    3.10
   1  -2  -5  130.26    3.17
  -1   2   5  125.71    2.95
  -1   2   5  128.30    3.17
  -1   2   5  128.91    3.09
  -1   2   5  122.99    2.87
   0  -2  -5    1.71    0.09
   0  -2  -5    1.40    0.13
   0  -2  -5    1.57    0.12
   0  -2  -5    1.65    0.11
   0   2   5    1.84    0.12
   0   2   5    1.72    0.15
   0   2   5    1.62    0.13
  -1  -2  -5    0.27    0.05
  -1  -2  -5    0.29    0.03
  -1  -2  -5    0.26    0.05
  -1  -2  -5    0.37    0.08
   1   2   5    0.32    0.06
   1   2   5    0.25    0.06
   1   2   5    0.35    0.07
  -2  -2  -5   19.30    0.67
  -2  -2  -5   18.50    0.46
  -2  -2  -5   18.46    0.46
  -2  -2  -5   17.36    0.45
  -2  -2  -5   18.88    0.50
   2   2   5   18.22    0.58
  -3  -2  -5    0.17    0.08
   3   2   5    0.07    0.04
  -4  -2  -5    8.46    0.30
  -4  -2  -5    8.73    0.45
   4   2   5    8.18    0.34
  -5  -2  -5    7.79    0.22
  -5  -2  -5    7.01    0.43
   5   2   5    7.29    0.32
  -6  -2  -5    0.92    0.19
   6   2   5    0.94    0.11
  -7  -2  -5    5.56    0.43
   7   2   5    6.75    0.31
  10  -3  -5   10.32    0.65
 -10   3   5   10.06    0.63
   9  -3  -5    0.33    0.09
   9  -3  -5    0.22    0.13
  -9   3   5    0.28    0.13
   8  -3  -5    6.33    0.44
   8  -3  -5    5.70    0.30
  -8   3   5    6.42    0.44
   7  -3  -5    0.01    0.04
   7  -3  -5    0.04    0.06
  -7   3   5   -0.01    0.06
   6  -3  -5    1.43    0.19
   6  -3  -5    1.36    0.14
  -6   3   5    1.60    0.20
   5  -3  -5    4.62    0.30
   5  -3  -5    4.22    0.24
  -5   3   5    4.03    0.16
  -5   3   5    3.97    0.24
  -5   3   5    4.83    0.30
   4  -3  -5    8.23    0.40
   4  -3  -5    8.58    0.26
   4  -3  -5    8.18    0.32
   4  -3  -5    8.61    0.36
  -4   3   5    8.38    0.37
  -4   3   5    8.48    0.29
  -4   3   5    8.63    0.40
   3  -3  -5    0.80    0.11
   3  -3  -5    0.88    0.12
   3  -3  -5    1.13    0.11
   3  -3  -5    1.09    0.08
  -3   3   5    1.00    0.06
  -3   3   5    1.07    0.10
  -3   3   5    1.04    0.12
  -3   3   5    0.84    0.12
  -3   3   5    0.97    0.10
   2  -3  -5   49.85    1.23
   2  -3  -5   50.29    1.34
   2  -3  -5   49.38    1.29
   2  -3  -5   50.89    1.33
  -2   3   5   50.39    1.30
  -2   3   5   48.50    1.20
  -2   3   5   47.50    1.22
  -2   3   5   48.54    1.36
   1  -3  -5    2.14    0.15
   1  -3  -5    2.23    0.15
   1  -3  -5    2.00    0.12
   1  -3  -5    2.10    0.14
  -1   3   5    2.30    0.15
  -1   3   5    2.17    0.17
   0  -3  -5    1.06    0.12
   0  -3  -5    1.15    0.11
   0  -3  -5    1.34    0.12
   0  -3  -5    1.21    0.07
   0   3   5    1.02    0.11
   0   3   5    1.27    0.12
  -1  -3  -5   15.13    0.57
  -1  -3  -5   14.96    0.45
   1   3   5   16.07    0.52
  -2  -3  -5    0.44    0.11
  -2  -3  -5    0.38    0.04
  -2  -3  -5    0.34    0.04
   2   3   5    0.19    0.06
  -3  -3  -5   31.49    1.07
   3   3   5   33.29    0.94
  -4  -3  -5    0.41    0.07
  -4  -3  -5    0.46    0.13
   4   3   5    0.48    0.09
  -5  -3  -5    0.07    0.03
  -5  -3  -5    0.14    0.10
   5   3   5    0.08    0.06
  -6  -3  -5    0.20    0.11
   6   3   5    0.23    0.08
  -7  -3  -5    6.93    0.49
  10  -4  -5    2.56    0.34
 -10   4   5    2.46    0.33
   9  -4  -5    3.84    0.38
   9  -4  -5    3.54    0.25
  -9   4   5    3.48    0.36
   8  -4  -5   36.93    1.11
   8  -4  -5   37.04    1.33
   7  -4  -5    0.12    0.09
   7  -4  -5    0.48    0.10
  -7   4   5    0.36    0.12
   6  -4  -5   43.27    1.41
   6  -4  -5   44.86    1.27
  -6   4   5   44.27    1.41
  -6   4   5   45.62    1.03
   5  -4  -5    5.18    0.28
  -5   4   5    4.43    0.30
  -5   4   5    5.22    0.22
   4  -4  -5    9.23    0.43
   4  -4  -5    9.65    0.36
   4  -4  -5    9.20    0.39
  -4   4   5    9.43    0.34
  -4   4   5    9.03    0.42
  -4   4   5    9.52    0.41
   3  -4  -5   91.58    2.40
   3  -4  -5   93.04    2.16
   3  -4  -5   95.17    2.28
   3  -4  -5   88.64    2.33
  -3   4   5   92.39    2.29
  -3   4   5   92.88    2.15
  -3   4   5   88.57    2.15
  -3   4   5   89.06    2.38
  -3   4   5   95.09    2.40
   2  -4  -5   29.35    0.81
   2  -4  -5   28.48    0.87
   2  -4  -5   28.77    0.83
   2  -4  -5   30.04    0.86
  -2   4   5   28.64    0.84
  -2   4   5   28.36    0.80
  -2   4   5   30.23    0.84
   1  -4  -5   71.11    1.80
   1  -4  -5   67.80    1.82
   1  -4  -5   70.96    1.75
   1  -4  -5   69.60    1.67
  -1   4   5   68.02    1.85
  -1   4   5   67.47    1.68
  -1   4   5   68.34    1.78
   0  -4  -5   15.95    0.50
   0  -4  -5   16.31    0.58
   0   4   5   16.02    0.52
   0   4   5   15.61    0.54
  -1  -4  -5    8.80    0.31
  -1  -4  -5    8.74    0.41
   1   4   5    7.86    0.35
  -2  -4  -5   14.56    0.62
  -2  -4  -5   15.51    0.40
   2   4   5   15.50    0.54
  -3  -4  -5    0.57    0.09
  -3  -4  -5    0.71    0.15
   3   4   5    0.52    0.10
  -4  -4  -5    5.06    0.37
  -4  -4  -5    4.64    0.22
   4   4   5    4.69    0.26
  -5  -4  -5    0.45    0.05
  -5  -4  -5    0.36    0.13
   5   4   5    0.59    0.11
  -6  -4  -5    0.85    0.20
   6   4   5    0.64    0.12
  10  -5  -5    3.79    0.40
 -10   5   5    3.77    0.40
   9  -5  -5    6.45    0.48
   9  -5  -5    6.52    0.36
  -9   5   5    6.24    0.47
   8  -5  -5    8.60    0.42
   7  -5  -5   18.57    0.67
  -7   5   5   17.24    0.77
   6  -5  -5    8.11    0.39
  -6   5   5    8.72    0.47
  -6   5   5    8.09    0.29
   5  -5  -5   28.66    0.94
  -5   5   5   29.55    1.01
  -5   5   5   32.42    0.83
   4  -5  -5    3.06    0.20
   4  -5  -5    2.69    0.21
  -4   5   5    2.52    0.18
  -4   5   5    3.11    0.22
   3  -5  -5    0.54    0.10
   3  -5  -5    0.45    0.10
  -3   5   5    0.56    0.09
  -3   5   5    0.73    0.08
  -3   5   5    0.67    0.10
  -3   5   5    0.71    0.11
   2  -5  -5   33.78    0.97
   2  -5  -5   35.02    1.03
   2  -5  -5   35.16    0.95
   2  -5  -5   34.04    0.98
  -2   5   5   33.43    0.99
  -2   5   5   34.39    0.96
  -2   5   5   35.03    0.96
   1  -5  -5    6.68    0.31
   1  -5  -5    5.93    0.29
  -1   5   5    6.30    0.30
  -1   5   5    6.18    0.30
   0  -5  -5   23.74    0.69
   0  -5  -5   22.55    0.78
   0   5   5   23.42    0.75
  -1  -5  -5  148.68    3.72
  -1  -5  -5  149.77    3.85
  -1  -5  -5  151.40    3.36
   1   5   5  146.81    3.66
  -2  -5  -5   26.46    0.94
  -2  -5  -5   25.80    0.62
  -2  -5  -5   25.90    0.82
   2   5   5   25.18    0.81
  -3  -5  -5   33.63    1.19
  -3  -5  -5   34.72    1.00
   3   5   5   34.51    1.03
  -4  -5  -5    0.44    0.15
  -4  -5  -5    0.62    0.09
   4   5   5    0.67    0.12
  -5  -5  -5   19.86    0.55
  -5  -5  -5   18.56    0.87
   5   5   5   20.55    0.71
   9  -6  -5    6.72    0.39
  -9   6   5    6.92    0.50
   8  -6  -5    0.78    0.15
  -8   6   5    0.98    0.20
   7  -6  -5    0.56    0.13
  -7   6   5    0.77    0.07
  -7   6   5    0.53    0.15
   6  -6  -5   39.89    1.22
  -6   6   5   39.72    1.04
  -6   6   5   40.83    1.33
   5  -6  -5    0.72    0.13
  -5   6   5    0.47    0.12
  -5   6   5    0.66    0.10
   4  -6  -5   14.85    0.59
   4  -6  -5   14.90    0.53
  -4   6   5   15.59    0.54
  -4   6   5   14.22    0.58
   3  -6  -5    7.57    0.37
   3  -6  -5    7.06    0.33
  -3   6   5    7.33    0.34
  -3   6   5    6.36    0.32
   2  -6  -5   17.95    0.60
   2  -6  -5   18.53    0.61
  -2   6   5   18.08    0.63
  -2   6   5   17.67    0.61
   1  -6  -5   19.13    0.63
   1  -6  -5   19.69    0.68
  -1   6   5   18.41    0.65
  -1   6   5   18.80    0.64
   0  -6  -5   22.55    0.67
   0  -6  -5   20.72    0.74
   0  -6  -5   21.10    0.76
   0   6   5   20.81    0.72
  -1  -6  -5   16.76    0.52
  -1  -6  -5   16.67    0.68
  -1  -6  -5   16.13    0.62
   1   6   5   16.04    0.60
  -2  -6  -5    2.01    0.19
  -2  -6  -5    2.27    0.25
   2   6   5    2.20    0.20
  -3  -6  -5    0.07    0.06
  -3  -6  -5   -0.01    0.08
   3   6   5    0.02    0.05
  -4  -6  -5    7.81    0.52
  -4  -6  -5    8.69    0.36
   4   6   5    9.41    0.44
   9  -7  -5    0.45    0.14
  -9   7   5    0.60    0.19
   8  -7  -5    1.34    0.19
  -8   7   5    1.67    0.26
   7  -7  -5    0.80    0.15
  -7   7   5    0.78    0.10
  -7   7   5    0.88    0.19
   6  -7  -5    3.62    0.28
  -6   7   5    3.76    0.23
  -6   7   5    4.21    0.33
   5  -7  -5   23.75    0.86
  -5   7   5   24.93    0.77
  -5   7   5   25.22    0.90
   4  -7  -5    0.66    0.12
  -4   7   5    0.59    0.12
   3  -7  -5    3.80    0.25
  -3   7   5    3.96    0.26
   2  -7  -5   20.17    0.69
   2  -7  -5   21.22    0.78
  -2   7   5   21.55    0.73
  -2   7   5   20.57    0.71
   1  -7  -5   47.57    1.42
   1  -7  -5   47.82    1.29
   1  -7  -5   48.07    1.41
  -1   7   5   47.57    1.38
   0  -7  -5    0.39    0.12
   0  -7  -5    0.47    0.12
   0  -7  -5    0.32    0.09
   0   7   5    0.47    0.11
  -1  -7  -5    1.21    0.19
  -1  -7  -5    0.85    0.15
  -1  -7  -5    0.87    0.11
   1   7   5    0.88    0.14
  -2  -7  -5   13.19    0.64
  -2  -7  -5   12.70    0.53
   2   7   5   12.10    0.53
  -3  -7  -5    3.71    0.25
  -3  -7  -5    3.42    0.34
   3   7   5    3.21    0.26
   9  -8  -5    0.01    0.08
  -9   8   5    0.01    0.10
   8  -8  -5    3.74    0.32
  -8   8   5    4.59    0.20
  -8   8   5    4.31    0.40
   7  -8  -5    3.29    0.29
  -7   8   5    3.28    0.33
  -7   8   5    3.35    0.21
   6  -8  -5    9.33    0.49
  -6   8   5    9.80    0.53
  -6   8   5    9.58    0.42
  -5   8   5    0.02    0.06
   4  -8  -5    5.60    0.33
  -4   8   5    5.85    0.34
   3  -8  -5    0.59    0.13
  -3   8   5    0.76    0.14
   2  -8  -5   15.78    0.61
   2  -8  -5   16.69    0.69
   1  -8  -5    1.12    0.16
   1  -8  -5    0.90    0.14
   1  -8  -5    1.01    0.17
  -1   8   5    0.74    0.14
   0  -8  -5   10.31    0.52
   0  -8  -5   10.06    0.42
   0  -8  -5    9.44    0.49
   0   8   5   10.72    0.49
  -1  -8  -5    1.46    0.13
  -1  -8  -5    1.45    0.19
  -1  -8  -5    1.29    0.20
   1   8   5    1.19    0.17
  -2  -8  -5    0.65    0.14
  -2  -8  -5    0.70    0.18
   2   8   5    0.63    0.14
   8  -9  -5   17.28    0.74
  -8   9   5   16.88    0.83
  -8   9   5   16.49    0.54
  -7   9   5    1.41    0.16
  -6   9   5   19.15    0.69
  -5   9   5    0.67    0.14
   4  -9  -5    5.28    0.34
  -4   9   5    5.18    0.34
   3  -9  -5   18.53    0.71
  -3   9   5   19.85    0.75
   2  -9  -5    1.17    0.19
   2  -9  -5    0.83    0.15
   1  -9  -5    1.53    0.18
   1  -9  -5    1.54    0.22
   0  -9  -5    4.48    0.33
   0  -9  -5    5.35    0.37
   0  -9  -5    4.87    0.28
  -6  10   5    0.07    0.09
  -5  10   5    2.95    0.27
   4 -10  -5    3.96    0.32
  -4  10   5    4.06    0.33
   3 -10  -5   -0.06    0.07
  -1  10  -6    5.65    0.39
   1 -10   6    5.67    0.33
  -2  10  -6    0.06    0.09
  -2  10  -6   -0.01    0.08
   2 -10   6    0.08    0.07
  -3  10  -6   11.27    0.53
  -3  10  -6   11.62    0.62
   3 -10   6   11.55    0.51
  -4  10  -6    0.31    0.14
  -4  10  -6    0.10    0.09
  -5  10  -6    0.06    0.10
  -5  10  -6    0.21    0.10
   5 -10   6    0.13    0.07
  -1  -9   6    0.54    0.10
  -1  -9   6    0.48    0.15
   0   9  -6    1.75    0.21
   0  -9   6    2.14    0.25
   0  -9   6    1.78    0.18
  -1   9  -6    0.34    0.12
   1  -9   6   -0.02    0.06
   1  -9   6    0.17    0.11
  -2   9  -6    1.02    0.16
  -2   9  -6    1.64    0.21
   2  -9   6    1.03    0.15
  -3   9  -6    1.63    0.19
  -3   9  -6    2.03    0.25
   3  -9   6    1.64    0.18
  -4   9  -6    3.10    0.32
  -4   9  -6    3.35    0.28
  -4   9  -6    3.30    0.26
   4  -9   6    3.02    0.20
  -5   9  -6    4.63    0.29
  -5   9  -6    4.55    0.40
   5  -9   6    4.11    0.24
  -6   9  -6    0.07    0.07
  -6   9  -6    0.03    0.10
   6  -9   6    0.15    0.07
   6  -9   6    0.15    0.09
  -7   9  -6    0.86    0.11
  -7   9  -6    0.54    0.19
   7  -9   6    0.76    0.12
   7  -9   6    0.93    0.17
   3   8  -6    0.12    0.09
  -3  -8   6    0.02    0.08
   2   8  -6    6.43    0.39
   2   8  -6    5.73    0.36
  -2  -8   6    6.46    0.41
  -2  -8   6    6.59    0.28
   1   8  -6    0.63    0.14
   1   8  -6    0.61    0.14
  -1  -8   6    0.58    0.15
  -1  -8   6    0.22    0.08
   0   8  -6    5.20    0.33
   0  -8   6    5.57    0.36
   0  -8   6    4.64    0.27
  -1   8  -6    9.66    0.42
  -1   8  -6    8.81    0.46
  -1   8  -6    9.18    0.41
   1  -8   6    8.82    0.39
   1  -8   6    9.80    0.49
  -2   8  -6   19.98    0.77
  -2   8  -6   19.01    0.66
  -2   8  -6   19.50    0.66
   2  -8   6   18.85    0.65
  -3   8  -6    0.56    0.12
  -3   8  -6    0.57    0.14
   3  -8   6    0.60    0.12
   3  -8   6    0.53    0.09
  -4   8  -6    2.58    0.21
  -4   8  -6    2.60    0.24
  -4   8  -6    2.37    0.27
   4  -8   6    3.12    0.19
  -5   8  -6    1.63    0.24
  -5   8  -6    1.32    0.15
  -5   8  -6    1.85    0.20
   5  -8   6    1.55    0.19
   5  -8   6    1.49    0.14
  -6   8  -6    1.40    0.25
  -6   8  -6    1.80    0.16
   6  -8   6    1.73    0.20
   6  -8   6    1.79    0.15
  -7   8  -6    2.41    0.33
   7  -8   6    2.16    0.22
   7  -8   6    2.23    0.17
  -8   8  -6    0.85    0.24
   8  -8   6    0.89    0.16
   8  -8   6    1.02    0.12
   4   7  -6    2.84    0.25
  -4  -7   6    2.61    0.25
   3   7  -6   10.35    0.50
   3   7  -6   11.26    0.51
  -3  -7   6   10.11    0.51
  -3  -7   6   10.59    0.31
   2   7  -6    0.74    0.14
   2   7  -6    0.44    0.12
  -2  -7   6    0.41    0.13
  -2  -7   6    0.63    0.09
   1   7  -6    8.39    0.42
   1   7  -6    7.75    0.41
  -1  -7   6    7.63    0.42
  -1  -7   6    7.92    0.33
   0   7  -6   -0.02    0.06
   0   7  -6    0.07    0.07
   0  -7   6   -0.01    0.06
   0  -7   6   -0.01    0.04
  -1   7  -6    0.37    0.09
  -1   7  -6    0.53    0.12
   1  -7   6    0.57    0.13
   1  -7   6    0.67    0.11
  -2   7  -6   14.69    0.61
  -2   7  -6   15.00    0.52
  -2   7  -6   14.13    0.51
   2  -7   6   14.46    0.51
   2  -7   6   14.19    0.46
  -3   7  -6    0.07    0.06
  -3   7  -6    0.12    0.08
  -3   7  -6    0.18    0.07
   3  -7   6    0.09    0.06
   3  -7   6    0.08    0.07
   3  -7   6    0.03    0.04
  -4   7  -6    9.68    0.40
  -4   7  -6   10.13    0.52
  -4   7  -6    8.96    0.45
   4  -7   6   10.25    0.45
   4  -7   6    9.83    0.36
  -5   7  -6    3.98    0.33
  -5   7  -6    4.07    0.23
  -5   7  -6    3.95    0.28
   5  -7   6    4.36    0.28
   5  -7   6    4.01    0.22
  -6   7  -6    4.66    0.31
  -6   7  -6    4.02    0.37
  -6   7  -6    4.36    0.21
   6  -7   6    4.07    0.22
   6  -7   6    4.23    0.28
  -7   7  -6    3.04    0.35
   7  -7   6    3.08    0.19
   7  -7   6    2.69    0.23
  -8   7  -6    1.36    0.27
   8  -7   6    1.01    0.12
   8  -7   6    1.28    0.17
   5   6  -6    8.80    0.45
  -5  -6   6    9.29    0.45
   4   6  -6    0.01    0.06
   4   6  -6   -0.04    0.07
  -4  -6   6   -0.01    0.06
   3   6  -6    0.66    0.14
   3   6  -6    0.45    0.11
  -3  -6   6    0.46    0.12
  -3  -6   6    0.94    0.08
   2   6  -6   13.31    0.55
   2   6  -6   13.22    0.54
  -2  -6   6   13.84    0.58
  -2  -6   6   13.06    0.43
   1   6  -6    3.62    0.25
   1   6  -6    4.08    0.27
  -1  -6   6    4.14    0.22
  -1  -6   6    4.24    0.29
   0   6  -6    0.06    0.05
   0   6  -6    0.00    0.05
   0   6  -6    0.08    0.06
   0  -6   6    0.06    0.06
   0  -6   6    0.03    0.04
  -1   6  -6    8.78    0.40
  -1   6  -6    8.58    0.41
  -1   6  -6    9.44    0.36
   1  -6   6    9.05    0.31
   1  -6   6    9.19    0.36
   1  -6   6    8.53    0.42
  -2   6  -6    2.98    0.23
  -2   6  -6    2.43    0.17
   2  -6   6    2.31    0.17
   2  -6   6    2.72    0.21
   2  -6   6    2.53    0.15
  -3   6  -6    5.50    0.34
  -3   6  -6    5.69    0.27
  -3   6  -6    5.73    0.33
  -3   6  -6    6.67    0.29
   3  -6   6    6.30    0.29
   3  -6   6    6.04    0.32
   3  -6   6    6.40    0.26
  -4   6  -6    0.83    0.11
  -4   6  -6    0.67    0.12
  -4   6  -6    1.00    0.16
   4  -6   6    0.69    0.09
   4  -6   6    0.69    0.12
  -5   6  -6    2.88    0.17
  -5   6  -6    2.65    0.23
  -5   6  -6    2.05    0.24
   5  -6   6    3.13    0.22
   5  -6   6    2.58    0.16
  -6   6  -6    9.93    0.57
  -6   6  -6   10.66    0.30
  -6   6  -6   10.54    0.50
   6  -6   6   10.71    0.45
   6  -6   6   10.49    0.37
  -7   6  -6    5.90    0.44
  -7   6  -6    5.93    0.37
   7  -6   6    5.15    0.30
   7  -6   6    5.43    0.25
  -8   6  -6    1.63    0.28
   8  -6   6    2.85    0.22
   8  -6   6    1.83    0.14
   6   5  -6    1.32    0.17
   6   5  -6    1.33    0.21
  -6  -5   6    1.48    0.15
   5   5  -6    0.43    0.13
   5   5  -6    0.72    0.13
  -5  -5   6    0.55    0.12
   4   5  -6    0.87    0.13
   4   5  -6    1.37    0.18
  -4  -5   6    1.11    0.16
   3   5  -6   13.76    0.58
   3   5  -6   14.26    0.55
  -3  -5   6   14.67    0.41
  -3  -5   6   14.49    0.59
   2   5  -6    0.47    0.11
   2   5  -6    0.25    0.08
  -2  -5   6    0.48    0.07
  -2  -5   6    0.51    0.12
   1   5  -6   39.50    1.17
   1   5  -6   41.97    1.22
  -1  -5   6   40.84    1.04
  -1  -5   6   41.22    1.22
   0   5  -6    0.20    0.06
   0   5  -6    0.19    0.07
   0   5  -6    0.20    0.08
   0  -5   6    0.13    0.05
   0  -5   6    0.14    0.07
   0  -5   6    0.21    0.04
  -1   5  -6   25.68    0.79
  -1   5  -6   25.50    0.83
  -1   5  -6   25.35    0.71
   1  -5   6   25.44    0.83
   1  -5   6   25.91    0.72
   1  -5   6   25.97    0.81
   1  -5   6   24.75    0.68
  -2   5  -6   12.40    0.41
  -2   5  -6   12.18    0.49
   2  -5   6   11.17    0.45
   2  -5   6   12.26    0.49
   2  -5   6   11.30    0.38
   2  -5   6   11.47    0.41
  -3   5  -6   21.69    0.61
  -3   5  -6   20.58    0.72
  -3   5  -6   20.82    0.74
   3  -5   6   19.82    0.62
   3  -5   6   21.53    0.60
   3  -5   6   19.79    0.68
  -4   5  -6    8.03    0.42
  -4   5  -6    7.46    0.37
  -4   5  -6    8.09    0.30
   4  -5   6    7.55    0.35
   4  -5   6    7.27    0.28
  -5   5  -6    0.12    0.08
  -5   5  -6    0.06    0.04
  -5   5  -6    0.09    0.07
   5  -5   6    0.16    0.07
   5  -5   6    0.09    0.04
  -6   5  -6    7.24    0.39
  -6   5  -6    7.90    0.47
   6  -5   6    6.83    0.33
   6  -5   6    6.89    0.27
  -7   5  -6   11.79    0.63
  -7   5  -6   10.98    0.53
   7  -5   6   11.11    0.45
   7  -5   6   11.89    0.38
  -8   5  -6   17.64    0.84
   8  -5   6   15.49    0.58
  -9   5  -6    5.46    0.48
   7   4  -6    3.59    0.33
   6   4  -6    4.05    0.26
   6   4  -6    4.10    0.33
  -6  -4   6    3.88    0.23
   5   4  -6    5.56    0.36
   5   4  -6    5.63    0.31
  -5  -4   6    6.29    0.32
   4   4  -6    0.37    0.11
   4   4  -6    0.11    0.06
  -4  -4   6    0.25    0.09
   3   4  -6    0.73    0.11
   3   4  -6    0.50    0.12
  -3  -4   6    0.63    0.12
  -3  -4   6    0.65    0.07
   2   4  -6   13.74    0.51
   2   4  -6   14.45    0.56
  -2  -4   6   14.65    0.56
  -2  -4   6   14.74    0.44
   1   4  -6    0.00    0.05
   1   4  -6    0.07    0.05
   1   4  -6    0.01    0.03
  -1  -4   6    0.13    0.05
  -1  -4   6    0.00    0.04
   0   4  -6    0.21    0.07
   0   4  -6    0.22    0.07
   0   4  -6    0.29    0.06
   0  -4   6    0.31    0.08
   0  -4   6    0.33    0.07
   0  -4   6    0.23    0.08
   0  -4   6    0.28    0.05
  -1   4  -6   20.34    0.69
  -1   4  -6   20.50    0.59
  -1   4  -6   20.79    0.66
   1  -4   6   21.09    0.61
   1  -4   6   20.86    0.57
   1  -4   6   20.78    0.70
   1  -4   6   20.95    0.68
  -2   4  -6   15.37    0.45
  -2   4  -6   14.15    0.54
  -2   4  -6   13.74    0.54
  -2   4  -6   14.85    0.51
   2  -4   6   14.57    0.44
   2  -4   6   14.59    0.46
   2  -4   6   14.02    0.53
   2  -4   6   14.84    0.52
  -3   4  -6   26.53    0.88
  -3   4  -6   28.51    0.73
  -3   4  -6   28.11    0.88
   3  -4   6   27.61    0.74
   3  -4   6   26.85    0.82
  -4   4  -6    6.10    0.23
  -4   4  -6    5.97    0.34
  -4   4  -6    5.82    0.32
   4  -4   6    6.21    0.24
   4  -4   6    5.68    0.28
  -5   4  -6    4.43    0.32
  -5   4  -6    4.61    0.13
  -5   4  -6    4.97    0.30
   5  -4   6    4.89    0.25
   5  -4   6    4.93    0.20
  -6   4  -6    1.94    0.23
  -6   4  -6    1.40    0.18
   6  -4   6    1.90    0.16
   6  -4   6    1.92    0.12
  -7   4  -6   14.85    0.64
  -7   4  -6   13.47    0.68
   7  -4   6   14.46    0.52
  -8   4  -6    1.18    0.20
  -8   4  -6    1.17    0.23
   8  -4   6    1.22    0.14
  -9   4  -6   -0.11    0.09
   7   3  -6    1.34    0.15
   7   3  -6    1.35    0.22
   6   3  -6    2.48    0.26
   6   3  -6    1.98    0.17
  -6  -3   6    2.10    0.16
   5   3  -6    0.29    0.08
   5   3  -6    0.27    0.10
  -5  -3   6    0.33    0.09
   4   3  -6    2.03    0.16
   4   3  -6    1.31    0.17
  -4  -3   6    1.67    0.17
   3   3  -6    0.14    0.07
   3   3  -6    0.15    0.06
  -3  -3   6    0.20    0.08
  -3  -3   6    0.21    0.05
   2   3  -6    8.26    0.34
   2   3  -6    8.15    0.38
   2   3  -6    8.13    0.30
  -2  -3   6    8.09    0.37
  -2  -3   6    8.42    0.29
   1   3  -6    0.46    0.08
   1   3  -6    0.41    0.09
   1   3  -6    0.38    0.06
  -1  -3   6    0.40    0.08
  -1  -3   6    0.46    0.04
  -1  -3   6    0.49    0.07
  -1  -3   6    0.51    0.10
   0   3  -6    2.38    0.14
   0   3  -6    1.98    0.15
   0  -3   6    2.22    0.16
   0  -3   6    2.05    0.11
   0  -3   6    2.19    0.14
   0  -3   6    2.37    0.18
  -1   3  -6   12.99    0.40
  -1   3  -6   13.56    0.46
  -1   3  -6   13.50    0.50
  -1   3  -6   13.39    0.48
   1  -3   6   13.01    0.39
   1  -3   6   13.28    0.42
   1  -3   6   13.35    0.49
   1  -3   6   12.66    0.47
  -2   3  -6    0.39    0.07
  -2   3  -6    0.45    0.09
  -2   3  -6    0.46    0.09
  -2   3  -6    0.41    0.06
   2  -3   6    0.54    0.10
   2  -3   6    0.74    0.07
   2  -3   6    0.46    0.08
   2  -3   6    0.42    0.07
  -3   3  -6    5.32    0.29
  -3   3  -6    5.62    0.29
  -3   3  -6    5.32    0.21
   3  -3   6    5.19    0.26
   3  -3   6    5.49    0.21
  -4   3  -6    0.23    0.04
  -4   3  -6    0.13    0.07
  -4   3  -6    0.23    0.08
   4  -3   6    0.21    0.06
   4  -3   6    0.28    0.05
  -5   3  -6    0.18    0.09
  -5   3  -6    0.17    0.08
   5  -3   6    0.11    0.05
   5  -3   6    0.15    0.04
  -6   3  -6    8.10    0.46
  -6   3  -6    7.70    0.42
   6  -3   6    8.32    0.34
  -7   3  -6    0.78    0.16
  -7   3  -6    1.04    0.20
   7  -3   6    0.72    0.11
  -8   3  -6    3.15    0.30
  -8   3  -6    2.67    0.31
   8  -3   6    2.95    0.20
   8   2  -6   11.17    0.46
   8   2  -6   11.12    0.62
   7   2  -6    0.00    0.07
   7   2  -6    0.06    0.05
   6   2  -6   23.26    0.75
   6   2  -6   23.60    0.91
  -6  -2   6   25.19    0.74
   5   2  -6    1.64    0.14
   5   2  -6    1.55    0.20
  -5  -2   6    1.72    0.16
   4   2  -6   18.70    0.72
   4   2  -6   19.50    0.62
  -4  -2   6   19.58    0.46
  -4  -2   6   19.55    0.66
  -4  -2   6   19.44    0.46
   3   2  -6   18.17    0.66
   3   2  -6   17.25    0.57
  -3  -2   6   17.39    0.62
  -3  -2   6   18.86    0.49
   2   2  -6   24.11    0.65
   2   2  -6   23.85    0.78
   2   2  -6   23.04    0.71
  -2  -2   6   23.69    0.63
  -2  -2   6   24.28    0.77
   1   2  -6    6.63    0.29
   1   2  -6    6.19    0.30
   1   2  -6    6.81    0.26
  -1  -2   6    5.91    0.24
  -1  -2   6    6.19    0.28
  -1  -2   6    6.51    0.31
  -1  -2   6    6.48    0.21
   0   2  -6   20.22    0.63
   0   2  -6   20.99    0.57
   0   2  -6   20.78    0.66
   0  -2   6   21.31    0.56
   0  -2   6   20.74    0.65
   0  -2   6   20.89    0.68
   0  -2   6   20.60    0.58
  -1   2  -6   13.64    0.41
  -1   2  -6   13.80    0.47
  -1   2  -6   13.90    0.48
  -1   2  -6   14.15    0.51
   1  -2   6   13.62    0.48
   1  -2   6   13.87    0.41
   1  -2   6   14.08    0.43
   1  -2   6   14.44    0.51
  -2   2  -6   84.90    1.93
  -2   2  -6   85.12    2.24
  -2   2  -6   85.16    2.20
   2  -2   6   87.38    2.01
   2  -2   6   85.07    1.96
   2  -2   6   84.53    2.13
   2  -2   6   82.57    2.18
  -3   2  -6    1.07    0.08
  -3   2  -6    1.00    0.12
  -3   2  -6    0.96    0.13
   3  -2   6    1.08    0.08
   3  -2   6    0.99    0.11
  -4   2  -6   20.59    0.71
  -4   2  -6   20.34    0.72
   4  -2   6   19.61    0.62
  -5   2  -6    5.17    0.32
  -5   2  -6    4.66    0.31
   5  -2   6    4.86    0.24
  -6   2  -6   27.25    0.97
  -6   2  -6   27.70    0.98
   6  -2   6   27.17    0.80
  -7   2  -6    1.28    0.21
  -7   2  -6    1.40    0.20
   7  -2   6    1.52    0.14
  -8   2  -6    0.15    0.11
   8  -2   6    0.43    0.09
   8   1  -6    0.70    0.11
   8   1  -6    0.76    0.19
   7   1  -6   17.94    0.79
   7   1  -6   18.28    0.62
  -7  -1   6   18.99    0.53
   6   1  -6    1.32    0.13
   6   1  -6    1.54    0.21
  -6  -1   6    1.64    0.14
   5   1  -6   20.11    0.63
   5   1  -6   18.98    0.75
  -5  -1   6   20.29    0.66
   4   1  -6   28.13    0.83
   4   1  -6   28.91    0.96
  -4  -1   6   29.46    0.68
  -4  -1   6   29.32    0.68
  -4  -1   6   28.34    0.87
   3   1  -6   16.25    0.53
  -3  -1   6   15.73    0.56
  -3  -1   6   15.75    0.44
   2   1  -6   67.92    1.59
   2   1  -6   66.70    1.72
   2   1  -6   66.34    1.82
  -2  -1   6   67.90    1.79
  -2  -1   6   67.61    1.56
  -2  -1   6   67.57    1.71
  -2  -1   6   67.11    1.54
   1   1  -6    1.08    0.11
   1   1  -6    0.67    0.08
   1   1  -6    0.69    0.10
  -1  -1   6    0.72    0.11
  -1  -1   6    0.76    0.08
  -1  -1   6    0.81    0.06
  -1  -1   6    0.90    0.10
   0   1  -6  222.39    5.29
   0   1  -6  221.46    5.46
   0   1  -6  223.12    4.89
   0   1  -6  222.52    5.46
   0  -1   6  219.31    5.12
   0  -1   6  220.50    5.30
   0  -1   6  233.14    5.41
  -1   1  -6    3.11    0.18
  -1   1  -6    2.92    0.17
  -1   1  -6    3.18    0.15
  -1   1  -6    3.11    0.20
   1  -1   6    2.87    0.14
   1  -1   6    2.87    0.18
   1  -1   6    2.86    0.15
   1  -1   6    2.82    0.19
  -2   1  -6   50.19    1.34
  -2   1  -6   51.95    1.29
  -2   1  -6   49.22    1.40
  -2   1  -6   49.28    1.16
   2  -1   6   50.53    1.33
   2  -1   6   49.22    1.21
   2  -1   6   49.39    1.21
  -3   1  -6   48.61    1.10
  -3   1  -6   49.19    1.32
  -3   1  -6   46.75    1.08
  -3   1  -6   46.22    1.37
   3  -1   6   46.39    1.26
  -4   1  -6    0.12    0.06
  -4   1  -6    0.11    0.06
   4  -1   6    0.18    0.06
  -5   1  -6   20.46    0.75
  -5   1  -6   21.32    0.79
   5  -1   6   21.88    0.66
  -6   1  -6    5.30    0.36
  -6   1  -6    5.09    0.33
   6  -1   6    5.10    0.25
  -7   1  -6   19.81    0.82
   7  -1   6   19.29    0.63
  -8   1  -6    5.60    0.42
   8  -1   6    5.56    0.28
   9   0  -6    0.41    0.10
   9   0  -6    0.49    0.17
   8   0  -6   -0.01    0.07
   8   0  -6    0.06    0.06
   7   0  -6    0.29    0.08
   7   0  -6    0.30    0.12
  -7   0   6    0.25    0.06
   6   0  -6    1.28    0.19
   6   0  -6    1.30    0.13
  -6   0   6    1.30    0.13
   5   0  -6    0.18    0.09
   5   0  -6    0.22    0.06
  -5   0   6    0.36    0.08
   4   0  -6    0.66    0.09
   4   0  -6    0.76    0.13
  -4   0   6    0.99    0.07
  -4   0   6    0.71    0.11
  -4   0   6    0.69    0.06
   3   0  -6   14.66    0.46
   3   0  -6   14.04    0.49
   3   0  -6   14.30    0.55
  -3   0   6   15.01    0.46
  -3   0   6   14.76    0.42
  -3   0   6   14.81    0.53
   2   0  -6    2.51    0.18
   2   0  -6    2.71    0.16
   2   0  -6    2.70    0.17
  -2   0   6    2.24    0.17
  -2   0   6    2.58    0.10
  -2   0   6    2.63    0.14
  -2   0   6    2.73    0.17
   1   0  -6    3.29    0.17
   1   0  -6    3.45    0.19
   1   0  -6    3.53    0.20
   1   0  -6    3.55    0.20
  -1   0   6    3.00    0.14
  -1   0   6    3.10    0.16
  -1   0   6    3.40    0.21
  -1   0   6    3.60    0.20
   0   0  -6   25.62    0.76
   0   0  -6   27.03    0.70
   0   0  -6   26.81    0.77
   0   0  -6   26.63    0.80
   0   0   6   27.05    0.71
   0   0   6   26.82    0.82
   0   0   6   25.82    0.78
   0   0   6   27.29    0.70
  -1   0  -6   12.48    0.38
  -1   0  -6   12.85    0.41
  -1   0  -6   13.11    0.43
   1   0   6   12.00    0.47
   1   0   6   13.06    0.45
   1   0   6   12.38    0.37
   1   0   6   12.78    0.40
  -2   0  -6    2.63    0.14
  -2   0  -6    2.51    0.12
  -2   0  -6    2.47    0.15
  -2   0  -6    2.95    0.20
   2   0   6    2.48    0.17
   2   0   6    2.82    0.15
   2   0   6    2.67    0.17
  -3   0  -6    4.68    0.23
  -3   0  -6    4.78    0.13
  -3   0  -6    5.31    0.30
  -3   0  -6    4.83    0.14
   3   0   6    4.09    0.22
  -4   0  -6   32.64    1.07
  -4   0  -6   34.40    1.00
   4   0   6   32.25    0.93
  -5   0  -6    2.69    0.26
   5   0   6    2.91    0.19
  -6   0  -6    7.87    0.47
   6   0   6    8.44    0.35
  -7   0  -6    9.49    0.54
   7   0   6    9.58    0.39
  -8   0  -6   10.82    0.61
   8   0   6   10.36    0.43
   9  -1  -6    1.66    0.17
   9  -1  -6    1.48    0.26
   8  -1  -6    0.09    0.09
   8  -1  -6    0.08    0.06
   7  -1  -6    1.61    0.23
   7  -1  -6    1.74    0.16
   6  -1  -6    6.15    0.39
   6  -1  -6    6.27    0.30
  -6   1   6    6.34    0.29
   5  -1  -6    4.35    0.30
   5  -1  -6    3.95    0.23
  -5   1   6    4.23    0.24
  -5   1   6    4.25    0.12
   4  -1  -6    5.95    0.34
   4  -1  -6    5.76    0.28
  -4   1   6    6.14    0.30
  -4   1   6    5.53    0.21
   3  -1  -6    2.48    0.16
   3  -1  -6    2.40    0.19
   3  -1  -6    2.70    0.15
   3  -1  -6    2.44    0.17
  -3   1   6    2.88    0.14
  -3   1   6    2.24    0.18
   2  -1  -6   44.80    1.12
   2  -1  -6   43.83    1.20
   2  -1  -6   44.77    1.25
   2  -1  -6   44.54    1.19
  -2   1   6   43.78    1.09
  -2   1   6   45.10    1.07
  -2   1   6   43.72    1.25
  -2   1   6   44.36    1.19
   1  -1  -6   12.63    0.44
   1  -1  -6   12.61    0.43
   1  -1  -6   12.19    0.43
  -1   1   6   11.97    0.44
  -1   1   6   12.66    0.37
  -1   1   6   12.58    0.40
   0  -1  -6   10.79    0.36
   0  -1  -6   10.97    0.40
   0  -1  -6   11.18    0.37
   0  -1  -6   11.05    0.42
   0   1   6   11.11    0.37
   0   1   6   10.70    0.41
   0   1   6   11.25    0.44
   0   1   6   10.93    0.34
  -1  -1  -6    4.12    0.24
  -1  -1  -6    3.78    0.17
  -1  -1  -6    3.67    0.19
  -1  -1  -6    3.85    0.17
   1   1   6    3.28    0.20
   1   1   6    3.71    0.23
   1   1   6    3.48    0.18
  -2  -1  -6   20.08    0.51
  -2  -1  -6   20.15    0.52
  -2  -1  -6   19.98    0.58
  -2  -1  -6   20.14    0.70
   2   1   6   19.04    0.63
  -3  -1  -6    0.51    0.11
  -3  -1  -6    0.75    0.09
   3   1   6    0.57    0.09
  -4  -1  -6   26.77    0.94
   4   1   6   26.68    0.80
  -5  -1  -6    0.01    0.06
   5   1   6   -0.04    0.04
  -6  -1  -6    0.13    0.09
   6   1   6   -0.01    0.05
  -7  -1  -6    0.55    0.17
   7   1   6    0.51    0.10
   9  -2  -6    4.54    0.42
   9  -2  -6    5.00    0.29
   8  -2  -6    0.85    0.13
   8  -2  -6    0.89    0.20
   7  -2  -6   25.21    0.99
   7  -2  -6   26.43    0.82
   6  -2  -6    8.10    0.46
   6  -2  -6    7.77    0.36
  -6   2   6    8.53    0.36
   5  -2  -6   14.21    0.62
   5  -2  -6   14.97    0.53
  -5   2   6   15.05    0.40
  -5   2   6   15.32    0.55
   4  -2  -6    5.12    0.31
   4  -2  -6    5.25    0.27
   4  -2  -6    5.45    0.22
  -4   2   6    5.06    0.28
  -4   2   6    5.44    0.21
   3  -2  -6    0.08    0.04
   3  -2  -6    0.11    0.05
   3  -2  -6    0.17    0.06
   3  -2  -6    0.07    0.05
  -3   2   6    0.10    0.04
  -3   2   6    0.10    0.05
  -3   2   6    0.13    0.04
   2  -2  -6   14.80    0.48
   2  -2  -6   15.58    0.53
   2  -2  -6   15.26    0.49
   2  -2  -6   14.46    0.52
  -2   2   6   16.20    0.51
  -2   2   6   14.75    0.55
  -2   2   6   14.40    0.42
  -2   2   6   15.14    0.47
   1  -2  -6    0.28    0.07
   1  -2  -6    0.24    0.06
   1  -2  -6    0.26    0.06
   1  -2  -6    0.60    0.08
  -1   2   6    0.27    0.08
  -1   2   6    0.18    0.06
  -1   2   6    0.39    0.07
  -1   2   6    0.23    0.05
   0  -2  -6   11.29    0.38
   0  -2  -6   11.03    0.41
   0  -2  -6   11.71    0.36
   0  -2  -6   11.08    0.43
   0   2   6   12.08    0.46
   0   2   6   11.02    0.42
   0   2   6   11.45    0.39
  -1  -2  -6    4.02    0.16
  -1  -2  -6    3.99    0.25
  -1  -2  -6    3.93    0.18
   1   2   6    3.99    0.21
   1   2   6    4.08    0.23
  -2  -2  -6   39.39    1.20
  -2  -2  -6   39.33    0.93
   2   2   6   39.84    1.11
  -3  -2  -6    8.49    0.44
   3   2   6    8.31    0.36
  -4  -2  -6    1.70    0.21
   4   2   6    1.49    0.15
  -5  -2  -6    1.71    0.10
  -5  -2  -6    1.51    0.22
   5   2   6    1.40    0.15
  -6  -2  -6    0.50    0.16
   6   2   6    0.33    0.09
  -7  -2  -6    0.55    0.18
   7   2   6    0.31    0.09
   9  -3  -6    7.17    0.37
   9  -3  -6    7.08    0.51
   8  -3  -6   35.50    1.13
   8  -3  -6   40.99    1.41
  -8   3   6   39.98    1.37
   7  -3  -6    3.65    0.33
   7  -3  -6    3.60    0.24
  -7   3   6    3.50    0.31
   6  -3  -6   56.81    1.55
   6  -3  -6   56.88    1.73
  -6   3   6   56.43    1.25
  -6   3   6   58.27    1.71
  -6   3   6   55.20    1.55
   5  -3  -6   51.51    1.39
   5  -3  -6   46.77    1.49
  -5   3   6   50.54    1.18
  -5   3   6   49.15    1.48
  -5   3   6   49.47    1.40
   4  -3  -6   24.65    0.79
   4  -3  -6   26.13    0.74
   4  -3  -6   24.65    0.85
  -4   3   6   25.33    0.69
  -4   3   6   24.69    0.81
   3  -3  -6   60.75    1.67
   3  -3  -6   62.20    1.56
   3  -3  -6   62.42    1.50
   3  -3  -6   58.44    1.61
  -3   3   6   59.06    1.46
  -3   3   6   59.49    1.56
  -3   3   6   61.71    1.66
  -3   3   6   58.93    1.43
   2  -3  -6    3.81    0.21
   2  -3  -6    4.12    0.21
   2  -3  -6    3.92    0.23
   2  -3  -6    4.31    0.23
  -2   3   6    4.14    0.26
  -2   3   6    4.18    0.21
  -2   3   6    4.24    0.22
  -2   3   6    3.98    0.17
   1  -3  -6   67.98    1.80
   1  -3  -6   68.51    1.66
   1  -3  -6   67.56    1.78
   1  -3  -6   68.46    1.75
  -1   3   6   68.68    1.85
  -1   3   6   69.21    1.66
  -1   3   6   68.18    1.77
   0  -3  -6   46.62    1.17
   0  -3  -6   46.59    1.32
   0  -3  -6   46.63    1.25
   0  -3  -6   46.00    1.17
   0   3   6   46.29    1.27
  -1  -3  -6   37.25    0.92
  -1  -3  -6   35.98    1.11
   1   3   6   34.97    1.03
  -2  -3  -6  163.52    4.18
  -2  -3  -6  162.38    3.56
   2   3   6  162.86    3.97
  -3  -3  -6    3.75    0.29
   3   3   6    3.68    0.23
  -4  -3  -6   30.59    0.85
  -4  -3  -6   30.30    1.08
   4   3   6   28.44    0.90
  -5  -3  -6    1.45    0.23
  -5  -3  -6    1.74    0.11
   5   3   6    1.94    0.18
  -6  -3  -6    5.61    0.43
   6   3   6    5.24    0.29
   9  -4  -6    3.44    0.26
   9  -4  -6    3.33    0.37
  -9   4   6    4.38    0.40
   8  -4  -6    5.44    0.41
   8  -4  -6    4.81    0.30
  -8   4   6    5.12    0.40
   7  -4  -6    5.30    0.31
   7  -4  -6    5.67    0.40
  -7   4   6    5.32    0.38
   6  -4  -6   10.71    0.46
   6  -4  -6   10.30    0.53
  -6   4   6   10.04    0.32
  -6   4   6   11.37    0.54
   5  -4  -6   71.45    2.05
   5  -4  -6   68.77    1.91
  -5   4   6   72.27    2.03
  -5   4   6   74.94    1.96
  -5   4   6   72.69    1.70
   4  -4  -6   63.66    1.55
   4  -4  -6   61.14    1.75
   4  -4  -6   59.44    1.67
  -4   4   6   62.54    1.51
  -4   4   6   60.92    1.72
  -4   4   6   62.60    1.71
   3  -4  -6    8.28    0.31
   3  -4  -6    8.19    0.38
   3  -4  -6    8.97    0.39
   3  -4  -6    8.92    0.36
  -3   4   6    8.90    0.36
  -3   4   6    9.19    0.42
  -3   4   6    8.48    0.34
  -3   4   6    7.81    0.28
   2  -4  -6   73.05    1.86
   2  -4  -6   70.68    1.85
   2  -4  -6   69.23    1.86
   2  -4  -6   71.50    1.74
  -2   4   6   68.36    1.72
  -2   4   6   70.28    1.72
  -2   4   6   71.30    1.92
  -2   4   6   71.27    1.84
   1  -4  -6   12.60    0.44
   1  -4  -6   12.13    0.46
   1  -4  -6   11.62    0.38
   1  -4  -6   12.24    0.46
  -1   4   6   12.00    0.44
  -1   4   6   12.11    0.50
  -1   4   6   10.80    0.44
   0  -4  -6   93.59    2.19
   0  -4  -6   92.82    2.46
   0   4   6   91.81    2.36
   0   4   6   93.70    2.22
  -1  -4  -6    1.73    0.19
  -1  -4  -6    1.46    0.12
   1   4   6    1.29    0.14
  -2  -4  -6    7.25    0.41
  -2  -4  -6    7.68    0.23
   2   4   6    6.95    0.34
  -3  -4  -6   42.03    1.19
  -3  -4  -6   42.47    1.37
   3   4   6   41.33    1.21
  -4  -4  -6    7.96    0.33
  -4  -4  -6    7.89    0.48
   4   4   6    7.79    0.38
  -5  -4  -6   13.51    0.41
  -5  -4  -6   13.45    0.69
   5   4   6   13.18    0.53
  -6  -4  -6    8.92    0.58
   9  -5  -6    0.16    0.12
   9  -5  -6    0.08    0.07
  -9   5   6    0.13    0.11
   8  -5  -6    1.13    0.16
   8  -5  -6    1.18    0.23
  -8   5   6    1.20    0.22
   7  -5  -6    1.16    0.16
   7  -5  -6    1.11    0.20
  -7   5   6    1.18    0.07
  -7   5   6    1.14    0.20
   6  -5  -6   12.61    0.60
   6  -5  -6   13.30    0.54
  -6   5   6   12.31    0.41
  -6   5   6   12.14    0.58
   5  -5  -6    8.26    0.44
   5  -5  -6    8.21    0.41
  -5   5   6    8.90    0.34
  -5   5   6    8.48    0.43
   4  -5  -6   31.49    0.89
   4  -5  -6   29.38    0.97
   4  -5  -6   28.29    0.94
  -4   5   6   29.20    0.84
  -4   5   6   30.07    0.96
   3  -5  -6    1.47    0.17
   3  -5  -6    1.90    0.17
   3  -5  -6    1.81    0.17
  -3   5   6    1.67    0.15
  -3   5   6    1.46    0.15
  -3   5   6    1.76    0.19
  -3   5   6    1.69    0.12
   2  -5  -6    1.37    0.15
   2  -5  -6    1.62    0.14
  -2   5   6    1.31    0.17
  -2   5   6    1.21    0.14
  -2   5   6    1.60    0.15
   1  -5  -6   13.58    0.53
   1  -5  -6   14.04    0.50
  -1   5   6   13.22    0.51
  -1   5   6   13.46    0.50
   0  -5  -6    7.84    0.39
   0  -5  -6    7.85    0.33
   0   5   6    7.48    0.36
  -1  -5  -6    0.69    0.14
  -1  -5  -6    0.71    0.09
   1   5   6    0.87    0.12
  -2  -5  -6    1.08    0.07
  -2  -5  -6    1.22    0.19
  -2  -5  -6    1.11    0.14
   2   5   6    0.96    0.13
  -3  -5  -6    0.19    0.07
  -3  -5  -6    0.31    0.13
   3   5   6    0.33    0.09
  -4  -5  -6   15.68    0.76
  -4  -5  -6   15.77    0.54
   4   5   6   16.10    0.61
  -5  -5  -6    1.20    0.10
  -5  -5  -6    1.17    0.24
   9  -6  -6    1.20    0.25
   9  -6  -6    1.27    0.19
  -9   6   6    1.63    0.27
   8  -6  -6    1.07    0.22
   8  -6  -6    1.03    0.17
  -8   6   6    0.94    0.20
   7  -6  -6    9.35    0.54
   7  -6  -6    9.29    0.47
  -7   6   6   10.33    0.56
  -7   6   6    9.87    0.33
   6  -6  -6    0.31    0.12
   6  -6  -6    0.54    0.13
  -6   6   6    0.51    0.09
  -6   6   6    0.52    0.14
   5  -6  -6    7.62    0.42
   5  -6  -6    6.99    0.39
  -5   6   6    7.50    0.41
  -5   6   6    7.67    0.34
   4  -6  -6    2.60    0.23
   4  -6  -6    1.93    0.19
   4  -6  -6    2.29    0.21
  -4   6   6    2.29    0.19
  -4   6   6    1.96    0.19
   3  -6  -6    0.65    0.12
  -3   6   6    0.63    0.12
  -3   6   6    0.64    0.08
   2  -6  -6    0.51    0.10
   2  -6  -6    0.46    0.11
  -2   6   6    0.42    0.10
  -2   6   6    0.61    0.12
   1  -6  -6    3.36    0.23
   1  -6  -6    3.51    0.25
  -1   6   6    3.22    0.23
   0  -6  -6    3.68    0.28
   0  -6  -6    4.06    0.24
   0   6   6    3.86    0.26
  -1  -6  -6    2.48    0.22
  -1  -6  -6    2.42    0.25
  -1  -6  -6    2.67    0.17
   1   6   6    2.33    0.21
  -2  -6  -6    3.85    0.32
  -2  -6  -6    4.13    0.27
   2   6   6    3.67    0.26
  -3  -6  -6    0.63    0.12
  -3  -6  -6    0.81    0.18
   3   6   6    0.63    0.13
  -4  -6  -6    6.40    0.47
  -4  -6  -6    5.96    0.29
   4   6   6    5.61    0.35
   9  -7  -6    1.42    0.20
   9  -7  -6    1.39    0.27
  -9   7   6    1.08    0.24
   8  -7  -6    3.98    0.31
   8  -7  -6    3.46    0.36
  -8   7   6    3.61    0.36
  -8   7   6    3.72    0.14
   7  -7  -6   20.63    0.82
  -7   7   6   22.61    0.66
  -7   7   6   23.11    0.92
   6  -7  -6    5.86    0.37
  -6   7   6    5.19    0.28
  -6   7   6    5.94    0.39
   5  -7  -6    7.64    0.42
   5  -7  -6    7.69    0.43
  -5   7   6    7.66    0.42
  -5   7   6    7.48    0.36
   4  -7  -6    2.84    0.23
  -4   7   6    2.53    0.22
   3  -7  -6    5.64    0.32
  -3   7   6    5.47    0.32
   2  -7  -6    4.61    0.29
  -2   7   6    5.58    0.33
   1  -7  -6    1.03    0.17
   1  -7  -6    0.83    0.15
   1  -7  -6    0.95    0.14
  -1   7   6    0.73    0.13
   0  -7  -6    0.98    0.17
   0  -7  -6    1.16    0.14
   0  -7  -6    1.01    0.16
   0   7   6    0.97    0.15
  -1  -7  -6    0.35    0.13
  -1  -7  -6    0.45    0.12
  -1  -7  -6    0.42    0.08
   1   7   6    0.25    0.09
  -2  -7  -6    0.17    0.11
  -2  -7  -6    0.06    0.07
   2   7   6   -0.01    0.06
  -3  -7  -6    3.39    0.35
  -3  -7  -6    2.90    0.23
   3   7   6    3.28    0.27
   8  -8  -6    3.69    0.33
  -8   8   6    4.05    0.38
  -8   8   6    4.23    0.20
   7  -8  -6    0.67    0.16
  -7   8   6    0.71    0.18
  -7   8   6    0.44    0.10
  -6   8   6    4.96    0.29
  -5   8   6    2.52    0.23
   4  -8  -6    0.48    0.12
  -4   8   6    0.43    0.11
   3  -8  -6   14.58    0.60
  -3   8   6   15.69    0.62
   2  -8  -6    5.39    0.33
   2  -8  -6    5.70    0.37
   1  -8  -6    0.13    0.07
   1  -8  -6    0.24    0.10
   0  -8  -6    6.21    0.39
   0  -8  -6    6.22    0.40
   0  -8  -6    6.35    0.32
   0   8   6    6.56    0.39
  -1  -8  -6    0.01    0.05
  -1  -8  -6    0.03    0.10
  -1  -8  -6   -0.05    0.07
   1   8   6    0.05    0.08
  -7   9   6    1.46    0.17
  -6   9   6    6.46    0.37
  -5   9   6    7.70    0.42
   4  -9  -6    8.29    0.45
  -4   9   6    9.12    0.47
   3  -9  -6    0.23    0.11
  -3   9   6    0.41    0.13
   2  -9  -6    9.75    0.53
   2  -9  -6    9.73    0.47
   1  -9  -6    2.69    0.24
   1  -9  -6    3.29    0.30
  -3  10  -7    2.07    0.23
   3 -10   7    2.65    0.24
   1   9  -7    0.79    0.16
  -1  -9   7    0.50    0.16
  -1  -9   7    0.57    0.11
   0   9  -7    4.24    0.33
   0  -9   7    4.29    0.35
   0  -9   7    4.17    0.26
  -1   9  -7    0.51    0.15
   1  -9   7    0.38    0.11
  -2   9  -7    0.80    0.15
  -2   9  -7    0.76    0.17
  -2   9  -7    1.21    0.17
   2  -9   7    0.91    0.14
  -3   9  -7    2.41    0.23
  -3   9  -7    3.06    0.30
   3  -9   7    2.67    0.23
  -4   9  -7    0.90    0.20
  -4   9  -7    0.62    0.13
  -4   9  -7    0.70    0.16
   4  -9   7    0.85    0.12
  -5   9  -7    1.15    0.16
  -5   9  -7    1.03    0.23
  -5   9  -7    1.24    0.19
   5  -9   7    1.09    0.13
  -6   9  -7    0.06    0.07
  -6   9  -7    0.16    0.12
   6  -9   7    0.09    0.06
   2   8  -7    0.02    0.07
   2   8  -7    0.02    0.08
  -2  -8   7   -0.06    0.08
  -2  -8   7    0.01    0.05
   1   8  -7    6.06    0.38
  -1  -8   7    5.43    0.39
  -1  -8   7    5.71    0.29
   0   8  -7    1.26    0.18
   0  -8   7    1.42    0.16
   0  -8   7    1.08    0.20
  -1   8  -7    1.80    0.21
  -1   8  -7    1.31    0.16
   1  -8   7    1.40    0.16
   1  -8   7    1.18    0.20
  -2   8  -7   10.06    0.52
  -2   8  -7    9.50    0.43
  -2   8  -7    9.43    0.43
   2  -8   7    9.67    0.42
  -3   8  -7    0.14    0.08
  -3   8  -7    0.14    0.08
  -3   8  -7    0.10    0.08
   3  -8   7    0.02    0.05
   3  -8   7    0.07    0.07
  -4   8  -7   11.23    0.58
  -4   8  -7   11.03    0.53
  -4   8  -7    9.63    0.43
   4  -8   7   10.53    0.40
  -5   8  -7    0.62    0.17
  -5   8  -7    0.95    0.17
  -5   8  -7    0.78    0.13
   5  -8   7    0.80    0.15
   5  -8   7    0.71    0.11
  -6   8  -7    2.26    0.17
  -6   8  -7    1.76    0.27
   6  -8   7    2.39    0.18
   6  -8   7    1.57    0.20
  -7   8  -7    6.06    0.50
   7  -8   7    6.14    0.30
   7  -8   7    6.44    0.38
   4   7  -7    1.42    0.20
  -4  -7   7    1.72    0.22
   3   7  -7    0.52    0.14
   3   7  -7    0.89    0.17
  -3  -7   7    0.89    0.18
  -3  -7   7    0.67    0.08
   2   7  -7    9.85    0.48
   2   7  -7    9.58    0.48
  -2  -7   7    9.42    0.51
  -2  -7   7    9.56    0.36
   1   7  -7    1.26    0.17
   1   7  -7    1.07    0.17
  -1  -7   7    1.32    0.14
  -1  -7   7    0.87    0.17
   0   7  -7    6.96    0.39
   0  -7   7    7.42    0.33
   0  -7   7    7.23    0.42
  -1   7  -7    2.30    0.19
  -1   7  -7    2.63    0.24
   1  -7   7    2.38    0.24
   1  -7   7    2.35    0.19
  -2   7  -7    0.31    0.10
  -2   7  -7    0.72    0.12
   2  -7   7    0.71    0.12
   2  -7   7    0.73    0.09
  -3   7  -7   14.18    0.51
  -3   7  -7   12.60    0.58
  -3   7  -7   14.40    0.62
  -3   7  -7   13.88    0.50
   3  -7   7   14.09    0.51
   3  -7   7   12.85    0.45
  -4   7  -7    0.09    0.06
  -4   7  -7    0.01    0.07
  -4   7  -7   -0.02    0.07
   4  -7   7    0.06    0.05
   4  -7   7    0.00    0.06
  -5   7  -7    5.09    0.26
  -5   7  -7    5.46    0.39
  -5   7  -7    4.83    0.33
   5  -7   7    5.00    0.32
   5  -7   7    4.98    0.25
  -6   7  -7    4.28    0.21
  -6   7  -7    4.39    0.32
  -6   7  -7    3.73    0.36
   6  -7   7    4.36    0.23
   6  -7   7    4.41    0.30
  -7   7  -7    1.40    0.26
   7  -7   7    1.13    0.17
   7  -7   7    1.29    0.13
  -8   7  -7   10.49    0.67
   8  -7   7   10.39    0.40
   5   6  -7    3.29    0.27
   5   6  -7    3.57    0.30
  -5  -6   7    3.39    0.28
   4   6  -7   -0.04    0.06
   4   6  -7    0.16    0.09
  -4  -6   7    0.15    0.09
   3   6  -7    1.53    0.18
   3   6  -7    1.65    0.20
  -3  -6   7    2.39    0.14
  -3  -6   7    1.92    0.22
   2   6  -7    0.38    0.11
   2   6  -7    0.72    0.14
  -2  -6   7    0.55    0.09
  -2  -6   7    0.56    0.13
   1   6  -7    2.24    0.22
   1   6  -7    2.44    0.21
  -1  -6   7    2.29    0.17
  -1  -6   7    2.84    0.25
   0   6  -7    0.06    0.05
   0   6  -7    0.07    0.07
   0   6  -7    0.04    0.05
   0  -6   7    0.00    0.04
   0  -6   7    0.05    0.07
  -1   6  -7    0.01    0.05
  -1   6  -7    0.00    0.04
   1  -6   7    0.02    0.03
   1  -6   7    0.07    0.07
   1  -6   7    0.02    0.04
  -2   6  -7    2.94    0.19
  -2   6  -7    3.14    0.24
   2  -6   7    2.72    0.16
   2  -6   7    3.28    0.24
   2  -6   7    3.00    0.20
  -3   6  -7    2.49    0.18
  -3   6  -7    2.39    0.17
  -3   6  -7    2.54    0.23
  -3   6  -7    2.42    0.22
   3  -6   7    2.39    0.21
   3  -6   7    2.29    0.15
  -4   6  -7    5.67    0.37
  -4   6  -7    4.78    0.32
  -4   6  -7    5.92    0.27
   4  -6   7    5.50    0.25
   4  -6   7    5.53    0.32
  -5   6  -7    0.78    0.10
  -5   6  -7    0.83    0.15
  -5   6  -7    0.75    0.17
   5  -6   7    0.79    0.10
   5  -6   7    0.67    0.13
  -6   6  -7    0.57    0.16
  -6   6  -7    0.69    0.06
  -6   6  -7    0.76    0.16
   6  -6   7    0.72    0.10
   6  -6   7    0.67    0.12
  -7   6  -7    1.23    0.24
  -7   6  -7    1.11    0.19
   7  -6   7    0.89    0.14
   7  -6   7    1.13    0.12
  -8   6  -7    2.95    0.36
   8  -6   7    2.99    0.19
   8  -6   7    3.13    0.24
   6   5  -7    3.64    0.33
  -6  -5   7    3.22    0.23
   5   5  -7    0.03    0.06
   5   5  -7    0.05    0.08
  -5  -5   7    0.06    0.07
   4   5  -7    0.42    0.13
   4   5  -7    0.42    0.11
  -4  -5   7    0.56    0.13
   3   5  -7    9.56    0.44
   3   5  -7    9.97    0.48
  -3  -5   7   10.46    0.34
  -3  -5   7   10.62    0.50
   2   5  -7   -0.03    0.04
   2   5  -7    0.00    0.05
  -2  -5   7   -0.01    0.03
  -2  -5   7    0.02    0.06
   1   5  -7    7.55    0.37
   1   5  -7    7.33    0.38
  -1  -5   7    7.35    0.40
  -1  -5   7    7.97    0.31
   0   5  -7    2.08    0.19
   0   5  -7    2.31    0.16
   0   5  -7    2.08    0.19
   0  -5   7    2.12    0.21
   0  -5   7    2.28    0.12
   0  -5   7    2.48    0.17
  -1   5  -7    0.30    0.07
  -1   5  -7    0.21    0.08
  -1   5  -7    0.38    0.09
   1  -5   7    0.23    0.08
   1  -5   7    0.30    0.06
   1  -5   7    0.30    0.10
   1  -5   7    0.39    0.08
  -2   5  -7    3.11    0.24
  -2   5  -7    3.37    0.24
  -2   5  -7    3.05    0.18
   2  -5   7    3.16    0.22
   2  -5   7    3.48    0.17
   2  -5   7    2.84    0.19
  -3   5  -7    3.50    0.26
  -3   5  -7    3.84    0.27
  -3   5  -7    3.80    0.20
   3  -5   7    3.54    0.24
   3  -5   7    3.69    0.19
  -4   5  -7   -0.04    0.04
  -4   5  -7   -0.02    0.03
  -4   5  -7    0.01    0.06
  -4   5  -7    0.02    0.04
   4  -5   7    0.02    0.05
   4  -5   7    0.03    0.04
  -5   5  -7    1.22    0.19
  -5   5  -7    1.22    0.17
  -5   5  -7    1.24    0.10
   5  -5   7    1.10    0.11
   5  -5   7    1.29    0.15
  -6   5  -7    0.03    0.08
  -6   5  -7   -0.01    0.06
   6  -5   7    0.00    0.05
   6  -5   7   -0.01    0.03
  -7   5  -7    1.04    0.23
  -7   5  -7    1.54    0.21
   7  -5   7    1.50    0.12
   7  -5   7    1.26    0.15
  -8   5  -7    0.55    0.19
  -8   5  -7    0.35    0.14
   8  -5   7    0.32    0.10
   6   4  -7    0.51    0.15
   6   4  -7    0.73    0.13
  -6  -4   7    0.80    0.12
   5   4  -7    4.33    0.27
   5   4  -7    4.31    0.33
  -5  -4   7    4.49    0.29
   4   4  -7    8.67    0.46
   4   4  -7    8.94    0.41
  -4  -4   7    9.44    0.45
   3   4  -7    0.08    0.07
   3   4  -7    0.01    0.05
  -3  -4   7    0.09    0.07
  -3  -4   7    0.08    0.04
   2   4  -7   20.09    0.73
   2   4  -7   19.90    0.68
  -2  -4   7   20.43    0.58
  -2  -4   7   20.94    0.74
   1   4  -7    1.76    0.14
   1   4  -7    1.51    0.16
   1   4  -7    1.47    0.16
  -1  -4   7    1.67    0.13
  -1  -4   7    1.45    0.17
   0   4  -7    4.93    0.23
   0   4  -7    4.92    0.27
   0   4  -7    4.64    0.28
   0  -4   7    5.54    0.29
   0  -4   7    4.99    0.30
   0  -4   7    5.22    0.20
   0  -4   7    5.11    0.24
  -1   4  -7   55.10    1.53
  -1   4  -7   54.56    1.47
  -1   4  -7   54.77    1.33
   1  -4   7   56.08    1.54
   1  -4   7   53.82    1.35
   1  -4   7   54.96    1.34
   1  -4   7   51.08    1.48
  -2   4  -7    0.19    0.08
  -2   4  -7    0.37    0.07
  -2   4  -7    0.08    0.06
   2  -4   7    0.04    0.05
   2  -4   7    0.03    0.03
   2  -4   7    0.09    0.05
  -3   4  -7   53.53    1.55
  -3   4  -7   54.56    1.55
  -3   4  -7   54.98    1.31
   3  -4   7   53.29    1.35
   3  -4   7   53.50    1.47
  -4   4  -7    2.72    0.15
  -4   4  -7    2.42    0.22
  -4   4  -7    2.36    0.22
  -4   4  -7    2.86    0.15
   4  -4   7    2.89    0.16
   4  -4   7    2.11    0.18
  -5   4  -7    3.39    0.29
  -5   4  -7    3.63    0.28
  -5   4  -7    4.34    0.14
   5  -4   7    3.70    0.18
   5  -4   7    3.70    0.24
  -6   4  -7    6.36    0.43
  -6   4  -7    6.24    0.39
   6  -4   7    6.76    0.34
   6  -4   7    7.26    0.27
  -7   4  -7    2.75    0.31
  -7   4  -7    2.72    0.27
   7  -4   7    2.82    0.21
  -8   4  -7    2.67    0.33
  -8   4  -7    3.27    0.31
   8  -4   7    3.06    0.23
   7   3  -7    0.23    0.12
   7   3  -7    0.23    0.09
  -7  -3   7    0.32    0.07
   6   3  -7   25.14    0.83
   6   3  -7   25.63    0.97
  -6  -3   7   26.29    0.83
   5   3  -7    0.34    0.11
   5   3  -7    0.43    0.10
  -5  -3   7    0.25    0.09
   4   3  -7   11.18    0.46
   4   3  -7   10.27    0.51
  -4  -3   7   11.87    0.31
  -4  -3   7   11.46    0.50
   3   3  -7   30.92    1.01
   3   3  -7   30.07    0.92
  -3  -3   7   30.60    0.78
  -3  -3   7   31.20    0.99
   2   3  -7    3.20    0.24
   2   3  -7    3.51    0.22
  -2  -3   7    3.86    0.19
  -2  -3   7    4.22    0.27
   1   3  -7   29.70    0.92
   1   3  -7   28.26    0.78
   1   3  -7   30.20    0.88
  -1  -3   7   29.53    0.79
  -1  -3   7   27.96    0.92
  -1  -3   7   29.60    0.73
  -1  -3   7   28.62    0.88
   0   3  -7    8.09    0.37
   0   3  -7    8.50    0.31
   0   3  -7    8.26    0.36
   0  -3   7    8.52    0.37
   0  -3   7    8.25    0.31
   0  -3   7    8.24    0.28
   0  -3   7    8.62    0.40
  -1   3  -7   82.83    2.05
  -1   3  -7   79.83    1.86
  -1   3  -7   78.77    2.13
  -1   3  -7   80.39    2.11
   1  -3   7   80.29    1.91
   1  -3   7   78.15    2.06
   1  -3   7   79.27    1.88
   1  -3   7   78.41    2.11
  -2   3  -7   39.31    1.16
  -2   3  -7   41.04    1.20
  -2   3  -7   40.71    1.00
   2  -3   7   40.08    1.15
   2  -3   7   40.28    1.03
   2  -3   7   39.82    1.03
  -3   3  -7   11.62    0.36
  -3   3  -7   10.58    0.46
  -3   3  -7   11.37    0.49
   3  -3   7   11.32    0.37
   3  -3   7   10.93    0.44
  -4   3  -7   23.89    0.60
  -4   3  -7   22.45    0.81
  -4   3  -7   24.20    0.84
   4  -3   7   23.58    0.75
   4  -3   7   23.57    0.65
  -5   3  -7   20.93    0.80
  -5   3  -7   21.20    0.80
   5  -3   7   21.52    0.70
   5  -3   7   22.44    0.61
  -6   3  -7   11.00    0.55
  -6   3  -7   10.15    0.52
   6  -3   7   10.19    0.42
  -7   3  -7   10.05    0.55
  -7   3  -7    8.07    0.48
   7  -3   7    8.97    0.39
  -8   3  -7    0.22    0.12
   8  -3   7    0.19    0.08
   8   2  -7    0.08    0.11
   7   2  -7    6.15    0.43
   7   2  -7    5.80    0.32
  -7  -2   7    5.70    0.26
   6   2  -7    0.10    0.09
   6   2  -7    0.05    0.05
  -6  -2   7    0.00    0.05
   5   2  -7   26.63    0.98
   5   2  -7   27.39    0.85
  -5  -2   7   27.88    0.88
   4   2  -7    7.34    0.34
   4   2  -7    7.58    0.41
  -4  -2   7    7.66    0.24
  -4  -2   7    7.21    0.37
   3   2  -7   20.80    0.75
   3   2  -7   19.45    0.66
  -3  -2   7   20.71    0.72
  -3  -2   7   21.65    0.57
   2   2  -7   50.88    1.47
   2   2  -7   50.98    1.26
   2   2  -7   50.19    1.38
  -2  -2   7   52.65    1.25
  -2  -2   7   50.58    1.46
   1   2  -7    5.41    0.24
   1   2  -7    6.05    0.30
   1   2  -7    5.03    0.26
  -1  -2   7    5.51    0.28
  -1  -2   7    4.95    0.29
  -1  -2   7    5.28    0.23
  -1  -2   7    5.55    0.19
   0   2  -7   39.03    1.09
   0   2  -7   38.82    0.98
   0   2  -7   39.97    1.13
   0   2  -7   40.00    1.15
   0  -2   7   38.42    1.00
   0  -2   7   38.67    1.11
   0  -2   7   38.84    0.98
   0  -2   7   39.24    1.16
  -1   2  -7    1.25    0.10
  -1   2  -7    1.18    0.14
  -1   2  -7    1.22    0.12
  -1   2  -7    1.34    0.13
   1  -2   7    1.33    0.14
   1  -2   7    1.23    0.15
   1  -2   7    1.21    0.09
   1  -2   7    1.29    0.11
  -2   2  -7   17.20    0.48
  -2   2  -7   16.58    0.62
  -2   2  -7   16.64    0.57
   2  -2   7   17.01    0.52
   2  -2   7   17.17    0.49
   2  -2   7   16.48    0.58
  -3   2  -7   44.15    1.33
  -3   2  -7   45.53    1.06
  -3   2  -7   43.57    1.27
   3  -2   7   46.38    1.13
   3  -2   7   43.22    1.23
  -4   2  -7    0.00    0.05
  -4   2  -7    0.03    0.02
  -4   2  -7    0.03    0.02
  -4   2  -7    0.05    0.06
   4  -2   7    0.01    0.04
   4  -2   7   -0.02    0.03
  -5   2  -7   55.30    1.62
  -5   2  -7   53.63    1.64
   5  -2   7   55.95    1.49
  -6   2  -7   12.04    0.57
  -6   2  -7   12.24    0.58
   6  -2   7   11.33    0.46
  -7   2  -7    5.19    0.39
   7  -2   7    5.82    0.30
  -8   2  -7   14.06    0.70
   8  -2   7   13.57    0.53
   8   1  -7    0.05    0.06
   8   1  -7    0.04    0.10
   7   1  -7    1.88    0.25
   7   1  -7    2.17    0.19
  -7  -1   7    2.54    0.17
   6   1  -7    1.30    0.20
   6   1  -7    1.84    0.17
  -6  -1   7    1.78    0.16
   5   1  -7    3.80    0.29
   5   1  -7    3.29    0.21
  -5  -1   7    3.10    0.22
   4   1  -7    5.16    0.27
   4   1  -7    5.29    0.33
  -4  -1   7    5.16    0.19
  -4  -1   7    5.27    0.30
   3   1  -7    2.87    0.23
   3   1  -7    2.73    0.19
  -3  -1   7    3.27    0.16
  -3  -1   7    2.85    0.22
   2   1  -7    2.46    0.19
   2   1  -7    3.01    0.17
   2   1  -7    2.68    0.18
  -2  -1   7    2.72    0.21
  -2  -1   7    2.74    0.15
  -2  -1   7    2.66    0.10
  -2  -1   7    2.44    0.17
   1   1  -7   -0.01    0.03
   1   1  -7    0.05    0.05
   1   1  -7    0.00    0.03
   1   1  -7    0.03    0.04
  -1  -1   7    0.06    0.04
  -1  -1   7    0.14    0.07
  -1  -1   7    0.15    0.04
  -1  -1   7    0.10    0.05
   0   1  -7    4.50    0.21
   0   1  -7    4.04    0.23
   0   1  -7    4.23    0.24
   0   1  -7    4.50    0.24
   0  -1   7    4.29    0.24
   0  -1   7    4.35    0.21
   0  -1   7    4.44    0.27
   0  -1   7    4.15    0.18
  -1   1  -7    1.02    0.13
  -1   1  -7    0.77    0.10
  -1   1  -7    0.61    0.09
  -1   1  -7    0.77    0.08
   1  -1   7    0.81    0.11
   1  -1   7    0.77    0.12
   1  -1   7    0.67    0.09
   1  -1   7    0.58    0.07
  -2   1  -7    9.87    0.31
  -2   1  -7    9.39    0.37
  -2   1  -7    9.52    0.43
   2  -1   7    9.42    0.32
   2  -1   7    9.25    0.39
  -3   1  -7   39.34    1.21
  -3   1  -7   39.31    1.13
  -3   1  -7   39.06    0.92
   3  -1   7   38.81    1.11
  -4   1  -7    4.05    0.29
  -4   1  -7    3.75    0.24
   4  -1   7    3.38    0.22
  -5   1  -7    3.68    0.29
  -5   1  -7    3.33    0.25
   5  -1   7    3.45    0.22
  -6   1  -7    7.45    0.45
   6  -1   7    7.85    0.36
  -7   1  -7    1.32    0.22
   7  -1   7    1.54    0.16
  -8   1  -7    0.14    0.12
   8  -1   7    0.39    0.10
   9   0  -7    0.00    0.09
   8   0  -7    3.58    0.36
   8   0  -7    4.24    0.27
   7   0  -7   12.59    0.65
   7   0  -7   13.38    0.52
  -7   0   7   14.14    0.49
   6   0  -7    3.67    0.24
   6   0  -7    4.25    0.33
  -6   0   7    3.95    0.24
   5   0  -7   50.71    1.40
   5   0  -7   52.07    1.58
  -5   0   7   50.85    1.44
  -5   0   7   51.65    1.14
  -5   0   7   51.71    1.14
   4   0  -7    4.41    0.25
   4   0  -7    4.48    0.30
  -4   0   7    4.67    0.19
  -4   0   7    4.73    0.28
   3   0  -7    3.92    0.26
   3   0  -7    3.82    0.21
   3   0  -7    4.10    0.23
  -3   0   7    3.58    0.24
  -3   0   7    3.72    0.18
   2   0  -7   40.85    1.15
   2   0  -7   42.29    1.21
   2   0  -7   39.97    1.05
   2   0  -7   39.91    1.15
  -2   0   7   41.33    1.14
  -2   0   7   42.13    1.20
  -2   0   7   40.73    1.03
  -2   0   7   41.02    0.99
   1   0  -7    1.83    0.16
   1   0  -7    1.70    0.13
   1   0  -7    1.63    0.15
   1   0  -7    1.70    0.15
  -1   0   7    1.75    0.13
  -1   0   7    1.98    0.11
  -1   0   7    1.67    0.17
  -1   0   7    1.56    0.14
   0   0  -7    5.53    0.28
   0   0  -7    5.01    0.26
   0   0  -7    5.21    0.25
   0   0  -7    4.91    0.22
   0   0   7    5.34    0.27
   0   0   7    5.54    0.30
   0   0   7    5.54    0.24
   0   0   7    5.40    0.21
  -1   0  -7    7.87    0.28
  -1   0  -7    7.13    0.35
  -1   0  -7    7.83    0.30
  -1   0  -7    7.37    0.32
   1   0   7    7.66    0.27
   1   0   7    7.27    0.33
   1   0   7    8.04    0.30
   1   0   7    7.61    0.36
  -2   0  -7    4.05    0.21
  -2   0  -7    3.83    0.17
  -2   0  -7    3.93    0.26
   2   0   7    4.23    0.24
  -3   0  -7   67.07    1.51
  -3   0  -7   67.47    1.49
  -3   0  -7   67.10    1.77
  -3   0  -7   67.84    1.90
   3   0   7   65.60    1.76
  -4   0  -7    0.61    0.10
  -4   0  -7    0.33    0.11
   4   0   7    0.51    0.10
  -5   0  -7    5.96    0.39
   5   0   7    6.12    0.31
  -6   0  -7    0.37    0.13
   6   0   7    0.29    0.09
  -7   0  -7   -0.07    0.07
   7   0   7    0.02    0.06
   9  -1  -7   11.92    0.69
   9  -1  -7   12.40    0.53
   8  -1  -7    0.07    0.06
   8  -1  -7    0.08    0.10
   7  -1  -7   23.93    0.97
   7  -1  -7   24.32    0.80
  -7   1   7   23.87    0.75
   6  -1  -7    0.26    0.10
   6  -1  -7    0.50    0.10
  -6   1   7    0.46    0.10
   5  -1  -7    1.36    0.15
   5  -1  -7    1.39    0.19
  -5   1   7    1.40    0.15
  -5   1   7    1.50    0.09
   4  -1  -7   56.29    1.54
   4  -1  -7   57.09    1.51
   4  -1  -7   57.45    1.67
  -4   1   7   58.09    1.36
  -4   1   7   56.47    1.58
   3  -1  -7   27.80    0.78
   3  -1  -7   27.69    0.81
   3  -1  -7   27.01    0.84
   3  -1  -7   27.62    0.90
  -3   1   7   28.79    0.89
  -3   1   7   26.83    0.73
   2  -1  -7   21.53    0.66
   2  -1  -7   20.86    0.68
   2  -1  -7   21.11    0.63
   2  -1  -7   21.42    0.70
  -2   1   7   21.33    0.56
  -2   1   7   21.03    0.67
  -2   1   7   20.49    0.60
  -2   1   7   20.50    0.72
   1  -1  -7   48.27    1.24
   1  -1  -7   50.04    1.35
   1  -1  -7   51.74    1.38
   1  -1  -7   49.97    1.36
  -1   1   7   48.08    1.23
  -1   1   7   51.21    1.42
  -1   1   7   49.29    1.24
  -1   1   7   50.05    1.36
   0  -1  -7    0.19    0.05
   0  -1  -7    0.14    0.05
   0  -1  -7    0.12    0.05
   0  -1  -7    0.19    0.07
   0   1   7    0.15    0.06
   0   1   7    0.16    0.04
   0   1   7    0.16    0.07
   0   1   7    0.22    0.06
  -1  -1  -7   61.84    1.47
  -1  -1  -7   63.11    1.61
  -1  -1  -7   63.57    1.74
   1   1   7   63.78    1.52
   1   1   7   59.93    1.65
  -2  -1  -7    0.16    0.05
  -2  -1  -7    0.14    0.08
  -2  -1  -7    0.14    0.04
   2   1   7    0.24    0.07
  -3  -1  -7   57.85    1.69
   3   1   7   57.00    1.55
  -4  -1  -7    7.66    0.43
   4   1   7    6.91    0.34
  -5  -1  -7    1.37    0.21
   5   1   7    1.16    0.14
  -6  -1  -7    1.56    0.24
   6   1   7    1.93    0.18
  -7  -1  -7    1.04    0.22
   7   1   7    1.27    0.16
   9  -2  -7    2.38    0.32
   9  -2  -7    2.56    0.23
   8  -2  -7   18.83    0.70
   8  -2  -7   20.03    0.89
   7  -2  -7    1.16    0.15
   7  -2  -7    0.70    0.18
  -7   2   7    0.98    0.13
   6  -2  -7   11.39    0.57
   6  -2  -7   11.44    0.47
  -6   2   7   10.35    0.45
   5  -2  -7   53.25    1.62
   5  -2  -7   54.16    1.48
  -5   2   7   54.50    1.52
  -5   2   7   52.70    1.26
   4  -2  -7   75.74    2.08
   4  -2  -7   72.57    1.95
   4  -2  -7   74.66    1.91
  -4   2   7   74.32    1.75
  -4   2   7   75.88    2.01
   3  -2  -7   80.63    2.12
   3  -2  -7   82.07    2.10
   3  -2  -7   84.32    1.98
   3  -2  -7   82.77    2.21
  -3   2   7   80.95    2.18
  -3   2   7   80.02    1.90
  -3   2   7   83.37    2.08
  -3   2   7   83.05    1.93
   2  -2  -7    5.27    0.27
   2  -2  -7    5.48    0.29
   2  -2  -7    5.00    0.25
   2  -2  -7    5.08    0.25
  -2   2   7    4.70    0.24
  -2   2   7    5.17    0.30
  -2   2   7    5.31    0.27
  -2   2   7    5.46    0.20
   1  -2  -7   78.65    2.05
   1  -2  -7   75.82    1.86
   1  -2  -7   78.44    2.02
   1  -2  -7   78.81    2.02
  -1   2   7   78.90    1.88
  -1   2   7   77.37    1.86
  -1   2   7   78.96    2.09
  -1   2   7   76.80    2.01
   0  -2  -7   22.20    0.74
   0  -2  -7   22.22    0.69
   0  -2  -7   22.25    0.64
   0  -2  -7   21.42    0.63
   0   2   7   21.60    0.71
   0   2   7   21.94    0.65
   0   2   7   22.42    0.76
  -1  -2  -7   43.42    1.07
  -1  -2  -7   42.56    1.28
  -1  -2  -7   43.43    1.12
   1   2   7   42.96    1.22
  -2  -2  -7    7.88    0.26
  -2  -2  -7    8.06    0.42
   2   2   7    7.30    0.35
  -3  -2  -7    3.35    0.27
   3   2   7    3.29    0.22
  -4  -2  -7   13.56    0.64
   4   2   7   13.75    0.53
  -5  -2  -7   18.01    0.81
  -5  -2  -7   18.79    0.56
   5   2   7   19.39    0.67
  -6  -2  -7    2.00    0.28
   6   2   7    1.89    0.19
   9  -3  -7    5.84    0.35
   9  -3  -7    6.56    0.49
   8  -3  -7    0.63    0.13
   8  -3  -7    0.97    0.21
   7  -3  -7   16.92    0.63
   7  -3  -7   15.75    0.75
   6  -3  -7    3.36    0.30
   6  -3  -7    3.33    0.24
  -6   3   7    3.07    0.14
  -6   3   7    3.51    0.24
   5  -3  -7   44.81    1.41
   5  -3  -7   43.69    1.30
  -5   3   7   45.81    1.11
  -5   3   7   45.59    1.33
   4  -3  -7    1.59    0.17
   4  -3  -7    1.22    0.16
  -4   3   7    1.33    0.12
  -4   3   7    1.51    0.17
   3  -3  -7   23.29    0.80
   3  -3  -7   26.09    0.75
   3  -3  -7   25.96    0.76
   3  -3  -7   25.04    0.83
  -3   3   7   24.42    0.84
  -3   3   7   25.48    0.65
  -3   3   7   26.20    0.73
   2  -3  -7   28.29    0.85
   2  -3  -7   28.39    0.82
   2  -3  -7   29.08    0.87
   2  -3  -7   28.21    0.88
  -2   3   7   28.64    0.86
  -2   3   7   27.66    0.76
  -2   3   7   29.60    0.81
  -2   3   7   28.20    0.93
   1  -3  -7   11.36    0.46
   1  -3  -7   11.72    0.46
   1  -3  -7   11.58    0.43
   1  -3  -7   12.37    0.41
  -1   3   7   11.23    0.50
  -1   3   7   11.98    0.46
  -1   3   7   12.53    0.40
  -1   3   7   11.90    0.43
   0  -3  -7   21.60    0.64
   0  -3  -7   21.22    0.74
   0   3   7   21.98    0.67
   0   3   7   21.64    0.71
  -1  -3  -7    7.53    0.29
  -1  -3  -7    8.20    0.41
   1   3   7    7.60    0.36
  -2  -3  -7    2.67    0.25
  -2  -3  -7    2.39    0.12
   2   3   7    1.80    0.17
  -3  -3  -7   18.80    0.77
   3   3   7   19.32    0.68
  -4  -3  -7    3.57    0.33
   4   3   7    4.10    0.26
  -5  -3  -7   28.58    1.12
  -5  -3  -7   30.27    0.81
   5   3   7   28.53    0.94
  -6  -3  -7    5.85    0.46
   9  -4  -7    0.31    0.11
   9  -4  -7    0.15    0.13
   8  -4  -7    3.74    0.28
   8  -4  -7    3.93    0.37
   7  -4  -7    2.38    0.28
   7  -4  -7    2.99    0.24
   6  -4  -7   20.11    0.81
   6  -4  -7   18.73    0.70
  -6   4   7   19.16    0.54
  -6   4   7   19.30    0.71
   5  -4  -7    2.22    0.23
   5  -4  -7    2.31    0.21
  -5   4   7    2.15    0.15
  -5   4   7    2.17    0.21
   4  -4  -7    2.28    0.21
   4  -4  -7    1.83    0.18
   4  -4  -7    2.01    0.18
  -4   4   7    2.16    0.21
  -4   4   7    1.89    0.16
   3  -4  -7    0.83    0.10
   3  -4  -7    0.76    0.12
   3  -4  -7    0.85    0.12
   3  -4  -7    0.62    0.11
  -3   4   7    0.67    0.10
  -3   4   7    0.88    0.14
  -3   4   7    0.65    0.07
   2  -4  -7    3.14    0.20
   2  -4  -7    3.26    0.22
   2  -4  -7    3.04    0.20
   2  -4  -7    3.49    0.23
  -2   4   7    2.62    0.23
  -2   4   7    2.76    0.20
  -2   4   7    3.19    0.21
  -2   4   7    3.23    0.17
   1  -4  -7    8.97    0.40
   1  -4  -7    9.34    0.38
  -1   4   7    8.62    0.39
  -1   4   7    9.33    0.39
   0  -4  -7    9.06    0.37
   0  -4  -7    9.28    0.44
   0   4   7    9.83    0.42
  -1  -4  -7    0.42    0.08
  -1  -4  -7    0.43    0.12
   1   4   7    0.56    0.11
  -2  -4  -7   14.37    0.64
  -2  -4  -7   14.93    0.40
   2   4   7   14.24    0.56
  -3  -4  -7    0.03    0.08
   3   4   7    0.05    0.05
  -4  -4  -7    2.08    0.17
  -4  -4  -7    1.90    0.26
   4   4   7    1.65    0.18
  -5  -4  -7    0.03    0.10
  -5  -4  -7    0.09    0.05
   5   4   7   -0.01    0.06
   9  -5  -7    0.34    0.12
   9  -5  -7    0.18    0.13
  -9   5   7    0.44    0.16
   8  -5  -7    0.47    0.16
   8  -5  -7    0.27    0.10
  -8   5   7    0.44    0.15
   7  -5  -7    7.56    0.49
   7  -5  -7    7.56    0.41
  -7   5   7    8.18    0.48
  -7   5   7    7.63    0.26
   6  -5  -7   13.64    0.65
   6  -5  -7   13.81    0.59
  -6   5   7   15.16    0.47
  -6   5   7   14.11    0.64
   5  -5  -7   13.15    0.60
   5  -5  -7   13.44    0.57
  -5   5   7   14.36    0.59
  -5   5   7   13.25    0.47
   4  -5  -7    5.63    0.34
   4  -5  -7    6.79    0.37
   4  -5  -7    6.45    0.33
  -4   5   7    6.47    0.38
  -4   5   7    6.67    0.31
   3  -5  -7    0.01    0.05
   3  -5  -7    0.00    0.04
   3  -5  -7   -0.02    0.06
  -3   5   7    0.02    0.06
  -3   5   7   -0.02    0.03
  -3   5   7    0.03    0.05
   2  -5  -7    8.51    0.38
   2  -5  -7    8.71    0.39
  -2   5   7    8.25    0.38
  -2   5   7    8.41    0.39
  -2   5   7    8.26    0.32
   1  -5  -7    0.46    0.11
   1  -5  -7    0.38    0.09
  -1   5   7    0.38    0.09
  -1   5   7    0.39    0.10
   0  -5  -7    1.75    0.19
   0  -5  -7    2.06    0.17
   0   5   7    1.37    0.16
  -1  -5  -7    0.14    0.06
  -1  -5  -7    0.09    0.09
   1   5   7    0.07    0.06
  -2  -5  -7    0.25    0.11
  -2  -5  -7    0.49    0.05
   2   5   7    0.57    0.12
  -3  -5  -7    2.94    0.22
  -3  -5  -7    2.86    0.30
   3   5   7    3.09    0.24
  -4  -5  -7    4.56    0.26
  -4  -5  -7    4.57    0.40
   4   5   7    4.15    0.29
   9  -6  -7   15.43    0.68
   9  -6  -7   14.87    0.80
  -9   6   7   15.52    0.79
   8  -6  -7    0.65    0.15
   8  -6  -7    0.33    0.14
  -8   6   7    0.32    0.14
   7  -6  -7    0.15    0.09
   7  -6  -7    0.08    0.10
  -7   6   7    0.13    0.05
  -7   6   7    0.10    0.09
   6  -6  -7    1.65    0.20
   6  -6  -7    1.30    0.20
  -6   6   7    1.47    0.15
  -6   6   7    1.58    0.21
   5  -6  -7    2.30    0.23
   5  -6  -7    3.00    0.26
  -5   6   7    2.93    0.21
  -5   6   7    2.54    0.24
   4  -6  -7    1.91    0.20
  -4   6   7    2.13    0.19
   3  -6  -7   16.86    0.62
  -3   6   7   16.12    0.51
  -3   6   7   16.36    0.60
   2  -6  -7   23.27    0.78
  -2   6   7   24.88    0.79
   1  -6  -7    5.70    0.31
   1  -6  -7    4.82    0.31
  -1   6   7    4.92    0.31
   0  -6  -7    0.28    0.08
   0  -6  -7    0.31    0.11
   0   6   7    0.18    0.08
  -1  -6  -7    3.66    0.21
  -1  -6  -7    4.01    0.32
  -1  -6  -7    3.97    0.28
   1   6   7    3.56    0.26
  -2  -6  -7    0.26    0.10
  -2  -6  -7    0.08    0.09
   2   6   7    0.32    0.10
  -3  -6  -7    5.77    0.33
  -3  -6  -7    6.30    0.45
   3   6   7    6.93    0.39
   8  -7  -7    4.19    0.33
   8  -7  -7    3.54    0.36
  -8   7   7    3.68    0.36
  -8   7   7    4.27    0.18
   7  -7  -7    2.92    0.28
   7  -7  -7    3.18    0.32
  -7   7   7    3.15    0.20
  -7   7   7    3.72    0.33
   6  -7  -7    0.70    0.17
   6  -7  -7    0.60    0.15
  -6   7   7    0.43    0.10
  -6   7   7    0.51    0.14
  -5   7   7   16.09    0.60
   4  -7  -7    3.05    0.25
  -4   7   7    2.64    0.23
   3  -7  -7    9.68    0.46
  -3   7   7    8.65    0.43
  -3   7   7    9.31    0.36
   2  -7  -7    3.63    0.26
   1  -7  -7    8.48    0.41
   1  -7  -7    8.68    0.44
  -1   7   7    8.75    0.43
   0  -7  -7    9.20    0.41
   0  -7  -7   10.18    0.52
   0  -7  -7   11.21    0.53
   0   7   7   10.70    0.50
  -1  -7  -7    0.12    0.10
  -1  -7  -7    0.08    0.06
  -1  -7  -7    0.15    0.09
   1   7   7    0.16    0.09
  -2  -7  -7    2.54    0.29
  -2  -7  -7    2.39    0.23
   2   7   7    2.68    0.25
   8  -8  -7    0.20    0.13
  -8   8   7    0.12    0.13
  -8   8   7    0.28    0.07
  -7   8   7    1.31    0.15
  -6   8   7    9.92    0.45
  -5   8   7    7.01    0.38
   4  -8  -7    0.76    0.16
  -4   8   7    0.80    0.15
   3  -8  -7    0.73    0.15
  -3   8   7    0.93    0.12
  -3   8   7    0.79    0.15
   2  -8  -7    2.84    0.28
   2  -8  -7    2.18    0.23
   1  -8  -7    2.05    0.24
   1  -8  -7    2.14    0.21
   0  -8  -7    1.01    0.14
   0  -8  -7    1.31    0.21
   0  -8  -7    1.03    0.19
  -6   9   7    0.60    0.14
  -5   9   7    2.67    0.26
   4  -9  -7    1.42    0.21
  -4   9   7    1.62    0.21
   3  -9  -7    0.42    0.13
   2  -9  -7   -0.04    0.07
   2  -9  -7    0.10    0.11
   0   9  -8    0.30    0.13
   0  -9   8    0.14    0.12
   0  -9   8    0.11    0.07
  -1   9  -8    1.81    0.24
   1  -9   8    2.07    0.20
  -2   9  -8    2.96    0.25
  -2   9  -8    2.59    0.24
  -2   9  -8    2.68    0.29
   2  -9   8    2.80    0.24
  -3   9  -8   -0.02    0.06
  -3   9  -8   -0.02    0.09
  -3   9  -8    0.03    0.09
   3  -9   8   -0.05    0.07
  -4   9  -8    9.32    0.52
  -4   9  -8    9.95    0.58
  -4   9  -8    9.73    0.46
   4  -9   8    9.57    0.39
  -5   9  -8    1.22    0.21
  -5   9  -8    1.04    0.16
  -5   9  -8    0.68    0.19
   5  -9   8    1.18    0.14
   2   8  -8    0.31    0.13
  -2  -8   8    0.27    0.08
  -2  -8   8    0.35    0.14
   1   8  -8    1.44    0.21
  -1  -8   8    1.43    0.15
  -1  -8   8    1.19    0.21
   0   8  -8    2.93    0.27
   0  -8   8    2.72    0.22
   0  -8   8    3.30    0.32
  -1   8  -8    0.10    0.08
  -1   8  -8    0.07    0.07
   1  -8   8    0.03    0.06
  -2   8  -8    0.02    0.08
  -2   8  -8   -0.03    0.05
  -2   8  -8   -0.03    0.05
   2  -8   8   -0.06    0.05
  -3   8  -8    3.12    0.29
  -3   8  -8    3.00    0.29
  -3   8  -8    2.58    0.22
  -3   8  -8    3.80    0.25
   3  -8   8    3.09    0.19
  -4   8  -8    0.17    0.11
  -4   8  -8    0.14    0.08
  -4   8  -8    0.18    0.10
   4  -8   8    0.10    0.07
  -5   8  -8    6.64    0.46
  -5   8  -8    6.41    0.41
  -5   8  -8    6.39    0.33
   5  -8   8    6.26    0.31
  -6   8  -8    0.15    0.07
  -6   8  -8    0.05    0.10
  -6   8  -8    0.17    0.11
   6  -8   8    0.04    0.09
   6  -8   8    0.11    0.06
   3   7  -8    1.75    0.22
   3   7  -8    2.06    0.24
  -3  -7   8    2.33    0.27
  -3  -7   8    1.98    0.13
   2   7  -8    4.52    0.33
   2   7  -8    4.54    0.33
  -2  -7   8    5.23    0.38
  -2  -7   8    4.97    0.25
   1   7  -8   -0.01    0.07
  -1  -7   8   -0.02    0.07
  -1  -7   8   -0.07    0.04
   0   7  -8    1.28    0.19
   0  -7   8    1.05    0.13
   0  -7   8    1.34    0.21
  -1   7  -8    0.37    0.10
  -1   7  -8    0.24    0.10
   1  -7   8    0.11    0.06
  -2   7  -8    0.56    0.11
  -2   7  -8    0.62    0.15
   2  -7   8    0.60    0.09
   2  -7   8    0.58    0.12
  -3   7  -8    0.04    0.06
  -3   7  -8   -0.01    0.07
  -3   7  -8   -0.08    0.06
  -3   7  -8    0.07    0.07
   3  -7   8    0.02    0.05
  -4   7  -8    4.78    0.36
  -4   7  -8    4.53    0.32
  -4   7  -8    4.04    0.24
   4  -7   8    3.76    0.22
   4  -7   8    3.82    0.29
  -5   7  -8    0.46    0.10
  -5   7  -8    0.64    0.17
  -5   7  -8    0.48    0.14
   5  -7   8    0.49    0.09
   5  -7   8    0.56    0.13
  -6   7  -8    1.42    0.24
  -6   7  -8    1.09    0.11
  -6   7  -8    0.85    0.18
   6  -7   8    0.82    0.15
   6  -7   8    1.16    0.13
  -7   7  -8    0.25    0.14
   7  -7   8    0.24    0.11
   7  -7   8    0.11    0.07
   4   6  -8    1.45    0.19
   4   6  -8    1.53    0.22
  -4  -6   8    1.69    0.22
   3   6  -8    9.08    0.46
   3   6  -8    9.20    0.48
  -3  -6   8    9.08    0.33
  -3  -6   8    9.53    0.51
   2   6  -8   10.92    0.52
   2   6  -8   10.38    0.49
  -2  -6   8   10.21    0.54
  -2  -6   8   10.78    0.40
   1   6  -8   15.93    0.66
   1   6  -8   16.57    0.65
  -1  -6   8   16.78    0.70
  -1  -6   8   16.47    0.54
   0   6  -8    6.40    0.31
   0   6  -8    5.97    0.36
   0  -6   8    6.80    0.41
   0  -6   8    6.52    0.31
  -1   6  -8    0.25    0.08
  -1   6  -8    0.18    0.09
   1  -6   8    0.30    0.06
   1  -6   8    0.20    0.08
  -2   6  -8   26.99    0.79
  -2   6  -8   27.03    0.95
  -2   6  -8   26.17    0.93
   2  -6   8   27.41    0.76
   2  -6   8   26.95    0.81
  -3   6  -8    4.37    0.32
  -3   6  -8    4.59    0.32
  -3   6  -8    4.38    0.25
   3  -6   8    4.02    0.28
   3  -6   8    4.89    0.23
  -4   6  -8   16.80    0.53
  -4   6  -8   15.66    0.52
  -4   6  -8   14.50    0.67
  -4   6  -8   15.43    0.66
   4  -6   8   14.24    0.60
   4  -6   8   15.85    0.51
  -5   6  -8    1.25    0.21
  -5   6  -8    1.35    0.13
  -5   6  -8    1.02    0.17
   5  -6   8    1.29    0.13
   5  -6   8    1.10    0.16
  -6   6  -8    4.30    0.38
  -6   6  -8    4.83    0.35
   6  -6   8    4.43    0.30
   6  -6   8    4.33    0.23
  -7   6  -8    5.23    0.44
  -7   6  -8    6.25    0.41
   7  -6   8    5.37    0.27
   7  -6   8    5.57    0.35
   5   5  -8    7.67    0.41
   5   5  -8    7.02    0.44
  -5  -5   8    6.86    0.41
   4   5  -8   11.90    0.57
   4   5  -8   11.13    0.51
  -4  -5   8   11.06    0.55
   3   5  -8    2.32    0.24
   3   5  -8    1.92    0.20
  -3  -5   8    1.90    0.22
  -3  -5   8    1.90    0.14
   2   5  -8   28.02    0.93
   2   5  -8   26.99    0.96
  -2  -5   8   28.34    0.78
  -2  -5   8   29.15    1.00
   1   5  -8   15.58    0.65
   1   5  -8   17.84    0.65
  -1  -5   8   17.43    0.55
  -1  -5   8   17.17    0.70
   0   5  -8    3.48    0.24
   0   5  -8    2.89    0.23
   0   5  -8    3.24    0.20
   0  -5   8    3.02    0.26
   0  -5   8    2.94    0.19
  -1   5  -8   50.31    1.28
  -1   5  -8   48.94    1.47
   1  -5   8   51.30    1.27
   1  -5   8   50.10    1.49
   1  -5   8   49.79    1.29
  -2   5  -8    5.51    0.33
  -2   5  -8    5.79    0.27
  -2   5  -8    4.88    0.32
   2  -5   8    6.23    0.34
   2  -5   8    5.37    0.28
   2  -5   8    5.25    0.24
  -3   5  -8   36.38    1.18
  -3   5  -8   36.90    0.98
  -3   5  -8   36.45    1.18
   3  -5   8   37.28    1.13
   3  -5   8   37.31    0.99
  -4   5  -8    2.47    0.24
  -4   5  -8    2.20    0.23
  -4   5  -8    2.70    0.17
  -4   5  -8    2.56    0.16
   4  -5   8    2.85    0.22
   4  -5   8    2.72    0.17
  -5   5  -8    3.56    0.31
  -5   5  -8    3.46    0.28
  -5   5  -8    3.48    0.17
   5  -5   8    3.14    0.19
   5  -5   8    3.56    0.25
  -6   5  -8   24.87    0.93
  -6   5  -8   23.40    0.96
   6  -5   8   23.97    0.71
   6  -5   8   24.51    0.83
  -7   5  -8    0.31    0.13
  -7   5  -8    0.22    0.13
   7  -5   8    0.23    0.07
   7  -5   8    0.21    0.09
  -8   5  -8    3.68    0.39
  -8   5  -8    3.90    0.35
   6   4  -8    0.75    0.14
   6   4  -8    1.07    0.21
  -6  -4   8    1.00    0.15
   5   4  -8    2.52    0.27
   5   4  -8    2.05    0.20
  -5  -4   8    2.23    0.23
   4   4  -8   19.46    0.79
   4   4  -8   19.81    0.73
  -4  -4   8   20.47    0.79
  -4  -4   8   22.00    0.53
   3   4  -8    3.40    0.25
   3   4  -8    3.39    0.27
  -3  -4   8    4.17    0.30
  -3  -4   8    4.26    0.20
   2   4  -8    1.51    0.18
   2   4  -8    1.59    0.17
  -2  -4   8    1.35    0.18
  -2  -4   8    1.25    0.12
   1   4  -8   14.33    0.58
   1   4  -8   13.72    0.55
   1   4  -8   14.57    0.49
  -1  -4   8   14.17    0.48
  -1  -4   8   14.46    0.60
   0   4  -8    3.79    0.21
   0   4  -8    3.18    0.24
   0   4  -8    3.82    0.25
   0  -4   8    3.79    0.28
   0  -4   8    3.85    0.17
   0  -4   8    4.25    0.23
  -1   4  -8    2.77    0.22
  -1   4  -8    3.09    0.24
  -1   4  -8    3.13    0.19
   1  -4   8    3.27    0.20
   1  -4   8    2.89    0.23
   1  -4   8    3.39    0.26
   1  -4   8    2.91    0.16
  -2   4  -8    0.88    0.14
  -2   4  -8    0.94    0.13
  -2   4  -8    0.93    0.11
   2  -4   8    0.94    0.10
   2  -4   8    0.88    0.13
   2  -4   8    0.79    0.11
  -3   4  -8    6.95    0.28
  -3   4  -8    6.94    0.39
  -3   4  -8    6.69    0.37
   3  -4   8    6.71    0.28
   3  -4   8    6.95    0.36
  -4   4  -8   51.64    1.24
  -4   4  -8   50.42    1.53
  -4   4  -8   51.51    1.24
  -4   4  -8   50.73    1.54
   4  -4   8   50.00    1.44
   4  -4   8   50.85    1.30
  -5   4  -8    8.25    0.24
  -5   4  -8    6.80    0.42
  -5   4  -8    7.34    0.44
   5  -4   8    8.26    0.39
   5  -4   8    8.39    0.31
  -6   4  -8   13.21    0.63
  -6   4  -8   12.72    0.65
   6  -4   8   13.56    0.45
   6  -4   8   14.01    0.55
  -7   4  -8   20.47    0.91
  -7   4  -8   22.14    0.89
   7  -4   8   21.11    0.75
   7  -4   8   21.66    0.64
  -8   4  -8    0.20    0.13
  -8   4  -8    0.47    0.17
   7   3  -8    2.19    0.21
   7   3  -8    2.05    0.27
  -7  -3   8    1.55    0.15
   6   3  -8    0.04    0.08
   6   3  -8   -0.01    0.05
  -6  -3   8   -0.01    0.06
   5   3  -8    2.54    0.27
   5   3  -8    2.90    0.22
  -5  -3   8    2.50    0.23
   4   3  -8    0.79    0.13
   4   3  -8    1.25    0.18
  -4  -3   8    1.13    0.09
  -4  -3   8    0.99    0.16
   3   3  -8    2.78    0.21
   3   3  -8    2.41    0.23
  -3  -3   8    2.62    0.24
  -3  -3   8    2.68    0.16
   2   3  -8   29.38    0.98
   2   3  -8   29.04    0.92
  -2  -3   8   30.11    0.99
  -2  -3   8   30.94    0.81
   1   3  -8   13.16    0.52
   1   3  -8   14.15    0.46
   1   3  -8   12.82    0.54
  -1  -3   8   13.46    0.45
  -1  -3   8   14.07    0.39
  -1  -3   8   13.20    0.57
   0   3  -8   13.71    0.46
   0   3  -8   13.64    0.55
   0   3  -8   14.24    0.53
   0   3  -8   14.37    0.55
   0  -3   8   14.54    0.55
   0  -3   8   14.13    0.42
   0  -3   8   14.55    0.59
   0  -3   8   13.94    0.47
  -1   3  -8    3.16    0.18
  -1   3  -8    3.21    0.23
  -1   3  -8    3.19    0.24
   1  -3   8    3.54    0.26
   1  -3   8    3.25    0.19
   1  -3   8    2.88    0.22
   1  -3   8    3.62    0.17
  -2   3  -8    6.21    0.31
  -2   3  -8    5.72    0.24
   2  -3   8    5.21    0.23
   2  -3   8    5.21    0.26
   2  -3   8    5.57    0.31
  -3   3  -8    6.95    0.27
  -3   3  -8    7.13    0.39
  -3   3  -8    7.47    0.37
   3  -3   8    7.31    0.28
   3  -3   8    7.05    0.36
  -4   3  -8   13.18    0.39
  -4   3  -8   12.55    0.55
  -4   3  -8   13.50    0.39
  -4   3  -8   13.51    0.59
   4  -3   8   13.78    0.53
   4  -3   8   13.50    0.43
  -5   3  -8   11.10    0.54
  -5   3  -8   11.59    0.56
   5  -3   8   12.19    0.40
   5  -3   8   11.22    0.48
  -6   3  -8   -0.01    0.07
  -6   3  -8   -0.01    0.08
   6  -3   8    0.13    0.05
   6  -3   8    0.11    0.07
  -7   3  -8    2.08    0.27
  -7   3  -8    2.19    0.27
   7  -3   8    2.48    0.21
  -8   3  -8    5.75    0.44
   7   2  -8    0.46    0.11
   7   2  -8    0.34    0.14
  -7  -2   8    0.09    0.06
   6   2  -8    9.43    0.53
   6   2  -8    9.95    0.44
  -6  -2   8    9.25    0.43
   5   2  -8    2.64    0.27
   5   2  -8    3.08    0.23
  -5  -2   8    2.89    0.23
   4   2  -8   21.94    0.85
   4   2  -8   24.07    0.78
  -4  -2   8   23.45    0.82
  -4  -2   8   24.29    0.62
   3   2  -8    0.59    0.11
   3   2  -8    0.36    0.11
  -3  -2   8    0.41    0.07
  -3  -2   8    0.37    0.11
   2   2  -8    0.72    0.10
   2   2  -8    0.99    0.14
   2   2  -8    0.76    0.12
  -2  -2   8    0.87    0.10
  -2  -2   8    0.81    0.14
   1   2  -8    1.01    0.14
   1   2  -8    1.26    0.14
   1   2  -8    1.09    0.11
   1   2  -8    0.91    0.13
  -1  -2   8    1.16    0.08
  -1  -2   8    1.02    0.13
  -1  -2   8    1.34    0.17
  -1  -2   8    0.92    0.10
   0   2  -8    6.45    0.27
   0   2  -8    6.45    0.34
   0   2  -8    6.36    0.32
   0   2  -8    6.22    0.32
   0  -2   8    6.40    0.24
   0  -2   8    5.86    0.27
   0  -2   8    6.51    0.33
   0  -2   8    6.57    0.36
  -1   2  -8   15.86    0.57
  -1   2  -8   16.47    0.61
  -1   2  -8   16.14    0.49
   1  -2   8   15.90    0.51
   1  -2   8   15.42    0.48
   1  -2   8   15.21    0.58
  -2   2  -8    1.45    0.11
  -2   2  -8    1.10    0.15
  -2   2  -8    0.95    0.12
   2  -2   8    1.25    0.11
   2  -2   8    1.23    0.14
  -3   2  -8    0.07    0.06
  -3   2  -8    0.03    0.06
  -3   2  -8    0.00    0.03
   3  -2   8    0.03    0.05
   3  -2   8    0.01    0.03
  -4   2  -8   12.47    0.34
  -4   2  -8   12.26    0.52
  -4   2  -8   12.56    0.34
  -4   2  -8   12.72    0.57
   4  -2   8   13.23    0.41
   4  -2   8   12.02    0.50
  -5   2  -8    0.09    0.08
  -5   2  -8    0.20    0.10
   5  -2   8    0.40    0.07
   5  -2   8    0.18    0.07
  -6   2  -8    1.23    0.19
  -6   2  -8    1.19    0.20
   6  -2   8    1.00    0.14
  -7   2  -8    2.36    0.28
   7  -2   8    2.26    0.21
  -8   2  -8    0.43    0.16
   8   1  -8    9.90    0.60
   8   1  -8    8.76    0.44
   7   1  -8    7.59    0.50
   7   1  -8    8.38    0.41
  -7  -1   8    7.99    0.37
   6   1  -8    5.69    0.40
   6   1  -8    5.77    0.32
  -6  -1   8    5.85    0.33
   5   1  -8    7.74    0.45
   5   1  -8    7.19    0.36
  -5  -1   8    7.95    0.22
  -5  -1   8    8.24    0.41
   4   1  -8   18.33    0.65
   4   1  -8   18.67    0.74
  -4  -1   8   18.84    0.52
  -4  -1   8   18.32    0.69
   3   1  -8   62.02    1.70
   3   1  -8   64.26    1.81
  -3  -1   8   63.72    1.78
  -3  -1   8   65.00    1.52
   2   1  -8   81.44    2.07
   2   1  -8   79.61    2.10
   2   1  -8   77.07    1.89
   2   1  -8   79.46    2.15
  -2  -1   8   77.70    2.14
  -2  -1   8   79.31    1.84
  -2  -1   8   77.79    1.86
   1   1  -8    2.48    0.16
   1   1  -8    2.68    0.20
   1   1  -8    2.25    0.19
   1   1  -8    2.52    0.19
  -1  -1   8    2.55    0.13
  -1  -1   8    2.62    0.20
  -1  -1   8    2.78    0.17
  -1  -1   8    2.21    0.21
   0   1  -8  103.87    2.34
   0   1  -8  102.32    2.56
   0   1  -8   99.48    2.64
   0   1  -8   99.08    2.60
   0  -1   8  101.47    2.39
   0  -1   8  100.58    2.65
   0  -1   8   99.69    2.57
   0  -1   8  101.74    2.35
  -1   1  -8    0.96    0.11
  -1   1  -8    0.98    0.14
  -1   1  -8    1.01    0.10
   1  -1   8    1.14    0.10
   1  -1   8    1.11    0.11
   1  -1   8    1.10    0.14
  -2   1  -8   31.55    1.01
  -2   1  -8   31.31    0.79
  -2   1  -8   30.41    0.92
   2  -1   8   30.92    0.83
   2  -1   8   30.05    0.94
  -3   1  -8    6.52    0.22
  -3   1  -8    6.54    0.32
  -3   1  -8    6.37    0.37
   3  -1   8    6.35    0.25
   3  -1   8    6.11    0.32
  -4   1  -8   42.59    1.36
  -4   1  -8   43.68    1.28
   4  -1   8   41.80    1.23
  -5   1  -8    4.47    0.34
   5  -1   8    4.14    0.26
  -6   1  -8    0.47    0.14
   6  -1   8    0.36    0.10
  -7   1  -8    1.69    0.25
   7  -1   8    1.71    0.19
   8   0  -8    2.03    0.20
   8   0  -8    2.49    0.31
  -8   0   8    2.21    0.16
   7   0  -8    8.77    0.42
   7   0  -8    8.64    0.53
  -7   0   8    8.73    0.39
   6   0  -8    1.85    0.18
   6   0  -8    1.69    0.23
  -6   0   8    2.12    0.19
   5   0  -8    2.00    0.23
   5   0  -8    1.48    0.16
  -5   0   8    1.77    0.10
  -5   0   8    1.95    0.19
   4   0  -8   62.52    1.80
   4   0  -8   59.52    1.66
  -4   0   8   62.04    1.72
  -4   0   8   60.74    1.45
   3   0  -8    4.28    0.29
   3   0  -8    4.35    0.26
   3   0  -8    4.42    0.25
   3   0  -8    4.72    0.25
  -3   0   8    4.35    0.21
  -3   0   8    4.48    0.29
   2   0  -8   17.08    0.62
   2   0  -8   18.04    0.60
   2   0  -8   16.51    0.60
  -2   0   8   16.88    0.46
  -2   0   8   15.78    0.63
  -2   0   8   16.18    0.58
  -2   0   8   17.34    0.53
   1   0  -8   67.05    1.82
   1   0  -8   68.36    1.82
   1   0  -8   68.79    1.79
   1   0  -8   66.92    1.64
  -1   0   8   67.52    1.86
  -1   0   8   66.69    1.63
  -1   0   8   67.24    1.63
  -1   0   8   67.33    1.79
   0   0  -8    2.92    0.17
   0   0  -8    2.45    0.17
   0   0  -8    2.59    0.20
   0   0  -8    2.78    0.19
   0   0   8    2.69    0.15
   0   0   8    1.97    0.20
   0   0   8    2.77    0.20
   0   0   8    2.70    0.17
  -1   0  -8   30.06    0.79
  -1   0  -8   29.88    0.96
  -1   0  -8   29.68    0.87
   1   0   8   28.84    0.92
   1   0   8   30.54    0.83
   1   0   8   29.54    0.81
  -2   0  -8    0.28    0.10
  -2   0  -8    0.27    0.07
  -2   0  -8    0.46    0.06
   2   0   8    0.32    0.09
   2   0   8    0.36    0.07
  -3   0  -8    3.63    0.28
  -3   0  -8    3.76    0.15
  -3   0  -8    3.94    0.23
   3   0   8    3.70    0.25
  -4   0  -8    2.19    0.24
   4   0   8    2.06    0.19
  -5   0  -8    0.13    0.09
   5   0   8    0.04    0.06
  -6   0  -8   26.52    1.04
   6   0   8   25.96    0.87
  -7   0  -8    1.74    0.27
   7   0   8    1.60    0.18
   9  -1  -8    1.01    0.24
   8  -1  -8   10.72    0.50
   8  -1  -8   11.12    0.64
   7  -1  -8    9.65    0.57
   7  -1  -8   10.69    0.48
  -7   1   8    9.51    0.43
   6  -1  -8   19.22    0.82
   6  -1  -8   19.60    0.71
  -6   1   8   19.38    0.71
   5  -1  -8    3.50    0.21
   5  -1  -8    3.06    0.28
   5  -1  -8    3.73    0.25
  -5   1   8    3.79    0.17
  -5   1   8    3.59    0.26
   4  -1  -8   19.69    0.77
   4  -1  -8   20.39    0.72
   4  -1  -8   21.69    0.68
  -4   1   8   21.93    0.61
  -4   1   8   21.38    0.76
   3  -1  -8    6.97    0.38
   3  -1  -8    7.83    0.37
   3  -1  -8    8.23    0.35
   3  -1  -8    7.97    0.34
  -3   1   8    7.93    0.31
  -3   1   8    7.76    0.40
   2  -1  -8   35.55    0.97
   2  -1  -8   35.10    1.06
   2  -1  -8   36.21    1.05
   2  -1  -8   34.15    1.07
  -2   1   8   36.08    1.12
  -2   1   8   35.91    1.05
  -2   1   8   35.89    0.90
  -2   1   8   36.25    0.95
   1  -1  -8    0.20    0.07
   1  -1  -8    0.26    0.07
   1  -1  -8    0.27    0.08
   1  -1  -8    0.28    0.08
  -1   1   8    0.18    0.08
  -1   1   8    0.20    0.07
  -1   1   8    0.22    0.07
  -1   1   8    0.12    0.04
   0  -1  -8   35.51    0.93
   0  -1  -8   34.63    0.99
   0  -1  -8   33.77    1.06
   0   1   8   35.22    1.05
   0   1   8   35.23    0.95
   0   1   8   34.88    0.92
  -1  -1  -8    4.94    0.31
  -1  -1  -8    5.17    0.23
  -1  -1  -8    5.20    0.23
   1   1   8    5.37    0.23
   1   1   8    4.76    0.28
  -2  -1  -8    0.06    0.04
  -2  -1  -8    0.02    0.05
  -2  -1  -8   -0.02    0.03
   2   1   8    0.02    0.05
  -3  -1  -8   17.29    0.70
  -3  -1  -8   16.72    0.41
   3   1   8   16.39    0.61
  -4  -1  -8    9.51    0.51
   4   1   8    9.23    0.43
  -5  -1  -8    3.84    0.35
   5   1   8    4.21    0.28
  -6  -1  -8   10.15    0.59
  -6  -1  -8   10.04    0.30
   6   1   8    9.08    0.45
   9  -2  -8    2.80    0.35
   8  -2  -8    1.55    0.19
   8  -2  -8    1.44    0.25
   7  -2  -8    3.59    0.26
   7  -2  -8    3.37    0.33
  -7   2   8    3.72    0.25
   6  -2  -8    0.25    0.11
   6  -2  -8    0.07    0.07
  -6   2   8    0.00    0.05
  -6   2   8    0.03    0.03
   5  -2  -8   26.50    0.88
   5  -2  -8   26.82    0.97
  -5   2   8   26.50    0.90
  -5   2   8   26.76    0.71
   4  -2  -8   10.87    0.47
   4  -2  -8   10.77    0.51
   4  -2  -8   11.16    0.41
  -4   2   8   11.42    0.50
  -4   2   8   10.90    0.38
   3  -2  -8    4.50    0.28
   3  -2  -8    4.32    0.25
   3  -2  -8    4.93    0.29
   3  -2  -8    4.29    0.23
  -3   2   8    4.58    0.23
  -3   2   8    3.59    0.27
   2  -2  -8    2.61    0.18
   2  -2  -8    2.56    0.20
   2  -2  -8    2.41    0.19
   2  -2  -8    2.67    0.19
  -2   2   8    2.34    0.22
  -2   2   8    2.36    0.13
  -2   2   8    2.49    0.19
  -2   2   8    2.54    0.17
   1  -2  -8    7.09    0.31
   1  -2  -8    7.30    0.32
   1  -2  -8    6.91    0.34
   1  -2  -8    7.46    0.35
  -1   2   8    6.92    0.38
  -1   2   8    7.23    0.28
  -1   2   8    7.03    0.35
   0  -2  -8   15.71    0.60
   0  -2  -8   16.23    0.50
   0  -2  -8   15.73    0.52
   0   2   8   15.78    0.53
   0   2   8   15.87    0.50
   0   2   8   15.41    0.58
  -1  -2  -8   14.72    0.60
  -1  -2  -8   14.86    0.46
   1   2   8   13.99    0.56
  -2  -2  -8    0.86    0.15
  -2  -2  -8    0.80    0.08
   2   2   8    0.68    0.12
  -3  -2  -8   14.28    0.65
   3   2   8   13.95    0.56
  -4  -2  -8    0.65    0.17
   4   2   8    0.54    0.12
  -5  -2  -8    2.85    0.31
   5   2   8    2.61    0.23
  -6  -2  -8    0.27    0.14
   6   2   8    0.37    0.11
   9  -3  -8    4.29    0.42
   9  -3  -8    4.15    0.31
   8  -3  -8    4.24    0.39
   8  -3  -8    4.09    0.30
   7  -3  -8    0.53    0.16
   7  -3  -8    0.77    0.14
  -7   3   8    0.58    0.12
   6  -3  -8    5.59    0.39
   6  -3  -8    5.53    0.33
  -6   3   8    5.31    0.33
  -6   3   8    5.99    0.23
   5  -3  -8    1.78    0.21
   5  -3  -8    2.33    0.21
  -5   3   8    2.03    0.14
  -5   3   8    1.53    0.19
   4  -3  -8   56.94    1.64
   4  -3  -8   56.06    1.57
  -4   3   8   52.69    1.60
  -4   3   8   55.57    1.39
   3  -3  -8   14.72    0.58
   3  -3  -8   15.21    0.55
   3  -3  -8   15.48    0.59
   3  -3  -8   15.07    0.52
  -3   3   8   14.95    0.43
  -3   3   8   14.21    0.61
  -3   3   8   15.07    0.51
   2  -3  -8    1.97    0.17
   2  -3  -8    1.80    0.16
   2  -3  -8    1.81    0.16
   2  -3  -8    1.88    0.18
  -2   3   8    1.55    0.12
  -2   3   8    2.03    0.21
  -2   3   8    1.47    0.15
  -2   3   8    1.94    0.16
   1  -3  -8   24.22    0.81
   1  -3  -8   23.92    0.74
   1  -3  -8   24.30    0.73
  -1   3   8   24.89    0.70
  -1   3   8   23.76    0.74
  -1   3   8   24.72    0.80
   0  -3  -8    2.92    0.20
   0  -3  -8    3.83    0.26
   0   3   8    3.72    0.25
  -1  -3  -8    1.82    0.20
  -1  -3  -8    1.85    0.14
   1   3   8    1.44    0.17
  -2  -3  -8    0.85    0.08
  -2  -3  -8    0.82    0.16
   2   3   8    0.68    0.13
  -3  -3  -8    2.60    0.28
   3   3   8    3.35    0.25
  -4  -3  -8    5.38    0.41
   4   3   8    5.02    0.32
  -5  -3  -8    7.22    0.50
  -5  -3  -8    7.24    0.30
   5   3   8    6.77    0.38
   9  -4  -8    0.86    0.23
   9  -4  -8    1.18    0.18
   8  -4  -8   11.02    0.64
   8  -4  -8    9.91    0.50
   7  -4  -8    0.28    0.11
   7  -4  -8    0.27    0.13
  -7   4   8    0.15    0.04
   6  -4  -8    0.19    0.09
   6  -4  -8    0.31    0.12
  -6   4   8    0.22    0.10
  -6   4   8    0.14    0.05
   5  -4  -8    0.50    0.12
   5  -4  -8    0.51    0.13
  -5   4   8    0.74    0.14
  -5   4   8    0.35    0.08
   4  -4  -8    0.57    0.13
   4  -4  -8    0.33    0.10
  -4   4   8    0.46    0.10
  -4   4   8    0.50    0.13
   3  -4  -8    5.21    0.29
   3  -4  -8    4.86    0.30
   3  -4  -8    4.79    0.29
  -3   4   8    4.38    0.31
  -3   4   8    5.09    0.21
  -3   4   8    4.46    0.26
   2  -4  -8   33.16    0.99
   2  -4  -8   33.49    0.96
  -2   4   8   31.62    0.99
  -2   4   8   31.91    0.89
  -2   4   8   32.91    0.94
  -2   4   8   33.56    1.09
   1  -4  -8   13.33    0.50
   1  -4  -8   12.24    0.52
  -1   4   8   13.32    0.50
  -1   4   8   13.47    0.45
  -1   4   8   12.33    0.51
   0  -4  -8   17.05    0.66
   0  -4  -8   16.19    0.55
   0   4   8   16.40    0.62
  -1  -4  -8    1.40    0.19
  -1  -4  -8    1.33    0.12
   1   4   8    1.51    0.17
  -2  -4  -8    2.05    0.25
  -2  -4  -8    1.97    0.11
   2   4   8    1.87    0.19
  -3  -4  -8    3.93    0.35
   3   4   8    4.03    0.28
  -4  -4  -8    1.87    0.17
  -4  -4  -8    1.69    0.26
   4   4   8    1.91    0.20
  -5  -4  -8    3.94    0.21
  -5  -4  -8    3.54    0.38
   9  -5  -8    7.95    0.45
   9  -5  -8    6.38    0.51
   8  -5  -8    4.75    0.42
   8  -5  -8    4.32    0.33
   7  -5  -8   22.18    0.83
   7  -5  -8   20.66    0.91
  -7   5   8   21.81    0.59
   6  -5  -8    1.37    0.21
   6  -5  -8    1.42    0.19
  -6   5   8    1.78    0.15
   5  -5  -8    2.51    0.25
   5  -5  -8    3.17    0.27
  -5   5   8    2.90    0.20
  -5   5   8    3.01    0.27
   4  -5  -8   41.63    1.29
   4  -5  -8   42.77    1.20
   4  -5  -8   43.03    1.29
  -4   5   8   40.18    1.32
  -4   5   8   40.58    1.14
   3  -5  -8    4.35    0.28
  -3   5   8    5.42    0.35
  -3   5   8    4.71    0.22
  -3   5   8    5.40    0.29
   2  -5  -8    8.50    0.41
   2  -5  -8    9.03    0.41
  -2   5   8    9.37    0.36
  -2   5   8    9.65    0.42
   1  -5  -8   17.09    0.61
   1  -5  -8   17.58    0.67
  -1   5   8   17.94    0.66
   0  -5  -8    9.07    0.47
   0  -5  -8    9.29    0.39
   0   5   8    9.03    0.43
  -1  -5  -8   16.93    0.53
  -1  -5  -8   16.73    0.72
   1   5   8   16.29    0.64
  -2  -5  -8    0.48    0.05
  -2  -5  -8    0.45    0.14
   2   5   8    0.48    0.12
  -3  -5  -8    2.12    0.20
  -3  -5  -8    1.96    0.27
   3   5   8    2.27    0.22
  -4  -5  -8    3.37    0.35
  -4  -5  -8    2.46    0.20
   8  -6  -8    2.82    0.28
   8  -6  -8    2.21    0.30
   7  -6  -8    6.21    0.45
   7  -6  -8    6.59    0.41
  -7   6   8    6.45    0.28
   6  -6  -8    3.07    0.28
   6  -6  -8    2.43    0.27
  -6   6   8    2.86    0.20
   5  -6  -8   12.80    0.59
  -5   6   8   11.71    0.48
   4  -6  -8    1.50    0.19
  -4   6   8    1.63    0.18
   3  -6  -8    0.02    0.07
  -3   6   8    0.04    0.05
  -3   6   8    0.10    0.07
   2  -6  -8    3.04    0.24
  -2   6   8    2.43    0.22
  -2   6   8    2.57    0.18
   1  -6  -8    1.95    0.19
   1  -6  -8    2.32    0.23
  -1   6   8    1.99    0.20
   0  -6  -8   13.56    0.51
   0  -6  -8   14.15    0.62
   0   6   8   12.74    0.57
  -1  -6  -8    0.15    0.10
  -1  -6  -8    0.04    0.05
   1   6   8    0.13    0.08
  -2  -6  -8   16.99    0.67
  -2  -6  -8   16.97    0.78
   2   6   8   16.40    0.68
  -3  -6  -8    1.14    0.23
  -3  -6  -8    1.51    0.18
   8  -7  -8    1.96    0.29
   8  -7  -8    2.12    0.26
  -8   7   8    2.05    0.14
  -8   7   8    1.81    0.27
   7  -7  -8    0.22    0.12
   7  -7  -8    0.47    0.15
  -7   7   8    0.30    0.09
  -6   7   8    1.29    0.16
  -5   7   8    6.22    0.35
   4  -7  -8    0.38    0.12
  -4   7   8    0.61    0.13
   3  -7  -8    0.43    0.12
  -3   7   8    0.50    0.12
  -3   7   8    0.35    0.08
   2  -7  -8    0.41    0.12
   1  -7  -8    0.11    0.08
   0  -7  -8    0.01    0.05
   0  -7  -8    0.02    0.08
   0  -7  -8   -0.02    0.07
   0   7   8    0.02    0.07
  -1  -7  -8    0.13    0.06
  -1  -7  -8    0.17    0.10
  -1  -7  -8   -0.03    0.09
   1   7   8    0.00    0.08
  -7   8   8    0.11    0.07
  -6   8   8    3.06    0.25
  -5   8   8   -0.02    0.07
   4  -8  -8    0.61    0.15
  -4   8   8    0.38    0.12
   3  -8  -8    0.52    0.14
  -3   8   8    0.75    0.16
   2  -8  -8   -0.07    0.08
   2  -8  -8   -0.06    0.06
   1  -8  -8    0.06    0.10
   1  -8  -8   -0.05    0.06
  -2   9  -9    0.15    0.09
  -2   9  -9    0.17    0.09
   2  -9   9    0.15    0.09
  -3   9  -9    0.32    0.11
  -3   9  -9    0.21    0.13
   1   8  -9    7.95    0.48
  -1  -8   9    8.19    0.52
  -1  -8   9    8.60    0.39
   0   8  -9    0.81    0.17
   0  -8   9    0.68    0.18
   0  -8   9    0.53    0.12
  -1   8  -9    0.32    0.10
  -1   8  -9    0.14    0.10
   1  -8   9    0.50    0.11
  -2   8  -9    0.51    0.15
  -2   8  -9    0.71    0.14
   2  -8   9    1.29    0.17
  -3   8  -9    2.07    0.20
  -3   8  -9    2.43    0.22
  -3   8  -9    1.72    0.24
  -3   8  -9    2.26    0.26
   3  -8   9    2.31    0.17
  -4   8  -9    3.04    0.32
  -4   8  -9    3.47    0.32
  -4   8  -9    3.03    0.24
   4  -8   9    3.01    0.21
  -5   8  -9    1.12    0.23
  -5   8  -9    0.88    0.19
  -5   8  -9    0.88    0.14
   5  -8   9    0.68    0.11
   3   7  -9   15.82    0.72
   3   7  -9   16.19    0.71
  -3  -7   9   16.48    0.77
  -3  -7   9   16.24    0.50
   2   7  -9    2.24    0.25
  -2  -7   9    2.15    0.27
  -2  -7   9    2.35    0.18
   1   7  -9    9.95    0.52
  -1  -7   9    9.22    0.40
  -1  -7   9   10.38    0.57
   0   7  -9   11.41    0.56
   0  -7   9   11.66    0.47
   0  -7   9   12.18    0.61
  -1   7  -9    0.08    0.08
  -1   7  -9    0.13    0.08
   1  -7   9    0.14    0.08
  -2   7  -9   25.17    0.78
  -2   7  -9   23.63    0.93
  -2   7  -9   24.04    0.92
   2  -7   9   24.78    0.72
   2  -7   9   23.46    0.78
  -3   7  -9    1.32    0.21
  -3   7  -9    1.21    0.15
  -3   7  -9    0.78    0.17
  -3   7  -9    0.67    0.12
   3  -7   9    1.13    0.12
  -4   7  -9    4.38    0.26
  -4   7  -9    4.26    0.35
  -4   7  -9    4.62    0.37
   4  -7   9    4.88    0.25
  -5   7  -9    5.55    0.40
  -5   7  -9    6.23    0.44
  -5   7  -9    5.88    0.29
   5  -7   9    5.94    0.29
   5  -7   9    5.32    0.36
  -6   7  -9    0.03    0.05
  -6   7  -9    0.04    0.10
  -6   7  -9   -0.04    0.08
   6  -7   9    0.05    0.06
   6  -7   9    0.16    0.10
   4   6  -9   17.15    0.74
   4   6  -9   16.38    0.69
  -4  -6   9   14.39    0.71
   3   6  -9    0.71    0.16
   3   6  -9    0.55    0.15
  -3  -6   9    0.79    0.18
  -3  -6   9    0.56    0.09
   2   6  -9    7.99    0.45
   2   6  -9    7.91    0.44
  -2  -6   9    7.69    0.34
  -2  -6   9    8.33    0.49
   1   6  -9   11.82    0.56
  -1  -6   9   11.89    0.60
  -1  -6   9   12.06    0.46
   0   6  -9    1.75    0.17
   0   6  -9    1.64    0.20
   0  -6   9    2.14    0.25
   0  -6   9    1.72    0.17
  -1   6  -9   27.84    0.82
  -1   6  -9   26.57    0.96
   1  -6   9   28.20    0.77
   1  -6   9   27.05    0.83
  -2   6  -9    3.02    0.28
  -2   6  -9    3.09    0.21
  -2   6  -9    3.22    0.27
   2  -6   9    3.37    0.24
   2  -6   9    3.32    0.19
  -3   6  -9    7.50    0.34
  -3   6  -9    7.57    0.44
  -3   6  -9    7.40    0.43
   3  -6   9    7.17    0.31
  -4   6  -9   20.24    0.84
  -4   6  -9   20.88    0.65
  -4   6  -9   20.62    0.83
  -4   6  -9   20.41    0.64
   4  -6   9   20.39    0.78
  -5   6  -9   19.55    0.83
  -5   6  -9   17.64    0.78
  -5   6  -9   19.47    0.59
   5  -6   9   18.79    0.61
   5  -6   9   19.73    0.75
  -6   6  -9   19.28    0.88
  -6   6  -9   19.74    0.83
   6  -6   9   19.17    0.62
   6  -6   9   18.44    0.74
  -7   6  -9    2.94    0.35
  -7   6  -9    2.35    0.28
   7  -6   9    2.86    0.20
   7  -6   9    2.84    0.26
   5   5  -9    0.15    0.09
   5   5  -9    0.17    0.11
  -5  -5   9    0.07    0.10
   4   5  -9    0.93    0.18
   4   5  -9    0.44    0.13
  -4  -5   9    0.60    0.07
  -4  -5   9    0.68    0.17
   3   5  -9    1.20    0.17
   3   5  -9    1.43    0.20
  -3  -5   9    1.44    0.13
  -3  -5   9    1.71    0.23
   2   5  -9    2.41    0.24
   2   5  -9    2.47    0.23
  -2  -5   9    2.64    0.18
  -2  -5   9    2.25    0.26
   1   5  -9   13.09    0.55
   1   5  -9   12.14    0.56
  -1  -5   9   12.14    0.46
  -1  -5   9   12.70    0.60
   0   5  -9    0.89    0.15
   0   5  -9    1.00    0.13
   0  -5   9    1.22    0.19
   0  -5   9    1.02    0.13
  -1   5  -9    1.37    0.14
  -1   5  -9    1.34    0.19
  -1   5  -9    1.22    0.17
   1  -5   9    1.43    0.15
   1  -5   9    1.13    0.11
  -2   5  -9    8.86    0.36
  -2   5  -9    8.32    0.46
  -2   5  -9    9.36    0.46
   2  -5   9    8.57    0.33
   2  -5   9    9.18    0.39
   2  -5   9    8.93    0.45
  -3   5  -9    0.31    0.11
  -3   5  -9    0.15    0.09
  -3   5  -9    0.30    0.08
   3  -5   9    0.29    0.11
   3  -5   9    0.30    0.07
  -4   5  -9    0.11    0.09
  -4   5  -9    0.15    0.06
  -4   5  -9    0.18    0.10
  -4   5  -9    0.14    0.06
   4  -5   9    0.16    0.06
   4  -5   9    0.09    0.07
  -5   5  -9    1.78    0.23
  -5   5  -9    1.69    0.12
  -5   5  -9    1.54    0.22
   5  -5   9    1.61    0.20
   5  -5   9    1.24    0.13
  -6   5  -9    3.80    0.33
  -6   5  -9    3.65    0.35
   6  -5   9    3.89    0.22
   6  -5   9    3.59    0.28
  -7   5  -9    0.09    0.10
  -7   5  -9    0.17    0.12
   7  -5   9    0.36    0.12
   7  -5   9    0.19    0.07
   6   4  -9    0.73    0.19
   6   4  -9    0.89    0.16
  -6  -4   9    0.87    0.16
   5   4  -9    1.20    0.21
   5   4  -9    1.15    0.17
  -5  -4   9    1.23    0.19
   4   4  -9    0.10    0.08
   4   4  -9    0.06    0.09
  -4  -4   9    0.04    0.04
  -4  -4   9    0.06    0.08
   3   4  -9    2.05    0.23
   3   4  -9    2.35    0.22
  -3  -4   9    2.19    0.25
  -3  -4   9    2.41    0.16
   2   4  -9    0.48    0.12
   2   4  -9    0.35    0.10
  -2  -4   9    0.34    0.12
  -2  -4   9    0.41    0.09
   1   4  -9   11.19    0.42
   1   4  -9   10.50    0.49
   1   4  -9   10.97    0.48
  -1  -4   9   10.41    0.40
  -1  -4   9    9.59    0.51
   0   4  -9    0.96    0.16
   0   4  -9    1.33    0.13
   0   4  -9    0.93    0.15
   0  -4   9    1.31    0.10
   0  -4   9    1.29    0.19
   0  -4   9    1.14    0.13
  -1   4  -9    0.89    0.11
  -1   4  -9    0.86    0.15
  -1   4  -9    1.05    0.15
   1  -4   9    0.91    0.15
   1  -4   9    1.00    0.13
   1  -4   9    1.09    0.10
  -2   4  -9    7.32    0.38
  -2   4  -9    7.32    0.31
  -2   4  -9    6.96    0.40
   2  -4   9    7.40    0.30
   2  -4   9    7.76    0.40
  -3   4  -9    1.01    0.17
  -3   4  -9    0.89    0.10
  -3   4  -9    1.16    0.17
   3  -4   9    1.03    0.11
   3  -4   9    1.15    0.16
  -4   4  -9    4.91    0.34
  -4   4  -9    5.29    0.23
  -4   4  -9    4.94    0.23
  -4   4  -9    5.02    0.35
   4  -4   9    5.58    0.25
   4  -4   9    5.22    0.33
  -5   4  -9   18.62    0.80
  -5   4  -9   19.99    0.81
  -5   4  -9   19.82    0.50
   5  -4   9   19.94    0.61
   5  -4   9   19.35    0.73
  -6   4  -9    0.03    0.09
  -6   4  -9    0.11    0.09
   6  -4   9    0.06    0.07
   6  -4   9    0.06    0.06
  -7   4  -9    0.77    0.19
  -7   4  -9    0.76    0.20
   7  -4   9    0.59    0.10
   7  -4   9    0.67    0.14
   6   3  -9    2.65    0.30
   6   3  -9    2.77    0.25
  -6  -3   9    3.12    0.26
   5   3  -9    2.82    0.24
   5   3  -9    2.76    0.28
  -5  -3   9    2.60    0.25
   4   3  -9    0.36    0.10
   4   3  -9    0.42    0.13
  -4  -3   9    0.35    0.06
  -4  -3   9    0.34    0.11
   3   3  -9   15.82    0.61
   3   3  -9   15.12    0.65
  -3  -3   9   16.60    0.68
  -3  -3   9   15.97    0.50
   2   3  -9   31.77    1.09
   2   3  -9   34.69    1.06
  -2  -3   9   35.76    0.93
  -2  -3   9   34.38    1.15
   1   3  -9   19.26    0.69
   1   3  -9   19.87    0.61
   1   3  -9   18.40    0.71
  -1  -3   9   19.24    0.75
  -1  -3   9   18.93    0.60
   0   3  -9    0.14    0.08
   0   3  -9    0.26    0.07
   0   3  -9    0.18    0.08
   0  -3   9    0.18    0.06
   0  -3   9    0.14    0.08
   0  -3   9    0.23    0.05
  -1   3  -9   37.08    0.98
  -1   3  -9   36.10    1.17
  -1   3  -9   36.43    1.14
   1  -3   9   37.81    1.02
   1  -3   9   36.96    0.98
   1  -3   9   37.95    1.15
  -2   3  -9   13.89    0.60
  -2   3  -9   13.61    0.45
  -2   3  -9   13.68    0.55
   2  -3   9   14.48    0.46
   2  -3   9   13.51    0.56
  -3   3  -9    0.08    0.07
  -3   3  -9    0.18    0.06
  -3   3  -9    0.57    0.12
   3  -3   9    0.16    0.06
   3  -3   9    0.30    0.10
  -4   3  -9    2.15    0.13
  -4   3  -9    1.98    0.23
  -4   3  -9    2.03    0.21
  -4   3  -9    2.19    0.13
   4  -3   9    2.07    0.15
   4  -3   9    1.89    0.20
  -5   3  -9   16.19    0.69
  -5   3  -9   14.66    0.69
   5  -3   9   15.31    0.51
   5  -3   9   16.51    0.63
  -6   3  -9    0.00    0.09
  -6   3  -9    0.26    0.12
   6  -3   9    0.11    0.06
   6  -3   9    0.16    0.08
  -7   3  -9    3.02    0.32
   7  -3   9    2.31    0.23
   7   2  -9   10.36    0.49
   7   2  -9   10.29    0.60
  -7  -2   9    9.95    0.45
   6   2  -9    2.00    0.20
   6   2  -9    1.31    0.22
  -6  -2   9    1.66    0.19
   5   2  -9    6.51    0.42
   5   2  -9    6.23    0.35
  -5  -2   9    6.35    0.19
  -5  -2   9    5.93    0.37
   4   2  -9    7.00    0.42
   4   2  -9    6.81    0.36
  -4  -2   9    7.55    0.27
  -4  -2   9    5.87    0.37
   3   2  -9   45.15    1.42
   3   2  -9   44.70    1.33
  -3  -2   9   48.65    1.43
  -3  -2   9   46.21    1.17
   2   2  -9    4.38    0.29
   2   2  -9    4.60    0.25
   2   2  -9    4.18    0.27
  -2  -2   9    3.79    0.29
  -2  -2   9    4.03    0.22
   1   2  -9   25.74    0.86
   1   2  -9   25.60    0.74
   1   2  -9   25.66    0.84
   1   2  -9   25.21    0.85
  -1  -2   9   24.78    0.90
  -1  -2   9   25.54    0.74
  -1  -2   9   25.16    0.68
   0   2  -9   43.31    1.14
   0   2  -9   44.43    1.30
   0   2  -9   44.45    1.33
   0  -2   9   44.76    1.16
   0  -2   9   43.98    1.13
   0  -2   9   44.60    1.31
   0  -2   9   45.22    1.37
  -1   2  -9    2.78    0.17
  -1   2  -9    2.51    0.20
  -1   2  -9    2.50    0.23
   1  -2   9    2.67    0.16
   1  -2   9    2.52    0.22
   1  -2   9    2.52    0.18
  -2   2  -9   58.71    1.72
  -2   2  -9   58.83    1.64
  -2   2  -9   59.10    1.42
   2  -2   9   59.05    1.48
   2  -2   9   57.88    1.64
  -3   2  -9    0.46    0.13
  -3   2  -9    0.41    0.07
  -3   2  -9    0.48    0.10
   3  -2   9    0.34    0.07
   3  -2   9    0.29    0.10
  -4   2  -9    2.48    0.12
  -4   2  -9    2.60    0.23
  -4   2  -9    2.28    0.11
  -4   2  -9    3.05    0.28
   4  -2   9    2.23    0.15
   4  -2   9    2.69    0.22
  -5   2  -9    4.80    0.36
  -5   2  -9    5.31    0.35
   5  -2   9    5.15    0.24
   5  -2   9    5.16    0.32
  -6   2  -9    0.33    0.13
   6  -2   9    0.22    0.09
   6  -2   9    0.15    0.06
  -7   2  -9   14.69    0.73
   7  -2   9   13.05    0.58
   7   1  -9    5.62    0.35
   7   1  -9    5.61    0.43
  -7  -1   9    5.39    0.32
   6   1  -9   13.18    0.66
   6   1  -9   13.73    0.57
  -6  -1   9   12.95    0.56
   5   1  -9    6.33    0.41
   5   1  -9    6.64    0.36
  -5  -1   9    7.09    0.39
  -5  -1   9    6.71    0.23
   4   1  -9    0.11    0.08
  -4  -1   9    0.33    0.11
  -4  -1   9    0.52    0.08
   3   1  -9    1.43    0.17
   3   1  -9    1.42    0.18
  -3  -1   9    1.84    0.21
  -3  -1   9    1.74    0.14
   2   1  -9    2.02    0.19
   2   1  -9    2.50    0.18
   2   1  -9    2.25    0.21
   2   1  -9    2.06    0.19
  -2  -1   9    1.76    0.20
  -2  -1   9    2.11    0.16
   1   1  -9   16.08    0.53
   1   1  -9   15.53    0.60
   1   1  -9   16.02    0.61
   1   1  -9   16.07    0.60
  -1  -1   9   16.01    0.47
  -1  -1   9   15.25    0.59
  -1  -1   9   16.20    0.53
   0   1  -9   26.41    0.89
   0   1  -9   26.37    0.75
   0   1  -9   26.69    0.85
   0  -1   9   26.26    0.92
   0  -1   9   26.21    0.77
   0  -1   9   26.84    0.88
   0  -1   9   26.72    0.73
  -1   1  -9   57.07    1.56
  -1   1  -9   56.84    1.65
  -1   1  -9   56.59    1.39
   1  -1   9   55.38    1.58
   1  -1   9   57.82    1.43
   1  -1   9   55.42    1.42
  -2   1  -9    3.05    0.25
  -2   1  -9    2.85    0.20
  -2   1  -9    2.69    0.16
   2  -1   9    2.84    0.17
   2  -1   9    2.51    0.22
  -3   1  -9    0.04    0.06
  -3   1  -9    0.00    0.04
  -3   1  -9    0.03    0.03
   3  -1   9    0.08    0.06
   3  -1   9    0.00    0.04
  -4   1  -9   39.56    1.21
  -4   1  -9   38.35    1.31
   4  -1   9   39.11    1.20
   4  -1   9   40.51    1.05
  -5   1  -9    3.29    0.32
   5  -1   9    3.54    0.26
  -6   1  -9   12.39    0.65
   6  -1   9   12.51    0.55
  -7   1  -9    1.98    0.29
   8   0  -9    2.07    0.22
   8   0  -9    1.62    0.27
  -8   0   9    1.96    0.17
   7   0  -9    1.81    0.26
   7   0  -9    1.78    0.20
  -7   0   9    1.33    0.17
   6   0  -9    0.57    0.13
   6   0  -9    0.60    0.16
  -6   0   9    0.68    0.14
   5   0  -9    1.80    0.23
   5   0  -9    1.18    0.16
  -5   0   9    1.29    0.10
  -5   0   9    1.43    0.18
   4   0  -9   10.32    0.46
   4   0  -9    9.94    0.43
   4   0  -9   10.16    0.50
  -4   0   9    9.23    0.47
  -4   0   9    9.73    0.36
   3   0  -9    0.15    0.08
   3   0  -9    0.06    0.06
   3   0  -9    0.09    0.06
  -3   0   9    0.04    0.04
  -3   0   9    0.09    0.07
   2   0  -9    9.52    0.44
   2   0  -9    9.53    0.44
   2   0  -9   10.05    0.39
   2   0  -9    9.63    0.42
  -2   0   9    8.65    0.45
  -2   0   9    9.50    0.37
  -2   0   9    9.33    0.30
   1   0  -9   14.64    0.51
   1   0  -9   15.66    0.58
   1   0  -9   14.85    0.56
   1   0  -9   14.57    0.57
  -1   0   9   14.77    0.50
  -1   0   9   14.67    0.45
  -1   0   9   15.02    0.62
  -1   0   9   14.86    0.58
   0   0  -9    2.56    0.21
   0   0  -9    2.88    0.18
   0   0  -9    2.86    0.20
   0   0   9    2.34    0.21
   0   0   9    2.42    0.18
   0   0   9    2.63    0.16
  -1   0  -9    2.14    0.16
  -1   0  -9    1.97    0.20
  -1   0  -9    2.10    0.15
   1   0   9    1.97    0.19
   1   0   9    2.15    0.15
  -2   0  -9    7.71    0.28
  -2   0  -9    7.23    0.33
  -2   0  -9    7.64    0.42
   2   0   9    7.78    0.31
   2   0   9    7.17    0.38
  -3   0  -9    0.15    0.04
  -3   0  -9    0.21    0.10
   3   0   9    0.12    0.08
   3   0   9    0.13    0.05
  -4   0  -9    0.49    0.15
   4   0   9    0.36    0.11
  -5   0  -9    1.47    0.23
   5   0   9    1.74    0.19
  -6   0  -9    0.31    0.14
   6   0   9    0.35    0.11
   8  -1  -9    8.14    0.45
   8  -1  -9    9.04    0.58
  -8   1   9    8.35    0.40
   7  -1  -9   15.19    0.64
   7  -1  -9   16.13    0.77
  -7   1   9   14.93    0.61
   6  -1  -9    1.25    0.17
   6  -1  -9    1.06    0.20
  -6   1   9    0.98    0.07
  -6   1   9    1.09    0.16
   5  -1  -9   13.87    0.64
   5  -1  -9   13.89    0.58
  -5   1   9   14.72    0.44
  -5   1   9   13.57    0.59
   4  -1  -9   -0.02    0.05
   4  -1  -9    0.01    0.06
   4  -1  -9    0.05    0.06
  -4   1   9    0.03    0.04
  -4   1   9   -0.01    0.06
   3  -1  -9   70.62    1.89
   3  -1  -9   69.14    1.97
   3  -1  -9   71.85    1.76
   3  -1  -9   70.57    1.91
  -3   1   9   68.70    1.97
  -3   1   9   69.18    1.70
   2  -1  -9   10.03    0.41
   2  -1  -9    9.78    0.43
   2  -1  -9    9.59    0.44
   2  -1  -9   10.48    0.45
  -2   1   9    9.80    0.48
  -2   1   9    9.78    0.32
  -2   1   9   10.04    0.39
   1  -1  -9    3.55    0.25
   1  -1  -9    4.34    0.24
   1  -1  -9    3.62    0.23
  -1   1   9    3.59    0.25
  -1   1   9    3.95    0.23
  -1   1   9    3.54    0.28
  -1   1   9    3.73    0.19
   0  -1  -9   13.97    0.50
   0  -1  -9   14.66    0.49
   0  -1  -9   14.62    0.58
   0   1   9   14.21    0.46
   0   1   9   13.67    0.50
   0   1   9   14.20    0.57
  -1  -1  -9    0.43    0.08
  -1  -1  -9    0.38    0.11
  -1  -1  -9    0.49    0.08
   1   1   9    0.34    0.10
   1   1   9    0.62    0.09
  -2  -1  -9    5.00    0.34
  -2  -1  -9    4.97    0.21
   2   1   9    4.86    0.23
   2   1   9    4.87    0.31
  -3  -1  -9    0.67    0.15
  -3  -1  -9    0.47    0.05
   3   1   9    0.33    0.10
  -4  -1  -9    0.12    0.09
   4   1   9    0.05    0.06
  -5  -1  -9    2.94    0.32
   5   1   9    2.48    0.23
  -6  -1  -9    2.10    0.29
   6   1   9    2.05    0.21
   8  -2  -9    0.26    0.11
   8  -2  -9    0.31    0.15
  -8   2   9    0.37    0.10
   7  -2  -9    0.11    0.08
   7  -2  -9    0.16    0.11
  -7   2   9    0.01    0.07
   6  -2  -9   12.99    0.65
   6  -2  -9   13.31    0.57
  -6   2   9   13.13    0.39
  -6   2   9   13.18    0.58
   5  -2  -9    5.09    0.36
   5  -2  -9    5.73    0.34
  -5   2   9    5.66    0.35
  -5   2   9    4.85    0.23
   4  -2  -9    0.04    0.06
   4  -2  -9    0.08    0.07
  -4   2   9    0.06    0.05
  -4   2   9   -0.01    0.06
   3  -2  -9   56.73    1.62
   3  -2  -9   59.67    1.59
   3  -2  -9   56.57    1.66
   3  -2  -9   57.59    1.50
  -3   2   9   56.60    1.68
  -3   2   9   57.60    1.45
   2  -2  -9   13.15    0.52
   2  -2  -9   12.75    0.53
   2  -2  -9   13.36    0.52
   2  -2  -9   13.17    0.49
  -2   2   9   13.06    0.48
  -2   2   9   13.20    0.58
  -2   2   9   13.00    0.41
   1  -2  -9   66.55    1.84
   1  -2  -9   65.54    1.66
   1  -2  -9   64.70    1.77
  -1   2   9   67.78    1.67
  -1   2   9   66.39    1.81
  -1   2   9   66.05    1.65
   0  -2  -9   -0.01    0.05
   0  -2  -9    0.07    0.05
   0   2   9    0.07    0.05
   0   2   9    0.08    0.06
  -1  -2  -9   32.32    0.88
  -1  -2  -9   33.47    1.11
   1   2   9   33.87    1.06
   1   2   9   32.86    0.91
  -2  -2  -9    4.76    0.34
  -2  -2  -9    5.11    0.21
   2   2   9    5.39    0.33
  -3  -2  -9    0.05    0.08
   3   2   9    0.09    0.07
  -4  -2  -9    6.47    0.45
   4   2   9    6.04    0.36
  -5  -2  -9    0.11    0.11
   5   2   9    0.13    0.08
   8  -3  -9    7.27    0.52
   8  -3  -9    7.83    0.44
   7  -3  -9    5.12    0.41
   7  -3  -9    4.78    0.34
  -7   3   9    5.06    0.33
   6  -3  -9   11.68    0.54
   6  -3  -9   11.11    0.60
  -6   3   9   12.43    0.40
  -6   3   9   12.43    0.56
   5  -3  -9    2.30    0.23
   5  -3  -9    2.60    0.26
  -5   3   9    2.28    0.16
  -5   3   9    2.08    0.23
   4  -3  -9    8.28    0.42
   4  -3  -9    8.31    0.44
  -4   3   9    7.77    0.44
  -4   3   9    8.21    0.35
   3  -3  -9   19.92    0.72
   3  -3  -9   18.56    0.66
   3  -3  -9   19.17    0.72
   3  -3  -9   20.36    0.68
  -3   3   9   19.45    0.64
  -3   3   9   20.07    0.78
   2  -3  -9    0.87    0.13
   2  -3  -9    0.83    0.13
   2  -3  -9    0.57    0.11
  -2   3   9    0.74    0.09
  -2   3   9    0.85    0.12
  -2   3   9    0.98    0.17
   1  -3  -9    0.45    0.10
   1  -3  -9    0.57    0.12
  -1   3   9    0.29    0.09
  -1   3   9    0.41    0.08
  -1   3   9    0.41    0.11
   0  -3  -9   28.72    0.82
   0  -3  -9   27.33    0.95
   0   3   9   26.84    0.91
   0   3   9   29.00    0.81
  -1  -3  -9    1.64    0.14
  -1  -3  -9    1.50    0.20
   1   3   9    1.47    0.17
  -2  -3  -9   12.89    0.61
  -2  -3  -9   12.28    0.38
   2   3   9   11.81    0.53
  -3  -3  -9   11.92    0.62
   3   3   9   12.30    0.55
  -4  -3  -9    0.00    0.09
   4   3   9    0.03    0.07
  -5  -3  -9    5.45    0.45
  -5  -3  -9    6.27    0.29
   8  -4  -9    0.21    0.14
   8  -4  -9    0.25    0.12
   7  -4  -9    8.36    0.52
   7  -4  -9    7.48    0.44
  -7   4   9    8.15    0.27
  -7   4   9    8.07    0.45
   6  -4  -9   19.83    0.85
   6  -4  -9   20.69    0.79
  -6   4   9   20.56    0.80
  -6   4   9   20.33    0.61
   5  -4  -9   26.42    0.98
   5  -4  -9   28.58    0.96
  -5   4   9   25.71    0.96
  -5   4   9   27.27    0.79
   4  -4  -9   15.84    0.64
   4  -4  -9   15.51    0.64
  -4   4   9   14.61    0.65
  -4   4   9   14.97    0.54
   3  -4  -9    1.48    0.17
   3  -4  -9    1.09    0.15
  -3   4   9    1.21    0.15
  -3   4   9    1.24    0.11
  -3   4   9    2.06    0.23
   2  -4  -9    8.66    0.40
   2  -4  -9    8.35    0.40
  -2   4   9    8.50    0.39
  -2   4   9    8.65    0.33
   1  -4  -9    3.66    0.24
   1  -4  -9    3.78    0.27
  -1   4   9    3.79    0.27
  -1   4   9    4.55    0.27
  -1   4   9    3.92    0.22
   0  -4  -9    2.65    0.25
   0  -4  -9    2.51    0.19
   0   4   9    2.45    0.22
  -1  -4  -9   25.41    0.93
  -1  -4  -9   23.54    0.70
   1   4   9   23.47    0.84
  -2  -4  -9    1.25    0.09
  -2  -4  -9    1.13    0.20
   2   4   9    1.22    0.17
  -3  -4  -9   20.18    0.88
   3   4   9   19.83    0.76
  -4  -4  -9    2.77    0.33
  -4  -4  -9    3.14    0.23
   4   4   9    2.92    0.26
   8  -5  -9    9.85    0.61
   8  -5  -9    9.05    0.51
   7  -5  -9    1.47    0.21
  -7   5   9    1.74    0.13
   6  -5  -9    1.43    0.22
   6  -5  -9    1.36    0.20
  -6   5   9    1.19    0.13
  -6   5   9    1.37    0.20
   5  -5  -9    2.73    0.26
   5  -5  -9    2.49    0.25
  -5   5   9    2.84    0.21
  -5   5   9    2.37    0.26
   4  -5  -9    2.55    0.23
  -4   5   9    2.37    0.25
  -4   5   9    2.91    0.22
   3  -5  -9    7.58    0.39
  -3   5   9    7.29    0.37
  -3   5   9    8.07    0.31
   2  -5  -9    4.03    0.27
  -2   5   9    4.06    0.22
  -2   5   9    4.14    0.27
   1  -5  -9    4.12    0.27
   1  -5  -9    4.33    0.30
  -1   5   9    4.15    0.24
  -1   5   9    3.99    0.29
   0  -5  -9    4.35    0.32
   0  -5  -9    3.90    0.25
   0   5   9    4.26    0.30
  -1  -5  -9    1.06    0.12
  -1  -5  -9    1.01    0.19
   1   5   9    0.83    0.15
  -2  -5  -9    3.59    0.14
  -2  -5  -9    3.29    0.33
   2   5   9    3.90    0.29
  -3  -5  -9    4.26    0.40
  -3  -5  -9    5.11    0.32
   3   5   9    5.52    0.35
   8  -6  -9    0.39    0.17
   8  -6  -9    0.32    0.14
  -8   6   9    0.48    0.06
   7  -6  -9   17.97    0.83
   7  -6  -9   17.07    0.75
  -7   6   9   17.91    0.57
   6  -6  -9    1.50    0.22
  -6   6   9    1.47    0.16
  -5   6   9    2.33    0.21
   4  -6  -9    7.18    0.40
  -4   6   9    7.54    0.38
   3  -6  -9    0.08    0.08
  -3   6   9    0.01    0.06
   2  -6  -9    4.47    0.30
  -2   6   9    4.00    0.23
   1  -6  -9    0.36    0.11
   1  -6  -9    0.33    0.12
   0  -6  -9    0.20    0.12
   0  -6  -9    0.23    0.08
   0   6   9    0.31    0.11
  -1  -6  -9    8.85    0.52
  -1  -6  -9    8.71    0.35
   1   6   9    9.41    0.48
  -2  -6  -9    0.61    0.18
  -2  -6  -9    0.87    0.16
   2   6   9    0.86    0.17
  -7   7   9    0.73    0.12
  -6   7   9    4.46    0.29
  -5   7   9    8.20    0.41
   4  -7  -9    0.07    0.08
  -4   7   9    0.03    0.07
   3  -7  -9   18.12    0.71
  -3   7   9   18.09    0.70
   2  -7  -9    0.05    0.08
  -2   7   9    0.09    0.07
   1  -7  -9    5.79    0.34
   0  -7  -9    2.51    0.21
   0  -7  -9    3.07    0.30
  -5   8   9    9.54    0.47
   4  -8  -9    1.93    0.24
  -4   8   9    2.34    0.25
   3  -8  -9    1.91    0.23
   2  -8  -9   20.86    0.77
  -2   8   9   19.65    0.68
   0   8 -10    5.19    0.39
   0  -8  10    4.92    0.30
  -1   8 -10    0.29    0.13
  -1   8 -10    0.32    0.11
   1  -8  10    0.26    0.10
  -2   8 -10    4.25    0.29
  -2   8 -10    4.70    0.37
  -2   8 -10    4.28    0.37
   2  -8  10    4.65    0.30
  -3   8 -10    4.14    0.28
  -3   8 -10    3.70    0.35
  -3   8 -10    4.20    0.28
  -3   8 -10    3.84    0.36
   3  -8  10    4.19    0.24
  -4   8 -10    3.10    0.24
  -4   8 -10    2.79    0.31
   4  -8  10    2.67    0.20
   2   7 -10    0.11    0.10
  -2  -7  10    0.00    0.10
  -2  -7  10   -0.01    0.06
   1   7 -10    9.68    0.54
  -1  -7  10    9.62    0.57
  -1  -7  10   10.04    0.43
   0   7 -10    8.40    0.48
   0  -7  10    8.00    0.38
  -1   7 -10    1.81    0.19
  -1   7 -10    1.58    0.23
  -1   7 -10    1.59    0.22
   1  -7  10    2.19    0.20
  -2   7 -10    1.94    0.25
  -2   7 -10    1.56    0.18
  -2   7 -10    1.75    0.23
   2  -7  10    1.75    0.20
  -3   7 -10    8.68    0.50
  -3   7 -10    7.78    0.48
  -3   7 -10    7.78    0.37
   3  -7  10    7.60    0.34
  -4   7 -10    2.40    0.29
  -4   7 -10    2.11    0.19
  -4   7 -10    2.49    0.28
  -4   7 -10    2.65    0.21
   4  -7  10    2.34    0.18
  -5   7 -10    0.42    0.10
  -5   7 -10    0.18    0.13
  -5   7 -10    0.50    0.16
   5  -7  10    0.31    0.09
   3   6 -10    0.28    0.12
   3   6 -10    0.24    0.12
  -3  -6  10    0.12    0.06
  -3  -6  10    0.40    0.16
   2   6 -10    3.71    0.31
  -2  -6  10    3.22    0.22
  -2  -6  10    3.23    0.33
   1   6 -10    1.36    0.20
  -1  -6  10    1.29    0.15
  -1  -6  10    1.10    0.22
   0   6 -10    1.75    0.22
   0   6 -10    1.87    0.18
   0  -6  10    1.70    0.18
  -1   6 -10   -0.09    0.06
  -1   6 -10    0.02    0.06
  -1   6 -10   -0.04    0.05
   1  -6  10    0.00    0.06
  -2   6 -10    4.51    0.35
  -2   6 -10    3.80    0.31
  -2   6 -10    3.80    0.24
   2  -6  10    4.40    0.28
   2  -6  10    3.64    0.21
  -3   6 -10    2.57    0.28
  -3   6 -10    2.55    0.27
  -3   6 -10    2.81    0.20
   3  -6  10    2.32    0.17
  -4   6 -10   -0.02    0.07
  -4   6 -10    0.02    0.05
  -4   6 -10   -0.05    0.05
  -4   6 -10   -0.05    0.07
   4  -6  10    0.01    0.05
   4  -6  10    0.05    0.08
  -5   6 -10    2.63    0.29
  -5   6 -10    2.65    0.18
  -5   6 -10    2.19    0.27
   5  -6  10    2.49    0.26
   5  -6  10    2.75    0.20
  -6   6 -10   24.66    1.00
  -6   6 -10   24.22    1.03
   6  -6  10   23.60    0.75
   6  -6  10   24.03    0.92
   4   5 -10   -0.13    0.07
   4   5 -10   -0.04    0.08
  -4  -5  10    0.03    0.04
  -4  -5  10    0.00    0.09
   3   5 -10    0.00    0.07
   3   5 -10    0.13    0.10
  -3  -5  10   -0.01    0.05
  -3  -5  10    0.18    0.11
   2   5 -10   17.89    0.72
   2   5 -10   18.96    0.76
  -2  -5  10   17.67    0.78
  -2  -5  10   18.19    0.60
   1   5 -10    4.27    0.32
  -1  -5  10    4.41    0.25
  -1  -5  10    3.89    0.34
   0   5 -10   18.84    0.75
   0   5 -10   19.09    0.78
   0   5 -10   19.72    0.64
   0  -5  10   18.32    0.63
  -1   5 -10    4.02    0.32
  -1   5 -10    4.31    0.31
  -1   5 -10    4.06    0.24
   1  -5  10    4.73    0.28
   1  -5  10    3.84    0.21
  -2   5 -10    8.31    0.47
  -2   5 -10    7.54    0.42
  -2   5 -10    7.83    0.34
   2  -5  10    7.37    0.31
  -3   5 -10    0.11    0.06
  -3   5 -10    0.09    0.08
  -3   5 -10    0.08    0.09
   3  -5  10    0.09    0.06
   3  -5  10    0.04    0.07
  -4   5 -10    0.18    0.07
  -4   5 -10    0.07    0.06
  -4   5 -10    0.05    0.08
  -4   5 -10    0.01    0.08
   4  -5  10    0.07    0.08
   4  -5  10    0.11    0.06
  -5   5 -10    2.86    0.16
  -5   5 -10    2.94    0.30
  -5   5 -10    2.53    0.28
   5  -5  10    2.64    0.26
   5  -5  10    2.51    0.19
  -6   5 -10    0.27    0.14
  -6   5 -10    0.22    0.12
   6  -5  10    0.37    0.09
   6  -5  10    0.12    0.10
   5   4 -10    0.04    0.10
   5   4 -10   -0.04    0.07
  -5  -4  10   -0.02    0.07
   4   4 -10    4.90    0.34
   4   4 -10    5.60    0.38
  -4  -4  10    5.23    0.23
  -4  -4  10    5.19    0.38
   3   4 -10    5.62    0.35
   3   4 -10    5.03    0.36
  -3  -4  10    5.75    0.40
  -3  -4  10    5.24    0.26
   2   4 -10   17.97    0.71
   2   4 -10   18.29    0.74
  -2  -4  10   18.69    0.79
  -2  -4  10   18.80    0.60
   1   4 -10   10.58    0.42
   1   4 -10    9.99    0.49
  -1  -4  10    9.74    0.40
  -1  -4  10    9.75    0.53
   0   4 -10   17.43    0.69
   0   4 -10   17.53    0.57
   0   4 -10   16.14    0.70
   0  -4  10   16.65    0.58
   0  -4  10   17.55    0.52
  -1   4 -10    6.86    0.41
  -1   4 -10    6.50    0.30
  -1   4 -10    6.50    0.37
   1  -4  10    6.46    0.32
   1  -4  10    6.61    0.28
  -2   4 -10   15.65    0.52
  -2   4 -10   15.43    0.63
  -2   4 -10   15.97    0.68
   2  -4  10   15.71    0.65
   2  -4  10   14.78    0.50
  -3   4 -10   24.55    0.89
  -3   4 -10   25.56    0.94
  -3   4 -10   24.27    0.70
   3  -4  10   23.96    0.87
   3  -4  10   23.75    0.73
  -4   4 -10    0.89    0.16
  -4   4 -10    0.79    0.10
  -4   4 -10    0.99    0.19
   4  -4  10    0.97    0.17
   4  -4  10    1.04    0.12
  -5   4 -10    1.38    0.22
  -5   4 -10    1.16    0.20
  -5   4 -10    1.35    0.09
   5  -4  10    0.97    0.17
   5  -4  10    1.14    0.13
  -6   4 -10    2.54    0.30
  -6   4 -10    2.53    0.29
   6  -4  10    2.66    0.19
   6  -4  10    2.58    0.25
   6   3 -10    1.66    0.25
   6   3 -10    1.58    0.21
  -6  -3  10    1.43    0.20
   5   3 -10    7.27    0.47
   5   3 -10    7.91    0.43
  -5  -3  10    8.01    0.46
   4   3 -10   -0.01    0.06
   4   3 -10   -0.01    0.07
  -4  -3  10    0.18    0.06
  -4  -3  10    0.00    0.06
   3   3 -10    1.06    0.18
   3   3 -10    1.15    0.17
  -3  -3  10    0.96    0.18
  -3  -3  10    0.74    0.10
   2   3 -10    0.13    0.08
   2   3 -10    0.16    0.09
  -2  -3  10    0.03    0.05
  -2  -3  10    0.06    0.08
   1   3 -10   -0.01    0.06
   1   3 -10    0.06    0.07
   1   3 -10    0.06    0.06
  -1  -3  10    0.04    0.05
  -1  -3  10    0.08    0.09
   0   3 -10    0.62    0.14
   0   3 -10    0.47    0.11
   0   3 -10    0.45    0.09
   0  -3  10    0.56    0.10
   0  -3  10    0.43    0.07
  -1   3 -10   10.08    0.51
  -1   3 -10   10.13    0.47
  -1   3 -10   10.57    0.39
   1  -3  10    9.72    0.41
   1  -3  10   10.27    0.37
  -2   3 -10   34.14    1.10
  -2   3 -10   36.02    0.94
  -2   3 -10   33.35    1.16
   2  -3  10   35.01    1.13
   2  -3  10   35.13    0.96
  -3   3 -10   12.81    0.43
  -3   3 -10   13.17    0.62
  -3   3 -10   13.26    0.57
   3  -3  10   13.38    0.58
   3  -3  10   13.53    0.46
  -4   3 -10    1.66    0.23
  -4   3 -10    1.55    0.19
  -4   3 -10    1.52    0.11
   4  -3  10    1.64    0.14
   4  -3  10    1.69    0.20
  -5   3 -10   20.07    0.86
  -5   3 -10   18.59    0.80
   5  -3  10   21.03    0.64
   5  -3  10   20.52    0.78
  -6   3 -10    0.04    0.10
   6  -3  10    0.23    0.08
   6  -3  10    0.14    0.09
   6   2 -10    0.21    0.10
   6   2 -10    0.53    0.16
  -6  -2  10    0.28    0.11
   5   2 -10    0.48    0.15
   5   2 -10    0.56    0.13
  -5  -2  10    0.65    0.07
  -5  -2  10    0.55    0.14
   4   2 -10   -0.03    0.06
   4   2 -10    0.09    0.07
  -4  -2  10    0.03    0.07
  -4  -2  10    0.06    0.04
   3   2 -10    1.08    0.17
   3   2 -10    1.27    0.17
  -3  -2  10    0.71    0.16
  -3  -2  10    0.91    0.11
   2   2 -10    2.90    0.24
   2   2 -10    2.80    0.24
   2   2 -10    2.98    0.25
  -2  -2  10    2.79    0.19
  -2  -2  10    2.49    0.26
   1   2 -10    7.84    0.41
   1   2 -10    8.34    0.35
   1   2 -10    7.08    0.40
  -1  -2  10    7.68    0.45
  -1  -2  10    8.40    0.29
  -1  -2  10    7.80    0.34
   0   2 -10   13.13    0.58
   0   2 -10   13.33    0.47
   0   2 -10   12.73    0.54
   0  -2  10   13.10    0.48
   0  -2  10   13.27    0.43
  -1   2 -10    2.04    0.19
  -1   2 -10    2.03    0.22
  -1   2 -10    2.39    0.17
   1  -2  10    1.85    0.21
   1  -2  10    2.25    0.15
   1  -2  10    1.83    0.17
  -2   2 -10    0.11    0.05
  -2   2 -10    0.19    0.09
  -2   2 -10    0.10    0.07
   2  -2  10    0.00    0.04
   2  -2  10    0.06    0.07
  -3   2 -10    7.64    0.39
  -3   2 -10    8.13    0.47
  -3   2 -10    7.81    0.29
   3  -2  10    7.43    0.32
   3  -2  10    7.68    0.42
  -4   2 -10    2.01    0.22
  -4   2 -10    2.80    0.29
  -4   2 -10    2.63    0.13
   4  -2  10    2.05    0.22
   4  -2  10    2.51    0.18
  -5   2 -10    0.04    0.09
   5  -2  10    0.05    0.07
   5  -2  10    0.08    0.06
  -6   2 -10    5.44    0.43
   6  -2  10    5.82    0.28
   6  -2  10    5.67    0.37
   7   1 -10    4.93    0.34
   7   1 -10    4.07    0.39
  -7  -1  10    4.86    0.32
   6   1 -10    2.42    0.24
   6   1 -10    2.02    0.27
  -6  -1  10    2.42    0.24
   5   1 -10    0.35    0.13
   5   1 -10    0.29    0.10
  -5  -1  10    0.35    0.06
  -5  -1  10    0.33    0.12
   4   1 -10    2.88    0.28
   4   1 -10    2.85    0.25
  -4  -1  10    2.80    0.18
  -4  -1  10    2.75    0.27
   3   1 -10    2.00    0.22
   3   1 -10    2.22    0.21
   3   1 -10    2.81    0.24
  -3  -1  10    2.31    0.25
  -3  -1  10    2.35    0.17
   2   1 -10    4.51    0.31
   2   1 -10    5.27    0.32
   2   1 -10    4.82    0.26
   2   1 -10    4.26    0.29
  -2  -1  10    4.61    0.33
  -2  -1  10    5.09    0.26
   1   1 -10    4.57    0.30
   1   1 -10    4.33    0.25
   1   1 -10    4.51    0.29
  -1  -1  10    4.64    0.33
  -1  -1  10    4.09    0.20
  -1  -1  10    4.40    0.25
   0   1 -10    4.84    0.26
   0   1 -10    5.40    0.34
   0   1 -10    5.31    0.30
   0  -1  10    5.31    0.24
   0  -1  10    5.29    0.33
   0  -1  10    5.95    0.29
  -1   1 -10    0.53    0.09
  -1   1 -10    0.78    0.12
  -1   1 -10    0.54    0.13
   1  -1  10    0.76    0.14
   1  -1  10    0.48    0.08
  -2   1 -10    0.47    0.08
  -2   1 -10    0.52    0.11
  -2   1 -10    0.71    0.15
   2  -1  10    0.64    0.13
   2  -1  10    0.78    0.10
  -3   1 -10    4.66    0.29
  -3   1 -10    5.27    0.37
  -3   1 -10    4.97    0.21
   3  -1  10    5.07    0.33
   3  -1  10    5.14    0.25
  -4   1 -10    0.48    0.14
   4  -1  10    0.48    0.09
   4  -1  10    0.42    0.12
  -5   1 -10    0.29    0.14
   5  -1  10    0.16    0.09
   5  -1  10    0.30    0.08
  -6   1 -10    0.94    0.21
   6  -1  10    0.78    0.15
   6  -1  10    0.67    0.11
   7   0 -10    8.83    0.56
   7   0 -10    8.62    0.47
  -7   0  10    8.27    0.45
   6   0 -10    1.29    0.22
   6   0 -10    1.47    0.19
  -6   0  10    0.99    0.17
   5   0 -10   24.52    0.98
   5   0 -10   27.01    0.88
   5   0 -10   25.90    0.92
  -5   0  10   26.94    0.96
  -5   0  10   26.69    0.72
   4   0 -10   12.59    0.52
   4   0 -10   11.61    0.57
   4   0 -10   11.28    0.53
  -4   0  10   11.99    0.43
  -4   0  10   12.05    0.57
   3   0 -10    0.27    0.10
   3   0 -10    0.35    0.10
   3   0 -10    0.33    0.10
  -3   0  10    0.32    0.08
  -3   0  10    0.26    0.11
   2   0 -10   53.62    1.56
   2   0 -10   54.25    1.58
   2   0 -10   54.84    1.56
   2   0 -10   54.53    1.41
  -2   0  10   55.25    1.40
  -2   0  10   52.04    1.62
   1   0 -10    3.95    0.27
   1   0 -10    3.66    0.25
   1   0 -10    3.75    0.23
  -1   0  10    3.90    0.19
  -1   0  10    3.56    0.22
  -1   0  10    3.50    0.29
   0   0 -10   37.89    1.13
   0   0 -10   38.51    1.22
   0   0 -10   39.14    1.04
   0   0  10   38.77    1.06
   0   0  10   38.18    1.19
   0   0  10   37.95    1.02
  -1   0 -10    1.72    0.21
  -1   0 -10    1.68    0.14
  -1   0 -10    1.71    0.16
   1   0  10    1.58    0.19
   1   0  10    1.49    0.13
  -2   0 -10    7.54    0.29
  -2   0 -10    7.84    0.45
   2   0  10    7.65    0.32
   2   0  10    7.26    0.40
  -3   0 -10    2.38    0.13
  -3   0 -10    2.48    0.27
   3   0  10    1.95    0.21
   3   0  10    1.96    0.16
  -4   0 -10    2.26    0.27
   4   0  10    2.75    0.25
   4   0  10    2.75    0.18
  -5   0 -10    0.80    0.19
   5   0  10    0.64    0.14
  -6   0 -10    1.41    0.25
  -8   1  10   11.34    0.51
   7  -1 -10    2.58    0.26
   7  -1 -10    2.47    0.31
  -7   1  10    2.89    0.26
   6  -1 -10   22.96    0.94
   6  -1 -10   21.93    0.83
  -6   1  10   22.72    0.59
  -6   1  10   22.34    0.85
   5  -1 -10    6.04    0.41
   5  -1 -10    5.74    0.36
  -5   1  10    6.16    0.27
  -5   1  10    5.62    0.37
   4  -1 -10   20.36    0.75
   4  -1 -10   19.22    0.78
   4  -1 -10   19.06    0.68
  -4   1  10   19.62    0.78
  -4   1  10   19.31    0.61
   3  -1 -10   39.47    1.27
   3  -1 -10   41.43    1.23
   3  -1 -10   40.70    1.25
  -3   1  10   41.44    1.10
  -3   1  10   40.08    1.31
   2  -1 -10    0.47    0.12
   2  -1 -10    0.45    0.11
   2  -1 -10    0.43    0.11
  -2   1  10    0.63    0.15
  -2   1  10    0.49    0.10
  -2   1  10    0.40    0.07
   1  -1 -10   40.27    1.13
   1  -1 -10   43.53    1.23
   1  -1 -10   40.52    1.27
  -1   1  10   41.23    1.13
  -1   1  10   41.47    1.09
   0  -1 -10    7.67    0.41
   0  -1 -10    7.08    0.32
   0  -1 -10    8.17    0.35
   0   1  10    7.46    0.31
   0   1  10    7.05    0.35
   0   1  10    7.25    0.40
  -1  -1 -10   27.63    0.98
  -1  -1 -10   27.44    0.77
   1   1  10   27.24    0.93
   1   1  10   26.70    0.79
  -2  -1 -10   28.20    1.05
  -2  -1 -10   30.33    0.79
   2   1  10   30.06    0.85
   2   1  10   29.80    1.00
  -3  -1 -10    2.01    0.10
  -3  -1 -10    2.13    0.26
   3   1  10    2.33    0.23
   3   1  10    2.23    0.16
  -4  -1 -10   24.65    1.01
   4   1  10   26.26    0.92
  -5  -1 -10    2.02    0.29
   5   1  10    1.87    0.22
   8  -2 -10    8.58    0.58
   8  -2 -10    9.67    0.51
  -8   2  10    8.64    0.45
   7  -2 -10    0.14    0.11
   7  -2 -10    0.00    0.07
  -7   2  10    0.03    0.07
   6  -2 -10    3.61    0.29
   6  -2 -10    3.09    0.31
  -6   2  10    3.57    0.30
  -6   2  10    3.77    0.18
   5  -2 -10   11.83    0.59
   5  -2 -10   11.78    0.55
  -5   2  10   12.20    0.58
  -5   2  10   12.18    0.43
   4  -2 -10    1.10    0.18
   4  -2 -10    1.46    0.19
  -4   2  10    1.48    0.21
  -4   2  10    1.32    0.14
   3  -2 -10    5.30    0.33
   3  -2 -10    5.16    0.30
   3  -2 -10    5.09    0.33
   3  -2 -10    5.12    0.30
  -3   2  10    5.30    0.28
  -3   2  10    5.15    0.36
   2  -2 -10    2.41    0.21
   2  -2 -10    2.77    0.22
   2  -2 -10    2.69    0.22
  -2   2  10    2.20    0.19
  -2   2  10    2.75    0.16
   1  -2 -10    1.71    0.19
   1  -2 -10    1.65    0.17
   1  -2 -10    1.54    0.15
  -1   2  10    1.78    0.19
  -1   2  10    1.56    0.16
  -1   2  10    1.79    0.14
   0  -2 -10   12.20    0.46
   0  -2 -10   11.65    0.55
   0   2  10   12.46    0.44
   0   2  10   13.20    0.56
  -1  -2 -10    7.30    0.32
  -1  -2 -10    8.00    0.45
   1   2  10    8.61    0.34
   1   2  10    7.49    0.42
  -2  -2 -10    9.97    0.34
  -2  -2 -10    9.43    0.53
   2   2  10   10.14    0.50
  -3  -2 -10   20.84    0.87
   3   2  10   19.54    0.77
  -4  -2 -10    0.69    0.19
   4   2  10    1.48    0.20
  -5  -2 -10   10.00    0.62
   8  -3 -10    0.00    0.09
   8  -3 -10   -0.02    0.08
  -8   3  10    0.04    0.08
   7  -3 -10    0.10    0.09
   7  -3 -10    0.00    0.09
  -7   3  10    0.01    0.07
  -7   3  10    0.06    0.03
   6  -3 -10    0.19    0.10
   6  -3 -10    0.12    0.10
  -6   3  10    0.21    0.11
  -6   3  10    0.39    0.08
   5  -3 -10    0.00    0.06
   5  -3 -10   -0.12    0.05
  -5   3  10    0.04    0.08
  -5   3  10    0.04    0.05
   4  -3 -10   20.28    0.79
   4  -3 -10   20.16    0.77
  -4   3  10   19.86    0.81
  -4   3  10   20.74    0.67
   3  -3 -10    0.03    0.07
   3  -3 -10    0.06    0.07
  -3   3  10    0.11    0.09
  -3   3  10    0.03    0.05
   2  -3 -10   16.46    0.63
   2  -3 -10   15.53    0.59
  -2   3  10   15.75    0.51
  -2   3  10   16.17    0.58
   1  -3 -10    5.91    0.32
   1  -3 -10    6.09    0.36
  -1   3  10    5.48    0.31
  -1   3  10    6.38    0.28
   0  -3 -10    8.64    0.38
   0  -3 -10    9.45    0.48
   0   3  10    8.50    0.36
   0   3  10    8.78    0.45
  -1  -3 -10    9.91    0.51
  -1  -3 -10    9.31    0.37
   1   3  10    9.41    0.48
   1   3  10    9.32    0.38
  -2  -3 -10    0.99    0.09
  -2  -3 -10    1.21    0.21
   2   3  10    1.26    0.18
  -3  -3 -10    2.64    0.30
   3   3  10    2.26    0.24
  -4  -3 -10    9.96    0.61
   4   3  10   10.94    0.54
   8  -4 -10    0.63    0.19
   8  -4 -10    0.60    0.16
   7  -4 -10   -0.07    0.08
   7  -4 -10    0.05    0.08
  -7   4  10   -0.01    0.04
  -7   4  10   -0.03    0.07
   6  -4 -10    3.58    0.31
   6  -4 -10    3.82    0.34
  -6   4  10    3.57    0.31
  -6   4  10    3.52    0.21
   5  -4 -10    0.15    0.09
   5  -4 -10    0.33    0.12
  -5   4  10    0.19    0.08
  -5   4  10    0.32    0.12
   4  -4 -10    0.37    0.12
  -4   4  10    0.21    0.08
  -4   4  10    0.27    0.12
   3  -4 -10    0.16    0.09
  -3   4  10    0.26    0.09
   2  -4 -10    0.12    0.08
   2  -4 -10    0.04    0.06
  -2   4  10    0.02    0.06
  -2   4  10    0.15    0.06
   1  -4 -10   -0.04    0.06
   1  -4 -10   -0.02    0.05
  -1   4  10    0.08    0.06
   0  -4 -10    2.15    0.24
   0  -4 -10    2.21    0.19
   0   4  10    2.08    0.22
   0   4  10    2.07    0.17
  -1  -4 -10    2.89    0.19
  -1  -4 -10    3.10    0.30
   1   4  10    2.87    0.26
  -2  -4 -10    0.08    0.10
  -2  -4 -10    0.15    0.05
   2   4  10    0.20    0.10
  -3  -4 -10    0.23    0.13
   3   4  10    0.09    0.09
   7  -5 -10    1.25    0.20
   7  -5 -10    1.20    0.23
  -7   5  10    1.20    0.12
   6  -5 -10   14.63    0.66
   6  -5 -10   13.87    0.68
  -6   5  10   13.50    0.66
  -6   5  10   14.28    0.52
  -5   5  10    3.82    0.25
  -5   5  10    3.78    0.33
   4  -5 -10   17.11    0.68
  -4   5  10   17.17    0.76
  -4   5  10   17.73    0.64
   3  -5 -10    1.28    0.18
  -3   5  10    1.15    0.16
   2  -5 -10   20.64    0.74
  -2   5  10   20.85    0.74
  -2   5  10   20.62    0.66
   1  -5 -10    3.82    0.30
   1  -5 -10    4.16    0.28
  -1   5  10    4.18    0.24
   0  -5 -10    5.29    0.37
   0  -5 -10    5.55    0.30
   0   5  10    4.86    0.33
  -1  -5 -10    4.11    0.23
  -1  -5 -10    4.26    0.35
   1   5  10    4.26    0.32
  -2  -5 -10    3.24    0.34
   2   5  10    3.28    0.29
   7  -6 -10    0.50    0.17
  -7   6  10    0.54    0.10
  -6   6  10   13.14    0.51
  -5   6  10    4.49    0.37
  -5   6  10    4.34    0.29
   4  -6 -10    3.39    0.30
  -4   6  10    3.39    0.27
   3  -6 -10    8.76    0.45
  -3   6  10    8.36    0.43
   2  -6 -10    2.42    0.24
  -2   6  10    3.20    0.21
   1  -6 -10   20.52    0.71
  -1   6  10   18.97    0.66
   0  -6 -10    5.08    0.29
   0  -6 -10    4.75    0.37
  -1  -6 -10    4.47    0.23
  -1  -6 -10    4.64    0.38
   1   6  10    4.54    0.34
  -6   7  10    0.20    0.09
  -5   7  10   13.48    0.57
   4  -7 -10    1.31    0.21
  -4   7  10    1.25    0.18
   3  -7 -10    1.56    0.21
  -3   7  10    1.60    0.21
   2  -7 -10    8.43    0.45
  -2   7  10    8.47    0.38
   1  -7 -10    0.13    0.09
  -1   7  10    0.06    0.07
   0   7 -11    0.08    0.10
   0  -7  11   -0.02    0.06
  -1   7 -11   12.29    0.50
  -1   7 -11   11.63    0.60
  -1   7 -11   11.02    0.62
   1  -7  11   11.32    0.50
  -2   7 -11    1.78    0.19
  -2   7 -11    2.53    0.30
  -2   7 -11    1.72    0.24
   2  -7  11    1.92    0.20
  -3   7 -11    0.56    0.16
  -3   7 -11    0.51    0.12
  -3   7 -11    0.57    0.17
   3  -7  11    0.48    0.10
  -4   7 -11    1.75    0.18
  -4   7 -11    1.40    0.16
  -4   7 -11    1.05    0.22
   4  -7  11    0.99    0.13
   2   6 -11    9.00    0.51
  -2  -6  11    8.52    0.38
  -2  -6  11    9.25    0.57
   1   6 -11    6.02    0.40
  -1  -6  11    6.51    0.34
  -1  -6  11    5.69    0.44
   0   6 -11    6.32    0.41
   0   6 -11    6.59    0.44
   0   6 -11    5.64    0.32
   0  -6  11    6.53    0.34
  -1   6 -11    0.72    0.16
  -1   6 -11    0.59    0.12
  -1   6 -11    0.69    0.18
   1  -6  11    0.73    0.14
  -2   6 -11    1.43    0.23
  -2   6 -11    1.61    0.17
  -2   6 -11    1.41    0.21
   2  -6  11    1.57    0.14
  -3   6 -11   14.68    0.69
  -3   6 -11   14.88    0.54
  -3   6 -11   14.89    0.72
   3  -6  11   14.23    0.51
  -4   6 -11    1.19    0.22
  -4   6 -11    1.18    0.14
  -4   6 -11    0.85    0.13
  -4   6 -11    0.85    0.20
   4  -6  11    1.03    0.13
  -5   6 -11    0.59    0.18
  -5   6 -11    0.39    0.15
  -5   6 -11    0.31    0.08
   5  -6  11    0.34    0.13
   5  -6  11    0.33    0.09
   3   5 -11    2.11    0.26
  -3  -5  11    1.89    0.27
  -3  -5  11    2.19    0.17
   2   5 -11    1.23    0.20
  -2  -5  11    0.90    0.21
  -2  -5  11    0.98    0.13
   1   5 -11    1.20    0.19
  -1  -5  11    1.47    0.24
  -1  -5  11    1.62    0.17
   0   5 -11    0.90    0.14
   0   5 -11    1.16    0.20
   0   5 -11    0.88    0.17
   0  -5  11    0.82    0.14
  -1   5 -11    4.48    0.33
  -1   5 -11    5.29    0.29
  -1   5 -11    4.37    0.35
   1  -5  11    4.95    0.24
   1  -5  11    4.95    0.30
  -2   5 -11    9.88    0.41
  -2   5 -11    9.51    0.54
  -2   5 -11   10.19    0.52
   2  -5  11    9.78    0.38
  -3   5 -11   10.48    0.54
  -3   5 -11    9.38    0.55
  -3   5 -11    9.74    0.40
   3  -5  11    9.40    0.39
  -4   5 -11   16.24    0.76
  -4   5 -11   16.91    0.54
  -4   5 -11   15.72    0.72
  -4   5 -11   15.59    0.53
   4  -5  11   15.37    0.55
   4  -5  11   15.83    0.71
  -5   5 -11    0.11    0.11
  -5   5 -11    0.06    0.09
  -5   5 -11    0.06    0.05
   5  -5  11    0.17    0.08
   5  -5  11    0.21    0.12
   4   4 -11   -0.05    0.07
   4   4 -11   -0.05    0.07
  -4  -4  11   -0.02    0.04
  -4  -4  11    0.12    0.11
   3   4 -11   -0.02    0.08
   3   4 -11   -0.03    0.07
  -3  -4  11    0.07    0.09
  -3  -4  11    0.16    0.06
   2   4 -11    8.29    0.47
  -2  -4  11    8.75    0.38
  -2  -4  11    9.08    0.53
   1   4 -11    1.12    0.19
   1   4 -11    1.13    0.15
   1   4 -11    1.14    0.18
  -1  -4  11    1.54    0.24
  -1  -4  11    1.28    0.15
   0   4 -11    8.12    0.37
   0   4 -11    9.38    0.51
   0   4 -11    9.67    0.48
   0  -4  11    8.89    0.40
  -1   4 -11    0.09    0.09
  -1   4 -11    0.03    0.07
  -1   4 -11    0.04    0.06
   1  -4  11    0.03    0.06
   1  -4  11    0.11    0.05
  -2   4 -11    2.21    0.23
  -2   4 -11    1.86    0.24
  -2   4 -11    2.17    0.18
   2  -4  11    2.03    0.16
  -3   4 -11    1.17    0.13
  -3   4 -11    1.23    0.21
  -3   4 -11    1.27    0.19
   3  -4  11    1.26    0.19
   3  -4  11    1.17    0.13
  -4   4 -11    1.22    0.22
  -4   4 -11    1.00    0.11
  -4   4 -11    1.58    0.21
   4  -4  11    1.58    0.15
   4  -4  11    1.41    0.20
  -5   4 -11    7.89    0.48
  -5   4 -11    7.70    0.24
  -5   4 -11    5.69    0.44
   5  -4  11    7.18    0.44
   5  -4  11    7.09    0.33
   5   3 -11   -0.07    0.07
   5   3 -11    0.07    0.09
  -5  -3  11   -0.03    0.03
  -5  -3  11   -0.02    0.08
   4   3 -11    2.48    0.25
   4   3 -11    2.40    0.27
  -4  -3  11    2.99    0.30
  -4  -3  11    2.63    0.17
   3   3 -11    0.53    0.15
   3   3 -11    0.69    0.15
  -3  -3  11    0.78    0.18
  -3  -3  11    0.70    0.11
   2   3 -11    0.48    0.13
   2   3 -11    0.45    0.13
  -2  -3  11    0.72    0.18
  -2  -3  11    0.46    0.10
   1   3 -11    0.13    0.08
   1   3 -11    0.03    0.08
   1   3 -11    0.20    0.10
  -1  -3  11    0.10    0.10
  -1  -3  11    0.07    0.06
   0   3 -11    2.13    0.18
   0   3 -11    2.34    0.23
   0   3 -11    2.20    0.24
   0  -3  11    2.11    0.19
   0  -3  11    2.21    0.15
  -1   3 -11    5.84    0.35
  -1   3 -11    5.35    0.38
  -1   3 -11    5.70    0.28
   1  -3  11    6.14    0.27
   1  -3  11    5.48    0.31
  -2   3 -11    0.19    0.09
  -2   3 -11    0.16    0.10
  -2   3 -11    0.27    0.08
   2  -3  11    0.34    0.12
   2  -3  11    0.41    0.09
  -3   3 -11    0.21    0.09
  -3   3 -11    0.11    0.06
  -3   3 -11    0.15    0.10
   3  -3  11    0.24    0.11
   3  -3  11    0.19    0.07
  -4   3 -11    0.48    0.07
  -4   3 -11    0.42    0.13
  -4   3 -11    0.50    0.15
   4  -3  11    0.50    0.14
   4  -3  11    0.32    0.08
  -5   3 -11    0.50    0.17
   5  -3  11    0.63    0.11
   5  -3  11    0.54    0.15
  -6   3 -11    0.30    0.14
   6  -3  11    0.26    0.09
   6   2 -11    2.91    0.28
   6   2 -11    2.36    0.30
  -6  -2  11    2.79    0.28
   5   2 -11    4.71    0.38
   5   2 -11    4.92    0.35
  -5  -2  11    4.72    0.21
  -5  -2  11    5.07    0.37
   4   2 -11    0.00    0.08
   4   2 -11    0.02    0.07
  -4  -2  11    0.09    0.05
  -4  -2  11    0.10    0.09
   3   2 -11   11.08    0.54
   3   2 -11   10.82    0.55
   3   2 -11   10.90    0.53
  -3  -2  11   11.26    0.58
  -3  -2  11   11.76    0.44
   2   2 -11    2.87    0.26
   2   2 -11    3.24    0.28
  -2  -2  11    2.83    0.20
  -2  -2  11    2.85    0.29
   1   2 -11    2.14    0.18
   1   2 -11    2.34    0.23
   1   2 -11    2.50    0.24
  -1  -2  11    2.18    0.19
  -1  -2  11    2.18    0.26
   0   2 -11    4.35    0.32
   0   2 -11    4.49    0.30
   0   2 -11    4.43    0.25
   0  -2  11    4.74    0.22
   0  -2  11    4.16    0.26
  -1   2 -11    4.31    0.28
  -1   2 -11    4.58    0.33
  -1   2 -11    4.28    0.24
   1  -2  11    4.60    0.23
  -2   2 -11    0.34    0.13
  -2   2 -11    0.40    0.11
  -2   2 -11    0.21    0.07
   2  -2  11    0.24    0.07
   2  -2  11    0.36    0.12
  -3   2 -11    1.47    0.12
  -3   2 -11    1.34    0.21
  -3   2 -11    1.38    0.17
   3  -2  11    1.48    0.20
   3  -2  11    1.18    0.13
  -4   2 -11    0.01    0.03
  -4   2 -11   -0.10    0.06
   4  -2  11    0.02    0.05
   4  -2  11    0.00    0.07
  -5   2 -11    4.30    0.38
   5  -2  11    4.10    0.32
   5  -2  11    3.76    0.23
   6   1 -11    0.03    0.08
   6   1 -11    0.00    0.08
  -6  -1  11    0.01    0.08
   5   1 -11   22.98    0.88
   5   1 -11   24.39    0.86
   5   1 -11   21.57    0.92
  -5  -1  11   23.37    0.65
  -5  -1  11   23.84    0.92
   4   1 -11   10.72    0.50
   4   1 -11    9.95    0.54
   4   1 -11    9.70    0.50
  -4  -1  11    9.90    0.38
  -4  -1  11    9.57    0.53
   3   1 -11    5.67    0.36
   3   1 -11    5.74    0.38
   3   1 -11    5.49    0.36
  -3  -1  11    6.20    0.30
  -3  -1  11    5.96    0.40
   2   1 -11   29.45    1.01
   2   1 -11   29.23    0.88
   2   1 -11   29.28    1.01
  -2  -1  11   29.63    0.87
  -2  -1  11   29.64    1.07
   1   1 -11    0.29    0.08
   1   1 -11    0.17    0.09
   1   1 -11    0.20    0.10
  -1  -1  11    0.08    0.04
  -1  -1  11    0.22    0.08
   0   1 -11    9.38    0.38
   0   1 -11    9.21    0.48
   0   1 -11    8.56    0.42
   0  -1  11    8.21    0.38
   0  -1  11    8.78    0.34
  -1   1 -11   10.00    0.45
  -1   1 -11   10.53    0.40
  -1   1 -11   10.38    0.53
   1  -1  11   10.58    0.52
   1  -1  11    9.95    0.39
  -2   1 -11    2.47    0.21
  -2   1 -11    2.30    0.16
  -2   1 -11    2.96    0.29
   2  -1  11    2.68    0.26
   2  -1  11    2.44    0.17
  -3   1 -11   13.18    0.42
  -3   1 -11   13.70    0.67
   3  -1  11   13.10    0.61
   3  -1  11   14.00    0.49
  -4   1 -11    1.56    0.25
   4  -1  11    1.70    0.22
   4  -1  11    1.77    0.16
  -5   1 -11    7.08    0.49
   5  -1  11    6.99    0.33
   5  -1  11    6.43    0.42
   7   0 -11    1.99    0.24
   7   0 -11    2.13    0.30
  -7   0  11    1.97    0.23
   6   0 -11    4.95    0.36
   6   0 -11    5.02    0.40
  -6   0  11    5.08    0.37
  -6   0  11    4.93    0.19
   5   0 -11    0.43    0.13
   5   0 -11    0.50    0.15
  -5   0  11    0.54    0.09
  -5   0  11    0.35    0.13
   4   0 -11    5.11    0.35
   4   0 -11    5.70    0.34
   4   0 -11    4.83    0.36
  -4   0  11    5.08    0.38
  -4   0  11    5.54    0.28
   3   0 -11   24.76    0.90
   3   0 -11   25.21    0.87
   3   0 -11   22.93    0.87
  -3   0  11   24.99    0.75
  -3   0  11   22.62    0.92
   2   0 -11    1.28    0.17
   2   0 -11    1.02    0.14
   2   0 -11    1.05    0.16
  -2   0  11    1.29    0.15
  -2   0  11    1.13    0.20
   1   0 -11   17.35    0.60
   1   0 -11   18.55    0.72
   1   0 -11   17.23    0.66
  -1   0  11   17.79    0.61
  -1   0  11   17.53    0.54
   0   0 -11   21.47    0.69
   0   0 -11   22.69    0.76
   0   0 -11   21.19    0.83
   0   0  11   22.02    0.67
   0   0  11   22.22    0.72
  -1   0 -11   19.19    0.79
  -1   0 -11   19.81    0.61
  -1   0 -11   19.04    0.67
   1   0  11   19.51    0.76
   1   0  11   18.36    0.60
  -2   0 -11   24.20    0.70
  -2   0 -11   25.13    0.97
   2   0  11   25.26    0.76
   2   0  11   24.56    0.91
  -3   0 -11    1.01    0.20
  -3   0 -11    1.27    0.10
   3   0  11    1.14    0.18
   3   0  11    1.38    0.14
  -4   0 -11   23.72    0.99
   4   0  11   22.91    0.88
   4   0  11   23.84    0.74
  -5   0 -11    2.63    0.32
   5   0  11    3.32    0.22
   5   0  11    2.14    0.25
   7  -1 -11    0.12    0.12
   7  -1 -11    0.25    0.12
  -7   1  11    0.23    0.11
   6  -1 -11    3.50    0.34
   6  -1 -11    2.79    0.28
  -6   1  11    3.09    0.30
  -6   1  11    3.38    0.17
   5  -1 -11    1.78    0.22
   5  -1 -11    1.55    0.23
  -5   1  11    1.43    0.22
  -5   1  11    1.83    0.15
   4  -1 -11    3.06    0.28
   4  -1 -11    3.27    0.29
  -4   1  11    2.75    0.29
  -4   1  11    3.32    0.21
   3  -1 -11    3.69    0.27
   3  -1 -11    3.10    0.27
  -3   1  11    3.84    0.24
  -3   1  11    3.74    0.33
   2  -1 -11    8.17    0.42
   2  -1 -11    9.53    0.41
   2  -1 -11    8.42    0.44
  -2   1  11    8.74    0.39
   1  -1 -11    0.33    0.11
   1  -1 -11    0.57    0.12
   1  -1 -11    0.49    0.11
  -1   1  11    0.68    0.12
  -1   1  11    0.42    0.08
   0  -1 -11    9.18    0.48
   0  -1 -11    8.91    0.38
   0   1  11    8.66    0.36
   0   1  11   10.16    0.49
  -1  -1 -11    2.37    0.17
  -1  -1 -11    2.01    0.24
   1   1  11    2.21    0.23
   1   1  11    2.18    0.17
  -2  -1 -11    5.21    0.39
  -2  -1 -11    5.35    0.24
   2   1  11    5.82    0.29
   2   1  11    6.35    0.39
  -3  -1 -11    3.85    0.16
  -3  -1 -11    4.31    0.37
   3   1  11    3.23    0.29
   3   1  11    3.79    0.23
  -4  -1 -11    0.14    0.12
   4   1  11    0.24    0.08
   4   1  11    0.24    0.11
   7  -2 -11    0.16    0.12
   7  -2 -11    0.02    0.08
  -7   2  11    0.16    0.10
   6  -2 -11    0.59    0.18
   6  -2 -11    0.65    0.15
  -6   2  11    0.41    0.14
  -6   2  11    0.58    0.09
   5  -2 -11    0.16    0.10
   5  -2 -11    0.07    0.08
  -5   2  11    0.02    0.08
  -5   2  11    0.04    0.05
   4  -2 -11    0.00    0.07
  -4   2  11    0.02    0.08
  -4   2  11    0.06    0.06
   3  -2 -11    0.14    0.09
   3  -2 -11    0.30    0.10
   3  -2 -11    0.30    0.10
  -3   2  11    0.03    0.08
  -3   2  11    0.16    0.08
   2  -2 -11    2.22    0.21
   2  -2 -11    2.64    0.24
   2  -2 -11    2.89    0.23
  -2   2  11    2.07    0.15
  -2   2  11    2.52    0.21
   1  -2 -11    1.43    0.19
   1  -2 -11    1.63    0.17
  -1   2  11    1.49    0.17
  -1   2  11    1.41    0.13
   0  -2 -11   -0.04    0.06
   0  -2 -11    0.02    0.05
   0   2  11   -0.02    0.07
   0   2  11    0.01    0.05
  -1  -2 -11    1.61    0.22
  -1  -2 -11    1.70    0.15
   1   2  11    1.75    0.21
   1   2  11    1.56    0.15
  -2  -2 -11    2.24    0.15
  -2  -2 -11    2.43    0.28
   2   2  11    1.92    0.17
   2   2  11    1.96    0.23
  -3  -2 -11    1.09    0.22
   3   2  11    1.09    0.19
   3   2  11    1.51    0.15
  -4  -2 -11    0.06    0.12
   4   2  11    0.05    0.09
   7  -3 -11    4.40    0.35
   7  -3 -11    4.07    0.38
  -7   3  11    4.85    0.36
  -7   3  11    4.08    0.18
   6  -3 -11    0.52    0.16
   6  -3 -11    0.75    0.17
  -6   3  11    0.78    0.11
  -6   3  11    0.86    0.18
   5  -3 -11    9.46    0.53
  -5   3  11   10.02    0.55
  -5   3  11    9.08    0.40
   4  -3 -11    0.00    0.07
  -4   3  11   -0.05    0.04
  -4   3  11    0.04    0.09
   3  -3 -11    8.01    0.41
   3  -3 -11    7.39    0.41
  -3   3  11    7.69    0.37
   2  -3 -11    3.35    0.25
   2  -3 -11    3.01    0.25
  -2   3  11    2.97    0.23
  -2   3  11    2.73    0.18
   1  -3 -11    3.45    0.24
   1  -3 -11    2.97    0.27
  -1   3  11    2.92    0.19
   0  -3 -11    3.85    0.31
   0  -3 -11    4.19    0.26
   0   3  11    3.94    0.30
   0   3  11    4.32    0.25
  -1  -3 -11    0.00    0.05
  -1  -3 -11   -0.01    0.08
   1   3  11    0.01    0.05
   1   3  11    0.03    0.08
  -2  -3 -11    2.76    0.16
  -2  -3 -11    2.66    0.31
   2   3  11    3.53    0.30
   2   3  11    2.82    0.21
  -3  -3 -11    5.06    0.42
   3   3  11    5.47    0.38
   7  -4 -11    5.88    0.42
   7  -4 -11    5.82    0.45
  -7   4  11    5.74    0.41
  -7   4  11    6.15    0.26
   6  -4 -11    7.27    0.48
  -6   4  11    7.19    0.47
  -6   4  11    7.31    0.34
   5  -4 -11    5.99    0.41
  -5   4  11    5.75    0.41
  -5   4  11    6.18    0.32
  -4   4  11   14.70    0.70
  -4   4  11   13.68    0.55
   3  -4 -11    0.51    0.13
  -3   4  11    0.33    0.10
   2  -4 -11    7.65    0.40
  -2   4  11    7.48    0.39
  -2   4  11    7.84    0.33
   1  -4 -11   10.23    0.46
   1  -4 -11   11.10    0.53
  -1   4  11    9.61    0.41
   0  -4 -11   13.04    0.50
   0  -4 -11   12.11    0.61
   0   4  11   12.83    0.49
  -1  -4 -11   12.59    0.63
  -1  -4 -11   11.49    0.43
   1   4  11   11.29    0.56
   1   4  11   11.87    0.47
  -2  -4 -11    1.28    0.10
  -2  -4 -11    1.00    0.21
   2   4  11    1.31    0.20
  -6   5  11    5.78    0.43
  -6   5  11    6.00    0.32
  -5   5  11    2.88    0.31
  -5   5  11    2.69    0.23
   4  -5 -11    6.26    0.40
  -4   5  11    6.85    0.37
   3  -5 -11    6.02    0.38
  -3   5  11    6.07    0.36
   2  -5 -11    0.00    0.07
  -2   5  11    0.10    0.07
   1  -5 -11   13.54    0.55
  -1   5  11   13.22    0.50
   0  -5 -11    0.01    0.09
   0  -5 -11    0.04    0.06
   0   5  11    0.11    0.07
  -1  -5 -11    7.93    0.33
  -1  -5 -11    8.21    0.52
   1   5  11    7.97    0.46
  -5   6  11    0.68    0.14
   4  -6 -11    0.67    0.17
  -4   6  11    0.54    0.14
   3  -6 -11    1.77    0.22
  -3   6  11    1.55    0.20
   2  -6 -11    0.40    0.12
  -2   6  11    0.41    0.10
   1  -6 -11   -0.05    0.06
  -1   6  11    0.20    0.09
   1   6 -12    8.15    0.52
  -1  -6  12    7.64    0.38
   0   6 -12    1.74    0.24
   0   6 -12    1.75    0.26
   0   6 -12    1.48    0.18
   0  -6  12    1.63    0.19
  -1   6 -12    7.02    0.48
  -1   6 -12    6.60    0.36
  -1   6 -12    7.59    0.46
   1  -6  12    7.09    0.39
  -2   6 -12    0.82    0.20
  -2   6 -12    0.54    0.16
  -2   6 -12    0.84    0.14
   2  -6  12    0.74    0.11
  -3   6 -12    1.38    0.23
  -3   6 -12    1.34    0.16
  -3   6 -12    1.17    0.23
   3  -6  12    1.26    0.14
   2   5 -12    0.00    0.08
  -2  -5  12    0.08    0.07
  -2  -5  12   -0.12    0.08
   1   5 -12    0.11    0.10
   1   5 -12    0.30    0.14
  -1  -5  12    0.07    0.08
   0   5 -12    4.62    0.35
   0   5 -12    4.05    0.27
   0   5 -12    4.64    0.38
   0  -5  12    4.61    0.29
  -1   5 -12    1.02    0.19
  -1   5 -12    0.70    0.18
  -1   5 -12    0.91    0.14
   1  -5  12    0.80    0.15
  -2   5 -12    3.16    0.23
  -2   5 -12    2.92    0.32
  -2   5 -12    3.00    0.29
   2  -5  12    3.28    0.21
  -3   5 -12    4.91    0.40
  -3   5 -12    3.70    0.24
  -3   5 -12    4.09    0.34
   3  -5  12    4.20    0.25
  -4   5 -12    0.02    0.06
  -4   5 -12   -0.01    0.05
  -4   5 -12   -0.02    0.09
  -4   5 -12    0.18    0.12
   4  -5  12    0.05    0.06
   3   4 -12   -0.05    0.08
  -3  -4  12    0.07    0.06
  -3  -4  12   -0.01    0.10
   2   4 -12    4.89    0.37
   2   4 -12    5.39    0.39
  -2  -4  12    5.67    0.31
  -2  -4  12    6.47    0.47
   1   4 -12    5.00    0.38
   1   4 -12    4.89    0.35
  -1  -4  12    4.48    0.28
   0   4 -12    0.88    0.18
   0   4 -12    1.20    0.19
   0   4 -12    0.51    0.11
   0  -4  12    0.81    0.14
  -1   4 -12    3.16    0.22
  -1   4 -12    3.43    0.32
  -1   4 -12    2.80    0.27
   1  -4  12    3.07    0.19
   1  -4  12    3.37    0.25
  -2   4 -12    0.63    0.11
  -2   4 -12    0.62    0.18
  -2   4 -12    0.80    0.16
   2  -4  12    0.65    0.11
  -3   4 -12    0.64    0.16
  -3   4 -12    0.80    0.19
  -3   4 -12    0.79    0.11
   3  -4  12    0.69    0.11
  -4   4 -12    0.47    0.09
  -4   4 -12    0.27    0.12
  -4   4 -12    0.50    0.16
   4  -4  12    0.41    0.10
   4  -4  12    0.58    0.16
   4   3 -12    3.39    0.33
  -4  -3  12    3.78    0.22
  -4  -3  12    3.97    0.36
   3   3 -12    4.33    0.35
   3   3 -12    4.05    0.33
  -3  -3  12    3.91    0.25
  -3  -3  12    4.71    0.39
   2   3 -12    4.30    0.34
   2   3 -12    4.91    0.35
  -2  -3  12    4.21    0.38
  -2  -3  12    4.76    0.28
   1   3 -12   10.48    0.44
   1   3 -12    9.27    0.52
   1   3 -12   10.67    0.53
  -1  -3  12   10.37    0.44
   0   3 -12    1.66    0.23
   0   3 -12    1.74    0.21
   0   3 -12    1.73    0.17
   0  -3  12    1.87    0.19
  -1   3 -12    2.72    0.25
  -1   3 -12    3.53    0.23
  -1   3 -12    2.98    0.30
   1  -3  12    3.02    0.19
  -2   3 -12   10.07    0.51
  -2   3 -12   10.50    0.58
  -2   3 -12   10.46    0.41
   2  -3  12   11.09    0.42
  -3   3 -12    2.54    0.30
  -3   3 -12    2.20    0.16
  -3   3 -12    2.34    0.24
   3  -3  12    2.09    0.18
   3  -3  12    2.10    0.26
  -4   3 -12    2.49    0.15
  -4   3 -12    2.55    0.26
  -4   3 -12    2.54    0.31
   4  -3  12    2.42    0.19
   4  -3  12    2.12    0.26
   5   2 -12   -0.02    0.09
   5   2 -12    0.34    0.14
   5   2 -12    0.10    0.10
  -5  -2  12    0.04    0.05
  -5  -2  12    0.02    0.10
   4   2 -12    3.27    0.32
   4   2 -12    2.77    0.27
  -4  -2  12    3.38    0.33
  -4  -2  12    2.95    0.20
   3   2 -12    0.22    0.11
   3   2 -12    0.06    0.09
  -3  -2  12    0.17    0.11
  -3  -2  12    0.13    0.07
   2   2 -12    9.57    0.50
   2   2 -12    8.02    0.46
  -2  -2  12    8.31    0.39
  -2  -2  12    8.83    0.53
   1   2 -12    2.87    0.21
   1   2 -12    2.58    0.27
   1   2 -12    2.69    0.25
  -1  -2  12    3.07    0.23
   0   2 -12    5.93    0.31
   0   2 -12    5.94    0.36
   0   2 -12    6.34    0.42
   0  -2  12    5.67    0.32
   0  -2  12    6.00    0.27
  -1   2 -12   11.84    0.55
  -1   2 -12   13.26    0.48
  -1   2 -12   13.19    0.64
   1  -2  12   12.24    0.46
  -2   2 -12    0.94    0.12
  -2   2 -12    1.39    0.18
  -2   2 -12    0.93    0.20
   2  -2  12    1.15    0.13
   2  -2  12    0.84    0.17
  -3   2 -12    6.61    0.47
  -3   2 -12    8.54    0.32
   3  -2  12    7.41    0.46
   3  -2  12    7.60    0.35
  -4   2 -12    1.93    0.12
  -4   2 -12    2.08    0.28
   4  -2  12    2.14    0.18
   4  -2  12    2.40    0.27
   5   1 -12    8.34    0.52
   5   1 -12    8.59    0.50
  -5  -1  12    7.63    0.49
  -5  -1  12    8.14    0.33
   4   1 -12    2.63    0.29
   4   1 -12    3.14    0.28
  -4  -1  12    2.83    0.31
  -4  -1  12    3.31    0.21
   3   1 -12    5.07    0.35
   3   1 -12    5.38    0.37
  -3  -1  12    5.88    0.42
  -3  -1  12    5.42    0.30
   2   1 -12    0.15    0.09
   2   1 -12    0.08    0.10
   2   1 -12    0.01    0.06
  -2  -1  12    0.05    0.06
  -2  -1  12    0.04    0.09
   1   1 -12   18.38    0.72
   1   1 -12   19.21    0.65
   1   1 -12   18.17    0.76
  -1  -1  12   18.14    0.65
   0   1 -12    0.48    0.10
   0   1 -12    0.44    0.12
   0   1 -12    0.65    0.16
   0  -1  12    0.45    0.09
   0  -1  12    0.43    0.11
  -1   1 -12    7.22    0.47
  -1   1 -12    8.10    0.35
  -1   1 -12    8.35    0.41
   1  -1  12    8.35    0.35
  -2   1 -12    7.74    0.49
  -2   1 -12    7.82    0.33
   2  -1  12    7.95    0.35
   2  -1  12    7.63    0.46
  -3   1 -12    4.14    0.38
  -3   1 -12    4.21    0.21
   3  -1  12    4.45    0.25
   3  -1  12    3.78    0.33
  -4   1 -12    5.74    0.45
   4  -1  12    6.38    0.42
   4  -1  12    6.02    0.31
   6   0 -12   -0.03    0.08
   6   0 -12   -0.02    0.09
  -6   0  12    0.06    0.04
  -6   0  12    0.03    0.09
   5   0 -12    0.05    0.09
   5   0 -12    0.00    0.09
  -5   0  12   -0.01    0.05
  -5   0  12    0.08    0.10
   4   0 -12    1.34    0.19
   4   0 -12    1.68    0.23
  -4   0  12    1.10    0.14
  -4   0  12    1.33    0.22
   3   0 -12    0.54    0.14
   3   0 -12    0.71    0.15
  -3   0  12    0.67    0.18
  -3   0  12    0.78    0.13
   2   0 -12    0.33    0.10
   2   0 -12    0.28    0.11
   2   0 -12    0.41    0.12
  -2   0  12    0.33    0.09
   1   0 -12    0.06    0.07
   1   0 -12   -0.05    0.05
   1   0 -12    0.06    0.07
  -1   0  12    0.04    0.07
  -1   0  12    0.11    0.05
   0   0 -12    0.55    0.11
   0   0 -12    0.54    0.12
   0   0 -12    0.68    0.16
   0   0  12    0.55    0.09
  -1   0 -12    2.81    0.20
  -1   0 -12    3.39    0.32
   1   0  12    3.45    0.21
  -2   0 -12    2.43    0.17
  -2   0 -12    1.92    0.26
   2   0  12    2.44    0.26
   2   0  12    2.42    0.19
  -3   0 -12    0.01    0.04
  -3   0 -12   -0.02    0.09
   3   0  12   -0.04    0.05
   3   0  12    0.04    0.09
  -4   0 -12    0.24    0.14
   4   0  12    0.26    0.13
   4   0  12    0.22    0.09
   6  -1 -12    7.18    0.46
   6  -1 -12    6.46    0.47
  -6   1  12    6.91    0.46
  -6   1  12    6.67    0.28
   5  -1 -12    0.40    0.14
   5  -1 -12    0.41    0.14
  -5   1  12    0.26    0.08
  -5   1  12    0.22    0.12
   4  -1 -12    7.54    0.45
  -4   1  12    7.09    0.47
  -4   1  12    6.49    0.33
   3  -1 -12    1.51    0.19
   3  -1 -12    1.54    0.21
  -3   1  12    1.61    0.17
  -3   1  12    1.42    0.24
   2  -1 -12    2.36    0.24
   2  -1 -12    2.54    0.22
   2  -1 -12    2.52    0.24
  -2   1  12    2.65    0.22
   1  -1 -12    6.74    0.42
   1  -1 -12    6.85    0.35
  -1   1  12    7.07    0.30
  -1   1  12    7.04    0.37
   0  -1 -12    0.03    0.06
   0  -1 -12    0.07    0.09
   0   1  12   -0.03    0.05
  -1  -1 -12    9.53    0.38
  -1  -1 -12    8.46    0.51
   1   1  12   10.18    0.53
   1   1  12    9.30    0.39
  -2  -1 -12    2.29    0.29
  -2  -1 -12    2.37    0.16
   2   1  12    2.79    0.28
   2   1  12    2.84    0.20
  -3  -1 -12    4.41    0.40
  -3  -1 -12    4.19    0.17
   3   1  12    4.27    0.26
   3   1  12    3.46    0.32
   6  -2 -12    2.30    0.27
   6  -2 -12    2.07    0.28
  -6   2  12    1.62    0.25
  -6   2  12    2.03    0.16
   5  -2 -12   19.41    0.84
  -5   2  12   20.62    0.66
  -5   2  12   19.01    0.85
   4  -2 -12    3.24    0.30
  -4   2  12    3.71    0.25
  -4   2  12    3.72    0.35
   3  -2 -12   17.13    0.70
   3  -2 -12   15.95    0.64
  -3   2  12   17.60    0.63
   2  -2 -12    0.26    0.11
   2  -2 -12    0.34    0.11
  -2   2  12    0.30    0.10
   1  -2 -12    1.66    0.18
   1  -2 -12    1.80    0.22
  -1   2  12    1.73    0.19
  -1   2  12    1.67    0.15
   0  -2 -12   19.33    0.65
   0  -2 -12   18.74    0.79
   0   2  12   18.10    0.62
  -1  -2 -12    3.93    0.35
  -1  -2 -12    3.49    0.22
   1   2  12    3.16    0.30
   1   2  12    3.53    0.23
  -2  -2 -12   10.28    0.37
  -2  -2 -12   11.54    0.63
   2   2  12   11.35    0.46
   2   2  12   10.71    0.56
  -3  -2 -12    2.69    0.33
   3   2  12    2.51    0.28
   3   2  12    2.78    0.21
   6  -3 -12    1.66    0.26
  -6   3  12    1.31    0.14
  -6   3  12    1.12    0.21
   5  -3 -12    2.83    0.30
  -5   3  12    3.59    0.24
  -5   3  12    3.85    0.36
   4  -3 -12   13.33    0.62
  -4   3  12   14.64    0.71
  -4   3  12   12.94    0.53
   3  -3 -12    2.12    0.23
  -3   3  12    2.42    0.22
   2  -3 -12   16.25    0.68
   2  -3 -12   15.19    0.61
  -2   3  12   16.32    0.62
   1  -3 -12    1.61    0.22
   1  -3 -12    2.07    0.20
  -1   3  12    1.86    0.16
   0  -3 -12   12.67    0.63
   0  -3 -12   12.85    0.50
   0   3  12   12.59    0.49
  -1  -3 -12    2.20    0.28
  -1  -3 -12    1.58    0.15
   1   3  12    1.80    0.17
  -2  -3 -12    7.07    0.49
  -2  -3 -12    5.99    0.25
   2   3  12    6.55    0.34
   2   3  12    6.57    0.43
   6  -4 -12    0.04    0.11
  -6   4  12    0.31    0.14
  -6   4  12    0.17    0.08
  -5   4  12    0.99    0.21
  -5   4  12    0.84    0.14
  -4   4  12    0.14    0.09
   3  -4 -12    0.72    0.15
  -3   4  12    0.83    0.15
   2  -4 -12    0.92    0.16
  -2   4  12    0.98    0.16
   1  -4 -12    0.50    0.15
   1  -4 -12    0.39    0.12
  -1   4  12    0.50    0.11
   0  -4 -12    2.75    0.30
   0  -4 -12    2.91    0.22
   0   4  12    2.61    0.21
  -1  -4 -12    2.12    0.17
  -1  -4 -12    1.89    0.27
   1   4  12    2.44    0.21
  -5   5  12    4.60    0.30
   4  -5 -12    2.15    0.25
  -4   5  12    2.27    0.23
   3  -5 -12    0.05    0.08
  -3   5  12   -0.05    0.06
   2  -5 -12    2.26    0.24
   1  -5 -12    0.20    0.10
  -1   5  12    0.15    0.08
   0   5 -13    3.38    0.26
   0   5 -13    2.99    0.30
   0   5 -13    2.88    0.32
   0  -5  13    3.02    0.25
  -1   5 -13    1.53    0.18
  -1   5 -13    1.61    0.26
  -1   5 -13    1.55    0.23
   1  -5  13    1.53    0.20
   2   4 -13    1.90    0.26
   2   4 -13    2.04    0.26
  -2  -4  13    1.72    0.28
  -2  -4  13    2.03    0.20
   1   4 -13    0.99    0.21
   1   4 -13    1.43    0.22
  -1  -4  13    1.15    0.16
   0   4 -13   15.96    0.77
   0   4 -13   15.13    0.71
   0   4 -13   16.19    0.60
   0  -4  13   16.55    0.63
  -1   4 -13    0.82    0.20
  -1   4 -13    0.91    0.14
  -1   4 -13    0.83    0.17
  -2   4 -13    9.63    0.53
  -2   4 -13    9.19    0.41
  -2   4 -13   10.03    0.59
   2  -4  13    8.93    0.39
  -3   4 -13    1.41    0.15
  -3   4 -13    1.13    0.23
  -3   4 -13    1.05    0.20
   3  -4  13    1.52    0.16
   3   3 -13    0.41    0.15
   3   3 -13    0.32    0.14
  -3  -3  13    0.34    0.10
  -3  -3  13    0.28    0.14
   2   3 -13    4.00    0.33
   2   3 -13    3.01    0.31
  -2  -3  13    3.41    0.25
   1   3 -13    0.25    0.12
   1   3 -13    0.29    0.10
   1   3 -13    0.17    0.12
  -1  -3  13    0.27    0.10
   0   3 -13    2.22    0.28
   0   3 -13    1.84    0.19
   0   3 -13    2.10    0.24
   0  -3  13    2.02    0.21
  -1   3 -13    2.55    0.21
  -1   3 -13    3.02    0.28
  -1   3 -13    2.71    0.31
   1  -3  13    2.81    0.19
  -2   3 -13    0.33    0.12
  -2   3 -13    0.31    0.14
  -2   3 -13    0.49    0.11
   2  -3  13    0.45    0.10
  -3   3 -13    5.69    0.28
  -3   3 -13    5.41    0.44
  -3   3 -13    5.29    0.37
   3  -3  13    5.72    0.30
   4   2 -13    0.06    0.11
   4   2 -13    0.14    0.11
  -4  -2  13    0.18    0.08
  -4  -2  13    0.36    0.15
   3   2 -13    1.42    0.23
   3   2 -13    1.29    0.21
  -3  -2  13    1.10    0.23
  -3  -2  13    1.42    0.17
   2   2 -13    3.07    0.31
   2   2 -13    3.21    0.30
  -2  -2  13    3.11    0.24
   1   2 -13    0.42    0.14
   1   2 -13    0.38    0.14
   1   2 -13    0.41    0.11
  -1  -2  13    0.48    0.12
   0   2 -13    0.08    0.09
   0   2 -13    0.10    0.07
   0   2 -13    0.16    0.10
   0  -2  13    0.07    0.05
   0  -2  13    0.10    0.08
  -1   2 -13    0.23    0.10
  -1   2 -13    0.04    0.06
  -1   2 -13    0.03    0.09
   1  -2  13    0.08    0.06
  -2   2 -13    2.54    0.30
  -2   2 -13    2.35    0.19
   2  -2  13    2.19    0.19
  -3   2 -13    3.62    0.21
  -3   2 -13    3.67    0.37
   3  -2  13    4.43    0.26
   4   1 -13    1.82    0.23
   4   1 -13    1.70    0.25
  -4  -1  13    1.52    0.25
  -4  -1  13    1.82    0.18
   3   1 -13    8.47    0.50
   3   1 -13    9.38    0.51
  -3  -1  13    8.55    0.41
  -3  -1  13    9.10    0.57
   2   1 -13    1.99    0.24
   2   1 -13    2.17    0.21
   2   1 -13    2.00    0.25
  -2  -1  13    1.72    0.19
   1   1 -13    0.07    0.09
   1   1 -13   -0.06    0.05
   1   1 -13    0.04    0.09
  -1  -1  13    0.06    0.07
   0   1 -13    5.01    0.29
   0   1 -13    5.24    0.34
   0   1 -13    4.58    0.37
   0  -1  13    5.23    0.26
  -1   1 -13    2.23    0.28
  -1   1 -13    1.88    0.17
   1  -1  13    1.84    0.17
  -2   1 -13    7.20    0.32
  -2   1 -13    7.03    0.49
   2  -1  13    7.11    0.34
  -3   1 -13    1.61    0.13
  -3   1 -13    1.66    0.27
   3  -1  13    1.44    0.16
   3  -1  13    1.34    0.22
   5   0 -13    0.14    0.12
  -5   0  13    0.34    0.15
  -5   0  13    0.11    0.07
   4   0 -13   24.22    0.94
  -4   0  13   20.85    0.72
  -4   0  13   22.73    0.96
   3   0 -13    0.49    0.15
   3   0 -13    0.23    0.12
  -3   0  13    0.60    0.18
  -3   0  13    0.73    0.13
   2   0 -13   12.58    0.52
   2   0 -13   11.34    0.58
   2   0 -13   11.79    0.57
  -2   0  13   11.81    0.51
   1   0 -13    5.46    0.39
   1   0 -13    6.64    0.38
   1   0 -13    5.00    0.31
  -1   0  13    5.20    0.32
   0   0 -13    0.59    0.17
   0   0 -13    0.65    0.12
   0   0  13    0.73    0.11
  -1   0 -13   19.35    0.89
  -1   0 -13   22.00    0.70
   1   0  13   22.93    0.71
  -2   0 -13    0.65    0.19
  -2   0 -13    0.66    0.10
   2   0  13    0.64    0.12
   3   0  13    9.04    0.41
   5  -1 -13    1.92    0.27
  -5   1  13    1.83    0.27
  -5   1  13    1.88    0.18
   4  -1 -13    1.30    0.22
  -4   1  13    1.43    0.17
  -4   1  13    1.24    0.24
   3  -1 -13   25.58    0.94
   3  -1 -13   24.25    0.92
  -3   1  13   23.92    0.81
   2  -1 -13   -0.03    0.07
   2  -1 -13    0.03    0.06
  -2   1  13    0.00    0.06
   1  -1 -13   18.73    0.67
   1  -1 -13   19.03    0.81
  -1   1  13   19.05    0.61
  -1   1  13   19.36    0.70
   0  -1 -13    3.22    0.32
   0  -1 -13    4.25    0.26
   0   1  13    3.95    0.24
  -1  -1 -13    1.62    0.24
  -1  -1 -13    1.72    0.17
   1   1  13    2.07    0.18
  -2  -1 -13    5.91    0.46
  -2  -1 -13    6.64    0.29
   2   1  13    7.25    0.35
   5  -2 -13    0.66    0.18
  -5   2  13    0.60    0.12
  -5   2  13    0.68    0.19
   4  -2 -13    0.01    0.10
  -4   2  13    0.12    0.12
  -4   2  13    0.13    0.09
   3  -2 -13    0.36    0.13
  -3   2  13    0.28    0.11
   2  -2 -13    6.22    0.41
   2  -2 -13    7.31    0.39
  -2   2  13    6.71    0.38
   1  -2 -13    0.68    0.13
   1  -2 -13    0.28    0.13
  -1   2  13    0.65    0.11
   0  -2 -13    6.00    0.32
   0  -2 -13    6.08    0.43
   0   2  13    5.62    0.30
  -1  -2 -13    7.95    0.36
  -1  -2 -13    8.20    0.53
   1   2  13    8.28    0.38
  -4   3  13    3.64    0.27
   3  -3 -13    6.02    0.37
  -3   3  13    5.65    0.35
   2  -3 -13    0.37    0.12
  -2   3  13    0.15    0.09
   1  -3 -13    0.07    0.07
   1  -3 -13    0.12    0.11
  -1   3  13    0.09    0.07
   0  -3 -13    0.71    0.19
   0  -3 -13    0.98    0.15
   0   3  13    0.89    0.13
   3  -4 -13    0.19    0.11
  -3   4  13    0.12    0.09
   2  -4 -13   11.51    0.53
   2   2 -14   13.00    0.64
   2   2 -14   12.03    0.65
  -2  -2  14   12.84    0.53
   1   2 -14    3.19    0.33
   1   2 -14    3.43    0.31
   1   2 -14    3.17    0.26
  -1  -2  14    3.35    0.27
   0   2 -14    9.04    0.50
   0   2 -14    9.21    0.56
   0   2 -14    9.01    0.42
  -1   2 -14    4.23    0.40
  -1   2 -14    4.89    0.35
  -1   2 -14    4.86    0.28
   1  -2  14    4.83    0.27
   2   1 -14   10.91    0.57
   2   1 -14   11.65    0.61
   2   1 -14   11.48    0.51
  -2  -1  14   11.48    0.51
   1   1 -14    6.13    0.39
   1   1 -14    4.65    0.39
   1   1 -14    5.55    0.33
  -1  -1  14    5.56    0.34
   0   1 -14    1.55    0.25
   0   1 -14    1.57    0.18
  -1   1 -14    7.01    0.34
  -1   1 -14    6.19    0.47
   1  -1  14    7.11    0.34
   3   0 -14    0.39    0.14
   3   0 -14    0.25    0.13
  -3   0  14    0.31    0.11
   2   0 -14    0.52    0.15
   2   0 -14    0.29    0.14
   2   0 -14    0.22    0.10
  -2   0  14    0.41    0.12
   1   0 -14    3.29    0.25
   1   0 -14    3.68    0.34
  -1   0  14    3.50    0.28
   0   0 -14    5.62    0.32
   0   0 -14    5.14    0.41
   0   0  14    5.50    0.29
  -3   1  14    1.26    0.17
   2  -1 -14   -0.02    0.07
   2  -1 -14    0.05    0.10
  -2   1  14    0.06    0.08
   1  -1 -14    0.14    0.12
   1  -1 -14    0.09    0.08
   0  -1 -14    2.52    0.30
   0  -1 -14    2.59    0.22
   0   1  14    2.82    0.21
   0   0   0    0.00    0.00
;
_shelx_hkl_checksum     965
_shelx_res_file
;
    D:\USA\X-rayC\PROP~1.CHO\Proc\13-5CO~1\13-5.res created by SHELXL-2014/7
TITL 1305 IN P-1
CELL  0.71073  7.96260  8.35180 10.71270 92.75800 95.50900 112.37300
ZERR 2  0.00010  0.00010  0.00020  0.00100  0.00100  0.00100
LATT 1
SFAC C H O F S CL
UNIT 30 20 4 2 2 2
TEMP -100
PLAN 30
FMAP 2
L.S. 15
BOND
MPLA 9 C1 C2 C3 C4 C5 C6 C7 O1 C8
MPLA 6 C9 C10 C11 C12 C13 C14
CONF
EQIV $1 2-X, 1-Y, -Z
EQIV $2 1-X, 1-Y, -Z
HTAB C6 O1_$1
HTAB C14 O2_$2
BOND $H
ACTA
WGHT    0.039900    0.291100
EXTI    0.041534
FVAR       0.27314
CL1   6    0.807725    0.606786    0.521052    11.00000    0.02955    0.04030 =
         0.02092   -0.00425   -0.00124    0.01176
S1    5    0.206580    0.192246    0.103394    11.00000    0.01618    0.02104 =
         0.02386    0.00099    0.00408    0.00518
F1    4    0.229386   -0.064484   -0.076040    11.00000    0.03332    0.02453 =
         0.03183    0.00044    0.01013    0.00180
O1    3    0.701944    0.363139   -0.008570    11.00000    0.01791    0.02529 =
         0.02076    0.00022    0.00447    0.00489
O2    3    0.185025    0.326908    0.189560    11.00000    0.02433    0.02648 =
         0.03424   -0.00243    0.00933    0.00918
C1    1    0.442063    0.271582    0.083300    11.00000    0.01681    0.01977 =
         0.02141    0.00156    0.00329    0.00537
C2    1    0.589810    0.379143    0.176926    11.00000    0.01758    0.01937 =
         0.02225    0.00215    0.00308    0.00679
C3    1    0.606329    0.433690    0.304523    11.00000    0.02107    0.02465 =
         0.02122    0.00236    0.00417    0.00949
AFIX  43
H3    2    0.503233    0.400886    0.349821    11.00000   -1.20000
AFIX   0
C4    1    0.779582    0.537494    0.361578    11.00000    0.02449    0.02495 =
         0.01988    0.00001    0.00066    0.01022
C5    1    0.934088    0.589604    0.297510    11.00000    0.01910    0.02679 =
         0.02702   -0.00089   -0.00120    0.00539
AFIX  43
H5    2    1.050199    0.661974    0.341072    11.00000   -1.20000
AFIX   0
C6    1    0.918962    0.536541    0.171333    11.00000    0.01848    0.02805 =
         0.02739    0.00167    0.00537    0.00559
AFIX  43
H6    2    1.022025    0.570056    0.125992    11.00000   -1.20000
AFIX   0
C7    1    0.745596    0.432071    0.114914    11.00000    0.01996    0.02158 =
         0.02007    0.00139    0.00414    0.00693
C8    1    0.516540    0.265849   -0.025534    11.00000    0.01737    0.01881 =
         0.02320    0.00222    0.00316    0.00569
C9    1    0.446406    0.179028   -0.152432    11.00000    0.02132    0.02210 =
         0.02128   -0.00038    0.00284    0.01037
C10   1    0.304257    0.016900   -0.175420    11.00000    0.02298    0.02347 =
         0.02650    0.00089    0.00511    0.00918
C11   1    0.237546   -0.069072   -0.293372    11.00000    0.02860    0.02633 =
         0.03190   -0.00663   -0.00154    0.00828
AFIX  43
H11   2    0.138980   -0.179625   -0.304935    11.00000   -1.20000
AFIX   0
C12   1    0.318587    0.010582   -0.394948    11.00000    0.04090    0.03679 =
         0.02466   -0.00669   -0.00204    0.01769
AFIX  43
H12   2    0.274363   -0.045046   -0.477750    11.00000   -1.20000
AFIX   0
C13   1    0.463996    0.171164   -0.376409    11.00000    0.03953    0.03467 =
         0.02206    0.00251    0.00472    0.01761
AFIX  43
H13   2    0.519814    0.223761   -0.446558    11.00000   -1.20000
AFIX   0
C14   1    0.528345    0.255279   -0.256745    11.00000    0.02587    0.02440 =
         0.02399    0.00270    0.00480    0.01062
AFIX  43
H14   2    0.628248    0.364940   -0.245078    11.00000   -1.20000
AFIX   0
C15   1    0.202883    0.021154    0.200173    11.00000    0.03098    0.02850 =
         0.03863    0.01259    0.01336    0.00973
AFIX 137
H15A  2    0.294979    0.069655    0.274091    11.00000   -1.50000
H15B  2    0.230232   -0.066472    0.151581    11.00000   -1.50000
H15C  2    0.081423   -0.032958    0.227585    11.00000   -1.50000
AFIX   0
HKLF 4
REM  1305 IN P-1
REM R1 =  0.0299 for    3030 Fo > 4sig(Fo)  and  0.0323 for all    3263 data
REM    183 parameters refined using      0 restraints
END
WGHT      0.0398      0.2907
REM Highest difference peak  0.344,  deepest hole -0.260,  1-sigma level  0.053
Q1    1   0.6659  0.4210  0.1490  11.00000  0.05    0.34
Q2    1   0.3352  0.2331  0.0963  11.00000  0.05    0.32
Q3    1   0.4877  0.2042 -0.2023  11.00000  0.05    0.32
Q4    1   0.5059  0.3205  0.1351  11.00000  0.05    0.30
Q5    1   0.2022  0.1042  0.1567  11.00000  0.05    0.30
Q6    1   0.6980  0.4633  0.3361  11.00000  0.05    0.29
Q7    1   0.6005  0.4339  0.2348  11.00000  0.05    0.28
Q8    1   0.9250  0.5373  0.2376  11.00000  0.05    0.28
Q9    1   0.1964  0.2795  0.1454  11.00000  0.05    0.27
Q10   1   0.4670  0.2457  0.0351  11.00000  0.05    0.26
Q11   1   0.4767  0.2230 -0.0899  11.00000  0.05    0.26
Q12   1   0.8545  0.5409  0.3270  11.00000  0.05    0.24
Q13   1   0.3507  0.1163 -0.1666  11.00000  0.05    0.24
Q14   1   0.2836 -0.0136 -0.3407  11.00000  0.05    0.24
Q15   1   0.4069  0.0812 -0.1591  11.00000  0.05    0.24
Q16   1   0.1254  0.1633  0.0445  11.00000  0.05    0.24
Q17   1   0.4800  0.2139 -0.3160  11.00000  0.05    0.23
Q18   1   0.2809 -0.0292 -0.2382  11.00000  0.05    0.22
Q19   1   0.8371  0.4692  0.1455  11.00000  0.05    0.22
Q20   1   0.4078  0.0823 -0.3743  11.00000  0.05    0.22
Q21   1   0.6085  0.3128 -0.0225  11.00000  0.05    0.20
Q22   1   0.7336  0.3988  0.0552  11.00000  0.05    0.20
Q23   1   0.2118  0.3924  0.1441  11.00000  0.05    0.18
Q24   1   0.1010  0.3330  0.1418  11.00000  0.05    0.15
Q25   1   0.2464  0.3685  0.2235  11.00000  0.05    0.15
Q26   1   0.8369  0.7222  0.5075  11.00000  0.05    0.14
Q27   1   0.5035  0.4234 -0.3055  11.00000  0.05    0.13
Q28   1   0.8993  0.4370  0.5139  11.00000  0.05    0.13
Q29   1   0.4993  0.5817  0.4030  11.00000  0.05    0.13
Q30   1   0.9328  0.6532  0.5350  11.00000  0.05    0.13
;
_shelx_res_checksum     70326
