# Supplementary material for: Crystal structure of 5-chloro-2-(2-fluoro­phen­yl)-3-methyl­sulfinyl-1-benzo­furan
Source: Acta Crystallogr E Crystallogr Commun. 2015 Jul 31;71(Pt 8):o621–2. doi: 10.1107/S2056989015013948 (PMC4571429; doi:10.1107/S2056989015013948)
Supplement: Supplementary file 2 [file e-71-0o621-Isup2.hkl]

data_I                                                                          
_shelx_title ' 1305 IN P-1'                                                     
_shelx_refln_list_code          4                                               
_shelx_F_calc_maximum      146.78                                               
_exptl_crystal_F_000       316.00                                               
_reflns_d_resolution_high  0.7470                                               
                                                                                
loop_                                                                           
 _space_group_symop_operation_xyz                                               
 'x, y, z'                                                                      
 '-x, -y, -z'                                                                   
                                                                                
_cell_length_a     7.9626                                                       
_cell_length_b     8.3518                                                       
_cell_length_c    10.7127                                                       
_cell_angle_alpha  92.758                                                       
_cell_angle_beta   95.509                                                       
_cell_angle_gamma 112.373                                                       
                                                                                
_shelx_F_squared_multiplier     1.000                                           
                                                                                
loop_                                                                           
 _refln_index_h                                                                 
 _refln_index_k                                                                 
 _refln_index_l                                                                 
 _refln_F_squared_calc                                                          
 _refln_F_squared_meas                                                          
 _refln_F_squared_sigma                                                         
 _refln_observed_status                                                         
   1   0   0        885.45        956.02        13.61 o                         
   2   0   0       4217.42       3897.58        86.01 o                         
   3   0   0       3041.39       3220.96        55.41 o                         
   4   0   0       1518.37       1551.04        27.70 o                         
   5   0   0        761.56        688.76        13.62 o                         
   6   0   0         10.86          7.94         1.04 o                         
   7   0   0        411.96        413.57        12.16 o                         
   8   0   0        432.03        435.42         8.57 o                         
   9   0   0         31.46         28.83         3.08 o                         
 -10   1   0          1.35          2.41         1.61 o                         
  -9   1   0          9.55          7.85         1.56 o                         
  -8   1   0         51.43         55.20         2.83 o                         
  -7   1   0        285.67        295.58         7.43 o                         
  -6   1   0        543.48        528.18        14.65 o                         
  -5   1   0         55.59         51.12         2.10 o                         
  -4   1   0        504.35        512.01        10.13 o                         
  -3   1   0          1.41         -0.27         0.54 o                         
  -2   1   0        381.08        430.24         5.47 o                         
  -1   1   0        301.45        312.01         3.39 o                         
   0   1   0        486.82        544.25         4.62 o                         
   1   1   0       2423.33       2380.68        48.91 o                         
   2   1   0       2816.95       2768.87        41.93 o                         
   3   1   0         83.08         64.54         2.16 o                         
   4   1   0       2082.54       2181.07        31.32 o                         
   5   1   0         27.53         26.85         2.22 o                         
   6   1   0        215.05        197.66         4.47 o                         
   7   1   0        169.35        179.22         4.47 o                         
   8   1   0        168.28        191.73         8.46 o                         
   9   1   0        408.16        463.08        16.28 o                         
 -10   2   0         17.51         17.74         1.25 o                         
  -9   2   0          4.63          5.76         2.41 o                         
  -8   2   0         64.64         64.34         2.06 o                         
  -7   2   0         28.96         25.73         0.97 o                         
  -6   2   0        820.62        864.45        10.97 o                         
  -5   2   0          6.30          7.75         0.54 o                         
  -4   2   0         46.42         35.10         0.82 o                         
  -3   2   0       2845.96       2956.42        61.95 o                         
  -2   2   0      12480.83      11535.87       174.66 o                         
  -1   2   0        828.11        882.64         7.87 o                         
   0   2   0        315.84        333.68         3.00 o                         
   1   2   0       1511.18       1604.06        14.29 o                         
   2   2   0         56.63         43.96         0.74 o                         
   3   2   0        224.25        258.58         3.13 o                         
   4   2   0        116.68        127.88         2.71 o                         
   5   2   0         42.55         41.19         1.08 o                         
   6   2   0          2.64          1.69         0.78 o                         
   7   2   0          6.97         10.55         1.01 o                         
   8   2   0          0.03          0.77         0.38 o                         
 -10   3   0         41.06         46.10         5.63 o                         
  -9   3   0        125.68        133.20         4.02 o                         
  -8   3   0        127.95        122.59         3.66 o                         
  -7   3   0        773.68        763.06        14.82 o                         
  -6   3   0        140.25        137.07         2.58 o                         
  -5   3   0        338.89        335.15         4.76 o                         
  -4   3   0          3.24          5.63         0.91 o                         
  -3   3   0        835.72        875.72         8.00 o                         
  -2   3   0          2.63          3.70         0.25 o                         
  -1   3   0        367.30        374.93         3.94 o                         
   0   3   0        428.40        452.98         3.62 o                         
   1   3   0        172.84        191.60         2.09 o                         
   2   3   0       1329.52       1498.70        14.88 o                         
   3   3   0          0.02          1.43         0.24 o                         
   4   3   0         45.67         40.23         0.89 o                         
   5   3   0          1.98          2.88         0.87 o                         
   6   3   0         60.01         49.42         1.97 o                         
   7   3   0         10.56          8.85         1.81 o                         
   8   3   0          0.91          1.65         0.62 o                         
 -10   4   0         34.56         39.96         2.25 o                         
  -9   4   0        154.65        159.39         4.86 o                         
  -8   4   0        657.25        668.89        13.82 o                         
  -7   4   0         92.44         98.19         3.35 o                         
  -6   4   0        186.38        171.89         4.67 o                         
  -5   4   0       1457.47       1532.14        16.67 o                         
  -4   4   0        658.54        680.22         6.37 o                         
  -3   4   0        281.19        259.42         3.02 o                         
  -2   4   0         51.03         52.79         0.85 o                         
  -1   4   0       1925.42       1948.37        18.62 o                         
   0   4   0         25.34         16.02         0.47 o                         
   1   4   0        295.03        284.85         2.86 o                         
   2   4   0        765.88        785.54         7.16 o                         
   3   4   0        118.28        135.08         2.36 o                         
   4   4   0         62.91         51.63         1.31 o                         
   5   4   0          6.69          6.10         0.83 o                         
   6   4   0        130.32        135.62         4.12 o                         
   7   4   0          4.33          5.75         0.96 o                         
 -10   5   0        263.21        275.05         7.51 o                         
  -9   5   0         54.17         52.07         2.66 o                         
  -8   5   0        114.67        117.08         4.10 o                         
  -7   5   0         96.32         96.91         5.17 o                         
  -6   5   0          1.48          1.35         0.82 o                         
  -5   5   0         69.77         60.84         1.90 o                         
  -4   5   0        862.58        862.96         8.11 o                         
  -3   5   0          0.12          1.52         0.22 o                         
  -2   5   0        636.25        608.06         6.48 o                         
  -1   5   0         92.84        103.80         1.63 o                         
   0   5   0       1502.65       1568.28        15.27 o                         
   1   5   0         99.95         87.90         2.13 o                         
   2   5   0        161.41        164.08         2.12 o                         
   3   5   0        184.60        194.03         4.61 o                         
   4   5   0        147.90        128.85         3.06 o                         
   5   5   0        243.58        227.05         4.36 o                         
   6   5   0         33.49         29.03         2.95 o                         
 -10   6   0          4.37          4.02         1.14 o                         
  -9   6   0          3.04          3.08         0.91 o                         
  -8   6   0        292.00        278.96        13.11 o                         
  -7   6   0        236.22        232.55         4.59 o                         
  -6   6   0        428.83        427.87         6.01 o                         
  -5   6   0         40.77         41.04         1.14 o                         
  -4   6   0        444.61        435.12         5.01 o                         
  -3   6   0         28.16         25.41         1.12 o                         
  -2   6   0          1.45          1.39         0.26 o                         
  -1   6   0        115.23        104.90         1.77 o                         
   0   6   0          9.96         12.72         0.64 o                         
   1   6   0         36.55         26.89         1.47 o                         
   2   6   0        169.50        169.95         3.30 o                         
   3   6   0         79.56         74.99         2.32 o                         
   4   6   0         48.97         56.65         3.69 o                         
   5   6   0          9.47          7.67         0.79 o                         
 -10   7   0          4.48          2.81         2.01 o                         
  -9   7   0         44.39         44.08         1.57 o                         
  -8   7   0         78.79         73.15         2.04 o                         
  -7   7   0        100.93         96.20         2.39 o                         
  -6   7   0          0.76          0.73         0.31 o                         
  -5   7   0          1.78          1.81         0.48 o                         
  -4   7   0        194.54        198.10         3.14 o                         
  -3   7   0         23.15         26.35         1.11 o                         
  -2   7   0        133.26        127.42         2.40 o                         
  -1   7   0         32.44         33.34         1.36 o                         
   0   7   0          3.70          3.25         0.58 o                         
   1   7   0        265.07        244.31         4.70 o                         
   2   7   0        178.58        163.31         3.31 o                         
   3   7   0         15.19         16.34         1.37 o                         
   4   7   0          7.17          5.51         1.21 o                         
   5   7   0         88.29        100.88         4.02 o                         
  -9   8   0         93.26         93.28         2.58 o                         
  -8   8   0          2.66          3.57         0.63 o                         
  -7   8   0        307.11        300.43         4.72 o                         
  -6   8   0         42.26         44.07         1.52 o                         
  -5   8   0        179.28        171.63         3.41 o                         
  -4   8   0         54.36         58.18         1.82 o                         
  -3   8   0         65.10         66.36         2.26 o                         
  -2   8   0         73.57         72.50         1.83 o                         
  -1   8   0          2.69          3.33         0.67 o                         
   0   8   0         66.64         67.27         2.23 o                         
   1   8   0        111.04        106.06         2.84 o                         
   2   8   0        124.27        112.04        10.00 o                         
   3   8   0         29.51         36.28         2.13 o                         
  -9   9   0          0.17          1.02         0.65 o                         
  -8   9   0         57.77         56.85         1.58 o                         
  -7   9   0         56.70         53.71         1.80 o                         
  -6   9   0          2.03          2.20         0.66 o                         
  -5   9   0         43.91         44.54         2.61 o                         
  -4   9   0          9.76          7.63         0.98 o                         
  -3   9   0         89.42         89.70         3.36 o                         
  -2   9   0         37.47         35.94         1.78 o                         
  -1   9   0          1.88          0.30         0.61 o                         
   0   9   0         76.54         69.11         4.24 o                         
   1   9   0         54.29         50.22         1.97 o                         
   2   9   0          0.57          0.70         0.80 o                         
  -8  10   0         24.81         23.33         1.88 o                         
  -7  10   0         12.70         13.31         2.08 o                         
  -6  10   0          4.90          5.45         1.29 o                         
  -5  10   0         26.98         32.96         2.45 o                         
  -4  10   0         27.51         31.88         2.35 o                         
  -3  10   0         47.09         52.50         2.69 o                         
  -2  10   0         57.82         63.73         3.02 o                         
  -1  10   0         30.63         30.76         2.12 o                         
   0  10   0          9.60         12.36         1.45 o                         
  -5  11   0          9.56         10.05         2.28 o                         
  -4  11   0          0.12          0.47         0.80 o                         
  -3  11   0        131.27        129.10         6.31 o                         
   3 -11   1         94.46        106.93         4.16 o                         
   4 -11   1         12.31         12.58         1.74 o                         
   5 -11   1         43.52         44.25         3.89 o                         
   0 -10   1          1.66          1.05         0.67 o                         
   1 -10   1         10.14          9.20         1.35 o                         
   2 -10   1          6.33          8.84         1.88 o                         
   3 -10   1          0.32          1.18         1.27 o                         
   4 -10   1         18.02         18.85         1.74 o                         
   5 -10   1          4.10          3.69         1.21 o                         
   6 -10   1         62.43         66.17         3.37 o                         
   7 -10   1          3.40          3.87         1.27 o                         
  -2  -9   1         14.79         18.00         1.94 o                         
  -1  -9   1        103.15         98.60         4.46 o                         
   0  -9   1         96.72         91.41         2.79 o                         
   1  -9   1          0.02          1.09         0.64 o                         
   2  -9   1          4.61          4.87         1.13 o                         
   3  -9   1         14.90         12.87         1.58 o                         
   4  -9   1         11.28         11.71         1.50 o                         
   5  -9   1          1.24          0.11         0.64 o                         
   6  -9   1          2.32          1.88         0.56 o                         
   7  -9   1          0.14          0.50         0.74 o                         
   8  -9   1          0.00         -0.20         0.49 o                         
   9  -9   1          2.28          1.88         0.94 o                         
  -3  -8   1         66.87         68.33         2.98 o                         
  -2  -8   1        176.96        173.33         3.55 o                         
  -1  -8   1          9.43          9.18         0.91 o                         
   0  -8   1        124.64        115.52         3.05 o                         
   1  -8   1        114.00        116.50         3.05 o                         
   2  -8   1         96.58        101.06         2.46 o                         
   3  -8   1         39.51         41.78         1.77 o                         
   4  -8   1          0.00          0.60         0.38 o                         
   5  -8   1        284.19        287.50         4.86 o                         
   6  -8   1         29.33         28.50         1.23 o                         
   7  -8   1         59.70         59.02         1.72 o                         
   8  -8   1        165.77        150.50         4.68 o                         
   9  -8   1        103.38         90.49         2.86 o                         
  -5  -7   1          4.51          5.90         1.21 o                         
  -4  -7   1         57.65         51.70         2.37 o                         
  -3  -7   1          4.39          3.55         0.85 o                         
  -2  -7   1         25.42         24.80         1.13 o                         
  -1  -7   1        245.95        242.45         8.20 o                         
   0  -7   1         32.26         36.34         1.26 o                         
   1  -7   1        583.26        579.73         7.15 o                         
   2  -7   1        169.04        167.64         2.58 o                         
   3  -7   1        218.68        210.89         3.45 o                         
   4  -7   1         23.20         22.70         0.93 o                         
   5  -7   1          3.06          3.93         0.54 o                         
   6  -7   1        331.14        328.55         7.38 o                         
   7  -7   1         33.29         36.34         1.77 o                         
   8  -7   1          4.99          3.59         0.57 o                         
   9  -7   1        303.56        298.42         8.25 o                         
  -5  -6   1        157.13        164.52         4.28 o                         
  -4  -6   1          0.01         -0.20         0.38 o                         
  -3  -6   1        215.69        200.69         7.99 o                         
  -2  -6   1         86.31         93.55         3.03 o                         
  -1  -6   1        774.49        800.95        10.32 o                         
   0  -6   1        330.09        319.93         4.25 o                         
   1  -6   1          4.53          3.17         0.35 o                         
   2  -6   1        980.96        977.45        10.08 o                         
   3  -6   1        137.34        138.11         1.95 o                         
   4  -6   1         28.13         21.19         0.81 o                         
   5  -6   1        713.96        703.45         8.33 o                         
   6  -6   1        214.32        206.17         3.04 o                         
   7  -6   1        108.23        107.48         2.34 o                         
   8  -6   1        361.52        346.75         6.78 o                         
   9  -6   1        144.01        148.45         3.85 o                         
  10  -6   1        234.52        242.51         5.45 o                         
  -6  -5   1         36.67         38.62         2.68 o                         
  -5  -5   1         31.82         25.98         1.68 o                         
  -4  -5   1         37.47         35.43         2.95 o                         
  -3  -5   1        177.52        164.29         3.36 o                         
  -2  -5   1        104.90         97.23         1.57 o                         
  -1  -5   1          0.04          1.66         0.30 o                         
   0  -5   1         76.84         71.91         1.41 o                         
   1  -5   1        157.92        147.58         2.98 o                         
   2  -5   1       1179.86       1261.60        11.52 o                         
   3  -5   1       1820.71       1863.73        16.68 o                         
   4  -5   1        456.99        444.50         4.38 o                         
   5  -5   1          2.21          3.79         0.29 o                         
   6  -5   1       1269.57       1244.10        18.08 o                         
   7  -5   1        124.29        126.17         4.63 o                         
   8  -5   1        525.75        520.16        20.02 o                         
   9  -5   1          5.19          5.90         1.07 o                         
  10  -5   1         57.01         56.22         2.12 o                         
  -7  -4   1         47.72         57.53         3.08 o                         
  -6  -4   1         28.42         33.12         1.81 o                         
  -5  -4   1        145.18        128.79         5.30 o                         
  -4  -4   1         34.49         28.03         0.89 o                         
  -3  -4   1        373.74        377.47         6.17 o                         
  -2  -4   1         24.53         32.11         0.64 o                         
  -1  -4   1        198.65        186.14         2.13 o                         
   0  -4   1        682.90        749.83         7.55 o                         
   1  -4   1         25.40         28.35         0.68 o                         
   2  -4   1        258.47        291.93         3.06 o                         
   3  -4   1       2070.57       2259.13        19.91 o                         
   4  -4   1        672.37        705.09         6.59 o                         
   5  -4   1         16.24         18.82         1.01 o                         
   6  -4   1         12.76         13.57         0.91 o                         
   7  -4   1         62.71         67.86         2.62 o                         
   8  -4   1          4.11          4.03         1.41 o                         
   9  -4   1          5.38          5.32         1.21 o                         
  10  -4   1         47.51         47.40         2.36 o                         
  -8  -3   1         44.36         43.18         2.28 o                         
  -7  -3   1        268.71        289.19         6.73 o                         
  -6  -3   1         19.13         17.31         1.88 o                         
  -5  -3   1          1.36          1.63         0.42 o                         
  -4  -3   1        344.26        322.81         4.14 o                         
  -3  -3   1         17.99         12.88         0.89 o                         
  -2  -3   1        481.62        473.11         4.50 o                         
  -1  -3   1        116.14        100.01         1.35 o                         
   0  -3   1        141.83        164.65         2.12 o                         
   1  -3   1       9730.59       9202.08       109.93 o                         
   2  -3   1        438.62        463.51         4.13 o                         
   3  -3   1        161.47        148.08         1.66 o                         
   4  -3   1       2107.86       2263.77        27.31 o                         
   5  -3   1        421.48        431.57         5.95 o                         
   6  -3   1        228.65        227.07         3.60 o                         
   7  -3   1         24.18         18.99         1.59 o                         
   8  -3   1        390.36        401.43         8.79 o                         
   9  -3   1          0.01         -0.13         0.60 o                         
  10  -3   1          0.49          0.29         0.50 o                         
  -8  -2   1        150.00        145.74         3.90 o                         
  -7  -2   1        182.65        175.94         3.74 o                         
  -6  -2   1        420.49        427.10         7.25 o                         
  -5  -2   1        349.33        323.42         6.31 o                         
  -4  -2   1        360.86        332.17         4.65 o                         
  -3  -2   1       1474.50       1527.51        16.56 o                         
  -2  -2   1        392.95        413.01         4.83 o                         
  -1  -2   1       1725.67       1718.35        16.41 o                         
   0  -2   1       1277.00       1421.59        13.63 o                         
   1  -2   1      21544.80      19969.96       332.79 o                         
   2  -2   1          0.25          0.43         0.11 o                         
   3  -2   1         90.18         90.90         1.56 o                         
   4  -2   1        104.68         99.75         1.68 o                         
   5  -2   1         12.88         13.72         0.74 o                         
   6  -2   1         32.22         24.63         0.81 o                         
   7  -2   1         21.04         23.71         1.21 o                         
   8  -2   1          0.11         -0.55         0.55 o                         
   9  -2   1        229.66        247.72         8.46 o                         
  10  -2   1         25.72         27.97         1.37 o                         
  -9  -1   1         12.75         15.09         2.48 o                         
  -8  -1   1         17.36         17.43         2.14 o                         
  -7  -1   1        442.98        465.49        10.84 o                         
  -6  -1   1         32.93         33.79         1.98 o                         
  -5  -1   1       2325.66       2259.53        32.85 o                         
  -4  -1   1        190.14        183.79         3.78 o                         
  -3  -1   1        906.98        879.14        12.87 o                         
  -2  -1   1       3181.41       3042.70        77.23 o                         
  -1  -1   1       2201.16       2130.37        51.80 o                         
   0  -1   1       1871.75       1867.47        32.21 o                         
   1  -1   1        378.48        418.50         3.53 o                         
   2  -1   1       6539.37       6052.62        81.71 o                         
   3  -1   1       2683.59       2729.21        47.04 o                         
   4  -1   1          8.52         14.68         1.03 o                         
   5  -1   1       2169.62       2275.15        40.35 o                         
   6  -1   1         11.60         13.58         1.32 o                         
   7  -1   1        108.21         99.01         4.63 o                         
   8  -1   1        147.01        160.64         5.29 o                         
   9  -1   1         39.15         41.43         4.16 o                         
  -9   0   1          5.79          6.03         2.01 o                         
  -8   0   1         34.28         34.60         1.95 o                         
  -7   0   1        213.18        201.01         4.77 o                         
  -6   0   1          2.08          0.22         0.36 o                         
  -5   0   1        294.42        315.64         5.92 o                         
  -4   0   1         48.28         44.84         2.35 o                         
  -3   0   1        288.36        337.84         6.81 o                         
  -2   0   1        316.92        361.53         5.42 o                         
  -1   0   1       1404.29       1371.17        32.97 o                         
   0   0   1       2036.65       1818.66        45.32 o                         
   1   0   1          5.65          4.15         0.59 o                         
   2   0   1       1470.22       1537.56        26.78 o                         
   3   0   1        262.25        272.99         5.82 o                         
   4   0   1       1626.68       1660.38        29.68 o                         
   5   0   1         72.12         70.34         3.96 o                         
   6   0   1        286.45        292.44         7.23 o                         
   7   0   1        159.22        148.75         4.84 o                         
   8   0   1         23.98         26.05         1.75 o                         
   9   0   1         42.52         43.85         4.02 o                         
 -10   1   1          2.83          5.40         1.48 o                         
  -9   1   1         21.76         21.22         2.95 o                         
  -8   1   1         68.91         72.05         3.60 o                         
  -7   1   1        335.84        313.97         7.65 o                         
  -6   1   1        480.25        482.07        11.47 o                         
  -5   1   1         85.38         77.79         4.43 o                         
  -4   1   1          9.00         14.41         2.15 o                         
  -3   1   1         28.11         38.19         0.72 o                         
  -2   1   1       1456.37       1559.65        19.13 o                         
  -1   1   1          1.16          3.15         0.12 o                         
   0   1   1         22.26         17.31         0.45 o                         
   1   1   1         61.01         64.31         0.66 o                         
   2   1   1          6.09         10.31         0.36 o                         
   3   1   1       1370.36       1547.97        27.40 o                         
   4   1   1        270.03        286.23         9.36 o                         
   5   1   1         14.28         12.58         1.08 o                         
   6   1   1        127.33        120.67         4.02 o                         
   7   1   1          0.18          0.86         0.61 o                         
   8   1   1          3.72          3.89         1.61 o                         
   9   1   1         43.68         53.10         4.69 o                         
 -10   2   1         27.48         33.69         1.65 o                         
  -9   2   1        220.77        228.24         5.61 o                         
  -8   2   1        136.15        137.32         7.32 o                         
  -7   2   1        775.36        794.67        11.49 o                         
  -6   2   1          0.02          0.95         0.54 o                         
  -5   2   1        292.97        285.78         4.01 o                         
  -4   2   1        628.67        661.21         8.39 o                         
  -3   2   1          1.36          0.76         0.17 o                         
  -2   2   1        953.12        968.65         9.36 o                         
  -1   2   1        459.49        497.20         4.97 o                         
   0   2   1        774.92        768.72         6.58 o                         
   1   2   1        257.83        267.50         2.17 o                         
   2   2   1         47.05         51.21         0.83 o                         
   3   2   1        402.96        433.79         4.59 o                         
   4   2   1          5.21          4.45         0.52 o                         
   5   2   1          0.31          1.64         0.45 o                         
   6   2   1         36.15         36.26         1.44 o                         
   7   2   1         63.83         69.11         3.42 o                         
   8   2   1          8.25         12.60         1.00 o                         
 -10   3   1        100.21        104.54         4.90 o                         
  -9   3   1        102.75         96.92         3.56 o                         
  -8   3   1          2.04          2.06         0.60 o                         
  -7   3   1         11.84          9.82         0.96 o                         
  -6   3   1        219.15        215.14         3.38 o                         
  -5   3   1        594.60        593.87         7.80 o                         
  -4   3   1         17.19         12.49         0.38 o                         
  -3   3   1       3174.21       3184.00        30.83 o                         
  -2   3   1        128.32        157.00         1.92 o                         
  -1   3   1       1237.67       1210.10        11.76 o                         
   0   3   1        227.67        240.43         2.38 o                         
   1   3   1       2155.80       2221.09        18.30 o                         
   2   3   1        202.69        171.69         2.13 o                         
   3   3   1        183.84        191.63         2.42 o                         
   4   3   1        208.76        208.62         2.85 o                         
   5   3   1        131.48        118.45         3.37 o                         
   6   3   1        152.70        153.95         4.22 o                         
   7   3   1         58.22         58.26         2.68 o                         
   8   3   1         23.77         21.98         1.45 o                         
 -10   4   1         23.73         24.37         1.89 o                         
  -9   4   1         20.41         18.59         1.52 o                         
  -8   4   1          9.06          7.58         2.41 o                         
  -7   4   1         67.47         64.04         2.75 o                         
  -6   4   1          8.74         10.29         1.14 o                         
  -5   4   1        571.64        575.64         6.31 o                         
  -4   4   1        227.43        244.64         2.64 o                         
  -3   4   1          1.26          5.95         0.40 o                         
  -2   4   1         13.96         14.09         0.66 o                         
  -1   4   1        130.94        137.16         1.63 o                         
   0   4   1          4.33          1.32         0.18 o                         
   1   4   1         62.86         56.26         0.87 o                         
   2   4   1          3.41          5.60         0.44 o                         
   3   4   1        613.14        598.08         9.39 o                         
   4   4   1         35.60         32.41         1.01 o                         
   5   4   1         37.34         47.89         6.10 o                         
   6   4   1        113.57        105.72         3.55 o                         
   7   4   1         28.23         23.19         2.55 o                         
 -10   5   1         67.32         69.51         3.29 o                         
  -9   5   1         16.02         16.52         1.62 o                         
  -8   5   1         31.92         30.27         2.03 o                         
  -7   5   1         11.76         12.71         2.61 o                         
  -6   5   1         25.05         25.85         1.07 o                         
  -5   5   1         79.30         85.83         1.75 o                         
  -4   5   1          0.82          0.76         0.15 o                         
  -3   5   1         12.43         10.08         0.45 o                         
  -2   5   1         21.30         17.11         0.58 o                         
  -1   5   1         39.43         31.77         0.76 o                         
   0   5   1          7.50          7.31         0.39 o                         
   1   5   1         29.73         33.33         1.00 o                         
   2   5   1         61.90         55.09         1.08 o                         
   3   5   1         66.63         59.79         1.88 o                         
   4   5   1          5.61          5.98         1.03 o                         
   5   5   1          5.08          5.96         1.06 o                         
   6   5   1         14.92         18.25         2.21 o                         
 -10   6   1         26.58         30.29         2.29 o                         
  -9   6   1         15.57         14.29         2.08 o                         
  -8   6   1        186.91        181.99         8.39 o                         
  -7   6   1         23.26         23.61         1.22 o                         
  -6   6   1        966.62        964.20        12.24 o                         
  -5   6   1         15.63         15.58         0.83 o                         
  -4   6   1        305.96        301.49         4.10 o                         
  -3   6   1        109.70        116.08         1.82 o                         
  -2   6   1        163.10        165.57         2.45 o                         
  -1   6   1         80.88         78.99         1.51 o                         
   0   6   1         13.84         13.35         0.65 o                         
   1   6   1         13.12         14.54         0.97 o                         
   2   6   1        160.09        142.73         2.62 o                         
   3   6   1        187.32        159.30         3.76 o                         
   4   6   1          0.20          0.01         0.38 o                         
   5   6   1          2.78          2.52         0.63 o                         
 -10   7   1         89.83         98.06         7.65 o                         
  -9   7   1         46.06         53.83         2.51 o                         
  -8   7   1          0.07          0.43         0.46 o                         
  -7   7   1        354.70        355.21         5.32 o                         
  -6   7   1         10.32          8.46         0.72 o                         
  -5   7   1        122.24        114.90         2.26 o                         
  -4   7   1        516.67        517.11         6.64 o                         
  -3   7   1          2.46          2.26         0.43 o                         
  -2   7   1        861.76        852.71        10.00 o                         
  -1   7   1          9.05          7.57         0.69 o                         
   0   7   1        126.91        126.28         3.06 o                         
   1   7   1        293.90        274.77         5.13 o                         
   2   7   1         38.88         38.54         1.20 o                         
   3   7   1         68.31         67.95         2.40 o                         
   4   7   1         49.44         53.02         2.41 o                         
  -9   8   1         21.27         18.99         1.18 o                         
  -8   8   1         12.59         15.19         1.05 o                         
  -7   8   1          6.12          5.48         0.60 o                         
  -6   8   1         80.63         81.39         1.96 o                         
  -5   8   1         49.54         48.31         1.87 o                         
  -4   8   1          1.02          0.84         0.42 o                         
  -3   8   1        244.93        245.69         5.04 o                         
  -2   8   1         19.91         20.69         1.13 o                         
  -1   8   1        188.95        188.06         4.20 o                         
   0   8   1         53.55         53.85         3.21 o                         
   1   8   1          9.75          6.99         0.81 o                         
   2   8   1        348.07        333.80         9.35 o                         
   3   8   1         16.48         16.44         1.88 o                         
  -9   9   1          7.27          7.39         0.89 o                         
  -8   9   1          1.05          0.24         0.35 o                         
  -7   9   1         93.04         95.14         2.62 o                         
  -6   9   1          6.67          6.22         0.97 o                         
  -5   9   1         41.20         44.82         2.64 o                         
  -4   9   1         21.32         18.62         3.02 o                         
  -3   9   1          3.52          9.97         6.50 o                         
  -2   9   1        122.50        115.64         4.01 o                         
  -1   9   1          0.43          0.40         0.87 o                         
   0   9   1         74.28         74.01         2.53 o                         
   1   9   1        106.54        109.86         5.40 o                         
   2   9   1        136.03        143.05         4.84 o                         
  -7  10   1          5.13          4.76         1.14 o                         
  -6  10   1         18.03         14.60         2.41 o                         
  -5  10   1          4.25          0.94         1.21 o                         
  -4  10   1         31.37         29.51         2.12 o                         
  -3  10   1         16.68         14.16         1.54 o                         
  -2  10   1          0.50          1.16         0.80 o                         
  -1  10   1         53.66         56.63         2.86 o                         
   0  10   1          4.93          6.60         1.16 o                         
  -5  11   1         10.53          6.57         1.88 o                         
  -4  11   1          8.16          8.83         1.45 o                         
  -3  11   1         11.27         14.75         2.41 o                         
   3 -11   2          2.38          2.06         0.93 o                         
   4 -11   2          4.70          2.08         0.95 o                         
   5 -11   2          2.11          1.47         1.34 o                         
   0 -10   2          0.02         -0.26         0.57 o                         
   1 -10   2         17.36         17.78         1.70 o                         
   2 -10   2         82.24         86.25         4.56 o                         
   3 -10   2          1.98          1.02         0.74 o                         
   4 -10   2         34.09         36.76         1.98 o                         
   5 -10   2          0.02          0.93         0.79 o                         
   6 -10   2         31.14         24.36         2.18 o                         
   7 -10   2         40.17         39.04         2.37 o                         
  -2  -9   2         93.46        103.90         4.08 o                         
  -1  -9   2          5.74          7.09         0.92 o                         
   0  -9   2        221.59        224.65         4.89 o                         
   1  -9   2        232.84        227.54         5.99 o                         
   2  -9   2        113.46        117.85         2.86 o                         
   3  -9   2        309.55        319.70         9.68 o                         
   4  -9   2          2.16          1.78         0.64 o                         
   5  -9   2          2.06          3.89         1.01 o                         
   6  -9   2        165.80        160.39         3.44 o                         
   7  -9   2         99.27         99.31         2.51 o                         
   8  -9   2         33.86         35.85         2.22 o                         
  -3  -8   2         22.39         23.38         1.80 o                         
  -2  -8   2          0.33          0.55         0.42 o                         
  -1  -8   2        123.00        128.37         3.22 o                         
   0  -8   2         10.40          9.80         0.98 o                         
   1  -8   2        134.77        134.28         3.26 o                         
   2  -8   2        139.44        141.64         3.01 o                         
   3  -8   2          0.64          1.19         0.51 o                         
   4  -8   2        374.09        366.59         5.09 o                         
   5  -8   2        109.90        106.87         2.52 o                         
   6  -8   2        128.97        139.48         7.48 o                         
   7  -8   2         62.48         65.70         1.77 o                         
   8  -8   2         14.61         15.27         1.21 o                         
   9  -8   2        219.05        231.97         5.22 o                         
  -5  -7   2         75.77         82.22         4.02 o                         
  -4  -7   2          0.66          1.32         0.64 o                         
  -3  -7   2         30.74         34.47         1.99 o                         
  -2  -7   2        113.42        110.82         2.64 o                         
  -1  -7   2         83.61         76.04         1.89 o                         
   0  -7   2         22.10         20.31         0.98 o                         
   1  -7   2         26.73         26.17         1.02 o                         
   2  -7   2        104.88        100.66         1.86 o                         
   3  -7   2        737.78        756.14         8.85 o                         
   4  -7   2        576.72        571.00         7.02 o                         
   5  -7   2        179.29        165.84         3.14 o                         
   6  -7   2         54.65         50.83         2.09 o                         
   7  -7   2        366.53        351.21         6.58 o                         
   8  -7   2          1.66          1.30         0.51 o                         
   9  -7   2        104.26        105.71         8.39 o                         
  -5  -6   2          6.83          6.02         0.87 o                         
  -4  -6   2          6.05          6.10         0.90 o                         
  -3  -6   2         58.00         49.93         7.24 o                         
  -2  -6   2          2.91          3.08         0.42 o                         
  -1  -6   2        125.70        119.23         2.36 o                         
   0  -6   2          6.35          6.78         0.65 o                         
   1  -6   2        107.29         98.22         1.58 o                         
   2  -6   2         44.04         43.87         1.10 o                         
   3  -6   2        668.60        662.51         6.60 o                         
   4  -6   2         21.47         27.08         0.89 o                         
   5  -6   2          0.40          0.07         0.26 o                         
   6  -6   2         54.49         55.03         1.35 o                         
   7  -6   2         71.20         65.87         3.95 o                         
   8  -6   2         20.34         20.18         1.74 o                         
   9  -6   2          2.35          2.62         0.94 o                         
  10  -6   2          6.26          4.69         2.41 o                         
  -6  -5   2        248.50        256.75         8.60 o                         
  -5  -5   2         59.08         54.20         2.02 o                         
  -4  -5   2         35.10         32.64         1.68 o                         
  -3  -5   2        269.66        254.98         4.76 o                         
  -2  -5   2         35.34         37.49         1.08 o                         
  -1  -5   2        231.31        232.63         3.63 o                         
   0  -5   2         91.08         79.81         1.38 o                         
   1  -5   2          0.15          1.95         0.40 o                         
   2  -5   2       2391.32       2510.91        22.19 o                         
   3  -5   2         23.66         21.97         0.77 o                         
   4  -5   2        164.35        162.15         2.23 o                         
   5  -5   2        127.94        132.25         1.83 o                         
   6  -5   2        192.07        191.23         3.25 o                         
   7  -5   2         20.22         18.49         1.10 o                         
   8  -5   2         46.06         42.11         2.35 o                         
   9  -5   2        137.00        133.72         6.64 o                         
  10  -5   2          4.57          4.91         1.07 o                         
  -7  -4   2        129.65        130.04         5.10 o                         
  -6  -4   2         16.96         16.76         1.61 o                         
  -5  -4   2         63.97         65.16         1.47 o                         
  -4  -4   2       1250.23       1204.05        17.53 o                         
  -3  -4   2         17.43         20.60         1.31 o                         
  -2  -4   2        945.42        946.90        10.25 o                         
  -1  -4   2        362.79        349.00         3.87 o                         
   0  -4   2        491.19        505.29         5.35 o                         
   1  -4   2       1923.21       2051.96        19.74 o                         
   2  -4   2       1662.15       1795.63        15.95 o                         
   3  -4   2        836.30        805.52         7.55 o                         
   4  -4   2        118.09        116.89         1.58 o                         
   5  -4   2          0.68          1.10         0.95 o                         
   6  -4   2        453.48        466.65         6.69 o                         
   7  -4   2         24.16         22.01         1.07 o                         
   8  -4   2         75.14         74.28         2.16 o                         
   9  -4   2         18.67         18.48         1.46 o                         
  10  -4   2        153.19        161.34         4.85 o                         
  -8  -3   2         44.75         49.88         2.68 o                         
  -7  -3   2         11.53          9.79         1.21 o                         
  -6  -3   2        440.55        432.82         8.99 o                         
  -5  -3   2         29.44         29.87         1.46 o                         
  -4  -3   2        841.10        847.20        12.52 o                         
  -3  -3   2        447.80        420.62         5.71 o                         
  -2  -3   2         50.19         38.58         0.72 o                         
  -1  -3   2        368.31        356.93         3.86 o                         
   0  -3   2          0.31         -0.12         0.12 o                         
   1  -3   2        157.51        135.00         1.72 o                         
   2  -3   2         16.06         12.26         0.37 o                         
   3  -3   2         11.57         12.67         0.33 o                         
   4  -3   2        733.82        712.73         7.46 o                         
   5  -3   2        404.35        420.14         5.19 o                         
   6  -3   2        304.81        308.80         5.61 o                         
   7  -3   2         27.70         23.02         1.14 o                         
   8  -3   2          8.44          9.22         0.67 o                         
   9  -3   2         85.13         92.16         3.57 o                         
  10  -3   2          4.80          4.67         0.86 o                         
  -8  -2   2         19.51         20.51         1.47 o                         
  -7  -2   2         81.11         72.64         3.82 o                         
  -6  -2   2        146.26        140.27         3.57 o                         
  -5  -2   2          0.16          0.29         0.33 o                         
  -4  -2   2         24.22         28.35         0.80 o                         
  -3  -2   2          6.54          5.78         0.37 o                         
  -2  -2   2        642.16        670.23         6.57 o                         
  -1  -2   2         92.84         92.54         1.76 o                         
   0  -2   2        128.59        176.64         2.13 o                         
   1  -2   2        447.38        464.92         5.37 o                         
   2  -2   2          9.42         15.70         0.35 o                         
   3  -2   2        808.84        822.88         9.17 o                         
   4  -2   2        325.65        349.58         4.25 o                         
   5  -2   2        483.21        483.98         6.52 o                         
   6  -2   2         26.93         25.90         0.76 o                         
   7  -2   2         40.07         40.62         1.93 o                         
   8  -2   2         56.60         58.22         1.73 o                         
   9  -2   2          2.09          3.06         0.51 o                         
  10  -2   2          8.93          8.85         0.94 o                         
  -9  -1   2         11.17         15.55         1.21 o                         
  -8  -1   2          1.17          1.05         0.49 o                         
  -7  -1   2        118.10        119.49         3.14 o                         
  -6  -1   2        325.36        308.63         4.51 o                         
  -5  -1   2        253.64        264.51         3.88 o                         
  -4  -1   2        339.49        321.73         3.92 o                         
  -3  -1   2        196.92        229.95         3.19 o                         
  -2  -1   2        132.37        151.94         1.89 o                         
  -1  -1   2         20.48         23.70         0.47 o                         
   0  -1   2       1059.43       1131.73         9.91 o                         
   1  -1   2         12.68         10.93         0.34 o                         
   2  -1   2         34.66         38.45         0.59 o                         
   3  -1   2         25.77         24.81         0.53 o                         
   4  -1   2        328.57        388.56         8.20 o                         
   5  -1   2        224.68        230.59         5.79 o                         
   6  -1   2         31.28         31.30         3.08 o                         
   7  -1   2        104.70         99.46         8.25 o                         
   8  -1   2          0.48          0.26         0.71 o                         
   9  -1   2         12.18         13.81         2.41 o                         
  -9   0   2          6.13          8.95         2.68 o                         
  -8   0   2        200.16        203.88         4.73 o                         
  -7   0   2         70.45         73.53         1.72 o                         
  -6   0   2        636.79        675.38        12.58 o                         
  -5   0   2          3.38          2.32         0.18 o                         
  -4   0   2         38.76         39.07         0.78 o                         
  -3   0   2        404.87        431.55         5.02 o                         
  -2   0   2        381.32        372.36         3.49 o                         
  -1   0   2        749.39        771.65         7.49 o                         
   0   0   2          4.29          5.21         0.24 o                         
   1   0   2        875.75        939.75         9.12 o                         
   2   0   2       1539.10       1584.76        16.98 o                         
   3   0   2         15.74         12.06         0.47 o                         
   4   0   2       1025.33       1067.11        19.78 o                         
   5   0   2         32.76         37.55         1.94 o                         
   6   0   2          1.83          1.21         0.57 o                         
   7   0   2        121.51        121.34         4.37 o                         
   8   0   2         19.72         25.74         3.08 o                         
   9   0   2         38.61         45.59         4.29 o                         
 -10   1   2         38.31         41.97         4.02 o                         
  -9   1   2        136.14        143.85         4.64 o                         
  -8   1   2         40.72         39.90         2.26 o                         
  -7   1   2         69.65         76.46         1.48 o                         
  -6   1   2          8.78          6.46         0.54 o                         
  -5   1   2        391.60        401.82         5.37 o                         
  -4   1   2       2062.55       2227.38        31.11 o                         
  -3   1   2       1209.38       1310.01        16.67 o                         
  -2   1   2       3511.15       3285.15        63.14 o                         
  -1   1   2        190.98        192.84         1.75 o                         
   0   1   2       3336.52       3287.73        47.31 o                         
   1   1   2        330.76        312.90         3.01 o                         
   2   1   2       1191.01       1317.43        14.27 o                         
   3   1   2        553.96        520.87         5.36 o                         
   4   1   2          5.33          3.76         0.51 o                         
   5   1   2        245.91        237.72         5.98 o                         
   6   1   2        285.38        286.45         5.84 o                         
   7   1   2         21.10         17.70         2.55 o                         
   8   1   2        198.60        196.39         6.11 o                         
   9   1   2          2.58          2.87         0.63 o                         
 -10   2   2        102.70        111.28         4.38 o                         
  -9   2   2         19.98         20.55         1.32 o                         
  -8   2   2         74.92         76.49         2.66 o                         
  -7   2   2        107.16        104.35         3.49 o                         
  -6   2   2        244.46        249.12         5.92 o                         
  -5   2   2         61.83         52.74         1.35 o                         
  -4   2   2       1094.01       1182.52        18.90 o                         
  -3   2   2        147.73        123.26         1.36 o                         
  -2   2   2         12.36          9.24         0.35 o                         
  -1   2   2        907.85        886.39         8.07 o                         
   0   2   2        618.57        632.59         5.18 o                         
   1   2   2        567.08        557.17         5.57 o                         
   2   2   2        270.52        236.61         2.75 o                         
   3   2   2          0.20          0.17         0.11 o                         
   4   2   2       1177.14       1185.99        12.00 o                         
   5   2   2          3.99          5.60         0.67 o                         
   6   2   2         76.13         85.26         2.64 o                         
   7   2   2        224.57        227.76         5.47 o                         
   8   2   2          2.11          0.90         0.50 o                         
 -10   3   2          2.00          2.68         0.75 o                         
  -9   3   2          7.26          9.12         1.09 o                         
  -8   3   2          0.20          0.49         0.47 o                         
  -7   3   2         10.64          7.99         0.95 o                         
  -6   3   2         12.95         15.09         1.21 o                         
  -5   3   2        357.38        380.41         6.35 o                         
  -4   3   2        142.31        160.64         1.93 o                         
  -3   3   2        167.55        188.30         2.29 o                         
  -2   3   2         41.58         55.20         0.97 o                         
  -1   3   2        186.99        196.58         2.36 o                         
   0   3   2         72.63         68.79         0.94 o                         
   1   3   2          8.32          6.17         0.27 o                         
   2   3   2         20.69         33.35         0.75 o                         
   3   3   2        116.34        112.64         1.65 o                         
   4   3   2          0.08         -0.06         0.17 o                         
   5   3   2         57.62         56.55         2.23 o                         
   6   3   2         49.52         44.47         3.76 o                         
   7   3   2          0.01          0.16         0.49 o                         
   8   3   2        105.32        125.44         7.51 o                         
 -10   4   2          9.05          7.46         1.19 o                         
  -9   4   2         69.84         68.88         3.02 o                         
  -8   4   2         56.34         50.11         2.48 o                         
  -7   4   2        151.42        145.92         4.40 o                         
  -6   4   2        196.64        203.12         3.69 o                         
  -5   4   2        110.99        127.67         2.06 o                         
  -4   4   2        134.01        153.58         1.91 o                         
  -3   4   2        199.07        211.02         2.56 o                         
  -2   4   2          2.21          6.19         0.35 o                         
  -1   4   2        243.43        250.47         3.00 o                         
   0   4   2        104.76        103.27         1.42 o                         
   1   4   2         28.20         24.68         0.71 o                         
   2   4   2        125.31        123.04         1.74 o                         
   3   4   2         58.59         53.75         1.66 o                         
   4   4   2         29.46         21.05         0.98 o                         
   5   4   2         17.63         17.45         1.36 o                         
   6   4   2          3.19          2.03         0.67 o                         
   7   4   2          9.61          9.45         1.16 o                         
 -10   5   2        146.50        153.67         5.64 o                         
  -9   5   2         45.13         40.04         2.38 o                         
  -8   5   2        199.71        198.54         6.85 o                         
  -7   5   2         19.84         19.10         0.95 o                         
  -6   5   2        343.20        338.76         4.07 o                         
  -5   5   2         97.01         87.41         1.84 o                         
  -4   5   2          3.03          1.68         0.47 o                         
  -3   5   2        305.05        313.21         3.83 o                         
  -2   5   2        148.23        166.92         2.37 o                         
  -1   5   2        319.32        320.76         3.32 o                         
   0   5   2         86.25         76.04         1.50 o                         
   1   5   2          5.32          6.62         0.54 o                         
   2   5   2        104.36         96.30         1.53 o                         
   3   5   2         21.85         19.35         1.11 o                         
   4   5   2          6.92          5.46         0.65 o                         
   5   5   2         48.31         43.78         3.62 o                         
   6   5   2          8.28          8.11         1.19 o                         
 -10   6   2        110.16        109.49         5.77 o                         
  -9   6   2         57.41         60.71         3.15 o                         
  -8   6   2         10.25         10.54         1.12 o                         
  -7   6   2        301.49        285.75         5.52 o                         
  -6   6   2        253.34        250.80         4.05 o                         
  -5   6   2        378.77        352.23         5.28 o                         
  -4   6   2        629.76        611.57         8.32 o                         
  -3   6   2          3.85          6.55         0.49 o                         
  -2   6   2        913.81        888.38         8.67 o                         
  -1   6   2        196.31        192.18         2.74 o                         
   0   6   2        207.80        200.14         3.51 o                         
   1   6   2        511.51        493.33         7.03 o                         
   2   6   2         57.14         52.52         2.19 o                         
   3   6   2        553.56        542.41        10.43 o                         
   4   6   2        176.83        166.52         3.90 o                         
   5   6   2         48.70         44.95         1.74 o                         
 -10   7   2         71.49         72.02         6.57 o                         
  -9   7   2         20.11         21.26         1.60 o                         
  -8   7   2         79.54         76.94         2.46 o                         
  -7   7   2         49.70         46.93         1.40 o                         
  -6   7   2        237.70        243.75         4.20 o                         
  -5   7   2        154.27        149.83         4.74 o                         
  -4   7   2         17.47         16.36         0.88 o                         
  -3   7   2        573.19        573.65         6.64 o                         
  -2   7   2        157.93        156.20         3.25 o                         
  -1   7   2        458.75        461.44         6.72 o                         
   0   7   2        258.35        250.16         4.33 o                         
   1   7   2         32.70         32.61         1.29 o                         
   2   7   2        671.66        652.14        11.03 o                         
   3   7   2          4.42          4.58         0.77 o                         
   4   7   2        179.70        180.78         4.34 o                         
  -9   8   2          1.09          0.72         0.59 o                         
  -8   8   2          0.01         -0.19         0.46 o                         
  -7   8   2          1.34          0.73         0.51 o                         
  -6   8   2          9.14          9.63         1.05 o                         
  -5   8   2         42.60         38.65         1.57 o                         
  -4   8   2         32.90         32.15         1.66 o                         
  -3   8   2         13.53         12.57         1.28 o                         
  -2   8   2        141.99        136.92         3.01 o                         
  -1   8   2          0.45          2.75         3.08 o                         
   0   8   2         37.27         34.40         2.01 o                         
   1   8   2          9.78          9.36         0.91 o                         
   2   8   2         16.91         14.63         1.47 o                         
   3   8   2         16.17         18.65         2.28 o                         
  -8   9   2         16.24         17.97         1.10 o                         
  -7   9   2          8.52          8.17         0.91 o                         
  -6   9   2          1.95          1.95         0.68 o                         
  -5   9   2         49.87         50.29         5.23 o                         
  -4   9   2          1.47          0.19         0.87 o                         
  -3   9   2         80.48         71.17         3.29 o                         
  -2   9   2          6.57          4.19         1.01 o                         
  -1   9   2          1.26          1.04         0.71 o                         
   0   9   2          3.28          1.95         1.28 o                         
   1   9   2         43.88         44.47         1.85 o                         
   2   9   2          1.64         -0.13         0.94 o                         
  -7  10   2         37.36         37.66         2.55 o                         
  -6  10   2          2.74          0.80         1.07 o                         
  -5  10   2        142.73        160.39         7.25 o                         
  -4  10   2         22.59         24.29         2.04 o                         
  -3  10   2         69.42         70.12         3.26 o                         
  -2  10   2          4.93          6.57         1.32 o                         
  -1  10   2          0.96         -0.23         0.64 o                         
   0  10   2         25.92         30.33         2.48 o                         
   4 -11   3         26.72         29.44         3.22 o                         
   0 -10   3        131.34        130.51         6.17 o                         
   1 -10   3         22.49         28.57         2.06 o                         
   2 -10   3         37.39         35.40         2.95 o                         
   3 -10   3        139.78        139.70         6.77 o                         
   4 -10   3         45.53         42.80         2.15 o                         
   5 -10   3        132.59        134.99        12.68 o                         
   6 -10   3        160.53        163.08         4.16 o                         
   7 -10   3         10.96         12.15         1.14 o                         
  -2  -9   3         46.78         45.76         1.68 o                         
  -1  -9   3        109.16        111.60         3.57 o                         
   0  -9   3         57.23         59.77         2.45 o                         
   1  -9   3          0.11         -0.03         0.61 o                         
   2  -9   3        143.80        145.75         3.27 o                         
   3  -9   3          0.08          3.64         0.91 o                         
   4  -9   3        508.17        479.34         8.60 o                         
   5  -9   3          2.02          0.60         0.50 o                         
   6  -9   3         61.80         61.43         2.48 o                         
   7  -9   3         84.52         80.68         2.21 o                         
   8  -9   3          3.21          4.01         0.87 o                         
  -3  -8   3         13.17         14.32         2.08 o                         
  -2  -8   3          4.33          3.36         0.62 o                         
  -1  -8   3          0.13          0.16         0.45 o                         
   0  -8   3          5.32          6.13         0.79 o                         
   1  -8   3          1.73          1.77         0.47 o                         
   2  -8   3          6.64          8.29         0.80 o                         
   3  -8   3          3.18          2.57         0.62 o                         
   4  -8   3        126.20        117.98         3.39 o                         
   5  -8   3         37.27         36.40         1.43 o                         
   6  -8   3         21.92         20.72         1.07 o                         
   7  -8   3          0.04          0.01         0.37 o                         
   8  -8   3         32.49         29.76         1.59 o                         
   9  -8   3          1.43          0.07         0.87 o                         
  -5  -7   3         76.44         86.51         4.29 o                         
  -4  -7   3          0.28          0.12         0.55 o                         
  -3  -7   3         64.13         66.13         2.85 o                         
  -2  -7   3          3.43          3.89         0.59 o                         
  -1  -7   3          0.71          1.50         0.43 o                         
   0  -7   3          5.26          5.54         0.62 o                         
   1  -7   3         25.84         29.66         1.06 o                         
   2  -7   3         31.01         36.03         1.07 o                         
   3  -7   3        375.93        379.17         5.02 o                         
   4  -7   3         70.18         72.61         2.60 o                         
   5  -7   3         40.45         38.45         1.64 o                         
   6  -7   3          0.30          0.54         0.34 o                         
   7  -7   3          7.55          6.67         0.80 o                         
   8  -7   3          6.07          5.96         1.15 o                         
   9  -7   3          4.01          4.33         1.16 o                         
  -5  -6   3         82.99         91.33         3.17 o                         
  -4  -6   3         14.22         15.05         1.47 o                         
  -3  -6   3        814.09        825.59        12.96 o                         
  -2  -6   3         26.26         32.08         1.12 o                         
  -1  -6   3        633.88        605.99         8.24 o                         
   0  -6   3          3.29          3.91         0.43 o                         
   1  -6   3         92.60         85.98         1.60 o                         
   2  -6   3        713.45        722.27         6.61 o                         
   3  -6   3        661.26        672.80         7.23 o                         
   4  -6   3        158.89        150.76         2.74 o                         
   5  -6   3         92.13         91.47         1.82 o                         
   6  -6   3         10.34          8.92         0.55 o                         
   7  -6   3        149.44        147.75         3.33 o                         
   8  -6   3         21.99         24.56         1.86 o                         
   9  -6   3         21.50         26.68         2.10 o                         
  -6  -5   3         49.99         52.17         3.22 o                         
  -5  -5   3        161.37        161.40         5.50 o                         
  -4  -5   3        123.98        117.09         2.91 o                         
  -3  -5   3        108.46        107.91         5.12 o                         
  -2  -5   3        552.31        538.49         7.25 o                         
  -1  -5   3         33.12         36.56         1.12 o                         
   0  -5   3        114.80        107.56         2.10 o                         
   1  -5   3        136.23        128.07         1.75 o                         
   2  -5   3        117.07        123.00         1.62 o                         
   3  -5   3         95.17         87.27         1.54 o                         
   4  -5   3         78.74         78.80         1.53 o                         
   5  -5   3        549.91        542.90         6.52 o                         
   6  -5   3        522.93        535.93         8.30 o                         
   7  -5   3        142.76        132.21         4.22 o                         
   8  -5   3        109.14        109.45         3.86 o                         
   9  -5   3          6.37          5.07         0.98 o                         
  10  -5   3         83.43         90.41         7.24 o                         
  -7  -4   3         15.30         12.87         1.61 o                         
  -6  -4   3         28.70         28.42         2.15 o                         
  -5  -4   3         83.82         80.01         2.15 o                         
  -4  -4   3          0.17          0.23         0.34 o                         
  -3  -4   3        149.74        158.58         3.35 o                         
  -2  -4   3        188.65        178.37         2.52 o                         
  -1  -4   3        433.14        439.35         4.80 o                         
   0  -4   3         34.67         38.33         1.85 o                         
   1  -4   3        193.86        238.70         2.65 o                         
   2  -4   3        548.79        565.81         5.10 o                         
   3  -4   3         47.93         44.55         0.93 o                         
   4  -4   3        106.68        102.47         1.50 o                         
   5  -4   3         10.45         13.18         1.35 o                         
   6  -4   3         96.46         98.08         2.63 o                         
   7  -4   3         88.16         85.37         2.50 o                         
   8  -4   3          6.89          7.61         1.21 o                         
   9  -4   3         68.51         68.10         2.81 o                         
  10  -4   3         21.43         19.21         2.41 o                         
  -8  -3   3         85.10         88.00         3.89 o                         
  -7  -3   3          1.17          1.34         0.67 o                         
  -6  -3   3        178.39        183.86         4.77 o                         
  -5  -3   3        303.91        292.25         5.12 o                         
  -4  -3   3         97.62         93.58         2.28 o                         
  -3  -3   3        233.72        223.68         3.50 o                         
  -2  -3   3         14.34         18.78         1.29 o                         
  -1  -3   3         38.07         43.07         0.85 o                         
   0  -3   3         89.68        112.31         1.51 o                         
   1  -3   3        272.53        291.98         3.01 o                         
   2  -3   3         67.86         77.73         1.21 o                         
   3  -3   3        109.28        120.22         1.45 o                         
   4  -3   3         21.21         22.78         0.54 o                         
   5  -3   3        241.33        265.40         3.61 o                         
   6  -3   3          5.52          6.13         0.61 o                         
   7  -3   3          4.57          4.44         0.64 o                         
   8  -3   3          7.88          7.99         0.99 o                         
   9  -3   3          4.25          5.36         0.85 o                         
  10  -3   3          0.23          0.30         1.21 o                         
  -8  -2   3         19.45         18.67         1.40 o                         
  -7  -2   3        230.35        225.99         5.57 o                         
  -6  -2   3        130.15        125.42         3.53 o                         
  -5  -2   3        687.47        688.48        10.38 o                         
  -4  -2   3        175.64        163.38         4.23 o                         
  -3  -2   3        400.27        411.44         5.63 o                         
  -2  -2   3       1209.95       1244.44        12.01 o                         
  -1  -2   3       1618.60       1638.97        15.65 o                         
   0  -2   3          9.74         13.20         0.72 o                         
   1  -2   3       2934.19       3010.45        26.15 o                         
   2  -2   3         64.76         65.44         0.91 o                         
   3  -2   3       1135.05       1151.28        10.34 o                         
   4  -2   3        233.06        236.57         3.15 o                         
   5  -2   3        299.23        311.18         4.56 o                         
   6  -2   3         36.09         37.22         1.40 o                         
   7  -2   3         34.47         33.03         1.37 o                         
   8  -2   3         20.22         21.51         2.42 o                         
   9  -2   3         14.30         13.13         1.00 o                         
  -9  -1   3          3.55          5.34         0.84 o                         
  -8  -1   3        127.04        136.70         5.37 o                         
  -7  -1   3         17.84         18.39         1.19 o                         
  -6  -1   3          4.20          5.93         0.72 o                         
  -5  -1   3        411.79        392.83         5.31 o                         
  -4  -1   3         89.71         92.47         1.70 o                         
  -3  -1   3       2651.33       2780.62        34.87 o                         
  -2  -1   3          4.92          1.69         0.17 o                         
  -1  -1   3       1999.11       1998.88        23.78 o                         
   0  -1   3       1101.86       1115.16         9.89 o                         
   1  -1   3         55.77         60.88         1.30 o                         
   2  -1   3       1282.27       1296.55        11.50 o                         
   3  -1   3         87.64         67.81         1.15 o                         
   4  -1   3        652.20        640.64         7.33 o                         
   5  -1   3        595.62        564.89         7.53 o                         
   6  -1   3         40.33         39.33         0.99 o                         
   7  -1   3        367.88        364.01         6.46 o                         
   8  -1   3          6.01          6.88         1.32 o                         
   9  -1   3         64.83         68.62         2.28 o                         
  -9   0   3        182.86        198.77         5.20 o                         
  -8   0   3        161.67        167.58         4.43 o                         
  -7   0   3         71.89         76.71         2.47 o                         
  -6   0   3         79.97         80.35         1.88 o                         
  -5   0   3        852.29        892.66        11.53 o                         
  -4   0   3         27.75         20.76         0.66 o                         
  -3   0   3       1378.11       1493.34        18.13 o                         
  -2   0   3       1481.64       1494.52        14.44 o                         
  -1   0   3        465.63        485.14         4.26 o                         
   0   0   3        966.90       1038.12        10.09 o                         
   1   0   3        662.27        695.92         6.93 o                         
   2   0   3        180.57        184.85         2.43 o                         
   3   0   3        408.92        364.92         4.36 o                         
   4   0   3        238.72        240.33         3.51 o                         
   5   0   3        528.68        544.74         7.27 o                         
   6   0   3        256.14        263.67         3.93 o                         
   7   0   3          0.00          0.15         0.25 o                         
   8   0   3        225.18        237.51         5.45 o                         
   9   0   3         45.60         53.85         4.89 o                         
 -10   1   3          0.25         -0.25         0.59 o                         
  -9   1   3          4.12          5.14         0.76 o                         
  -8   1   3        123.69        126.74         3.27 o                         
  -7   1   3         87.95         83.14         2.55 o                         
  -6   1   3          8.05         12.41         0.63 o                         
  -5   1   3         11.76          8.90         0.53 o                         
  -4   1   3         20.70         13.91         0.53 o                         
  -3   1   3         12.11          6.62         0.31 o                         
  -2   1   3         22.20         17.49         0.52 o                         
  -1   1   3       2258.14       2311.24        18.99 o                         
   0   1   3        603.95        600.45         5.27 o                         
   1   1   3       2998.60       3111.92        39.58 o                         
   2   1   3        401.84        392.81         4.69 o                         
   3   1   3         54.28         44.96         1.05 o                         
   4   1   3        571.04        578.23         7.63 o                         
   5   1   3         24.44         19.70         0.83 o                         
   6   1   3         46.52         47.60         1.77 o                         
   7   1   3        322.39        309.23         6.94 o                         
   8   1   3          4.86          5.52         1.54 o                         
 -10   2   3        472.29        485.78         9.33 o                         
  -9   2   3          0.44          0.95         0.57 o                         
  -8   2   3         93.78         89.86         2.76 o                         
  -7   2   3        253.16        241.80         5.92 o                         
  -6   2   3        159.84        164.23         4.35 o                         
  -5   2   3        221.70        226.42         5.70 o                         
  -4   2   3          0.04          0.97         0.16 o                         
  -3   2   3        199.54        202.54         2.04 o                         
  -2   2   3        173.31        209.82         2.11 o                         
  -1   2   3        299.71        306.72         2.97 o                         
   0   2   3         38.53         33.29         0.65 o                         
   1   2   3         47.14         51.19         0.97 o                         
   2   2   3          4.50          2.17         0.18 o                         
   3   2   3         75.42         76.25         1.13 o                         
   4   2   3         55.86         57.25         0.93 o                         
   5   2   3        283.30        249.11         5.84 o                         
   6   2   3          6.44          6.62         1.01 o                         
   7   2   3         22.63         19.92         1.41 o                         
   8   2   3         41.83         45.98         2.22 o                         
 -10   3   3          2.54          2.53         0.76 o                         
  -9   3   3        480.05        480.38         9.21 o                         
  -8   3   3         16.60         14.89         1.38 o                         
  -7   3   3          8.47          7.43         0.99 o                         
  -6   3   3        705.76        683.93        13.56 o                         
  -5   3   3          0.15          1.61         0.21 o                         
  -4   3   3        141.87        128.86         1.70 o                         
  -3   3   3       1593.54       1672.01        34.17 o                         
  -2   3   3          4.69          7.55         0.37 o                         
  -1   3   3       2574.20       2701.45        23.86 o                         
   0   3   3         36.31         32.15         0.61 o                         
   1   3   3        289.27        260.49         3.01 o                         
   2   3   3        714.43        704.32         7.30 o                         
   3   3   3         97.31         90.09         2.07 o                         
   4   3   3         54.21         48.79         1.84 o                         
   5   3   3        203.36        173.97         4.77 o                         
   6   3   3         88.06         85.02         5.17 o                         
   7   3   3         23.06         25.89         1.67 o                         
 -10   4   3         91.16         85.61         3.17 o                         
  -9   4   3          3.70          3.80         0.93 o                         
  -8   4   3         53.49         55.67         3.42 o                         
  -7   4   3        398.65        364.24        16.43 o                         
  -6   4   3        102.06         95.06         2.21 o                         
  -5   4   3        823.44        822.92         9.03 o                         
  -4   4   3         12.19          9.26         0.51 o                         
  -3   4   3        222.43        200.40         2.30 o                         
  -2   4   3        696.42        771.78         7.95 o                         
  -1   4   3          7.66         15.90         0.74 o                         
   0   4   3        345.90        359.75         4.13 o                         
   1   4   3        353.72        345.55         4.34 o                         
   2   4   3        173.42        160.81         2.17 o                         
   3   4   3        937.73        878.49        13.41 o                         
   4   4   3        118.78        112.93         3.71 o                         
   5   4   3        379.36        347.08        11.57 o                         
   6   4   3         21.67         22.96         1.81 o                         
   7   4   3         77.57         87.59         6.30 o                         
 -10   5   3          2.65          2.15         2.21 o                         
  -9   5   3        326.26        330.41         8.62 o                         
  -8   5   3          7.27          5.87         1.09 o                         
  -7   5   3         97.61         89.72         2.51 o                         
  -6   5   3        488.16        484.85         6.60 o                         
  -5   5   3        215.59        208.11         3.42 o                         
  -4   5   3        945.00        942.44        11.91 o                         
  -3   5   3         21.40         28.92         0.94 o                         
  -2   5   3       1060.48       1057.19        10.77 o                         
  -1   5   3        951.53        980.17         9.34 o                         
   0   5   3        664.58        648.73         7.66 o                         
   1   5   3        207.86        194.09         3.35 o                         
   2   5   3         57.41         54.23         1.06 o                         
   3   5   3        826.61        800.78        12.65 o                         
   4   5   3          1.17          1.94         0.50 o                         
   5   5   3         31.60         31.81         3.28 o                         
   6   5   3        105.55        112.74         4.14 o                         
 -10   6   3         93.19         88.13         5.97 o                         
  -9   6   3         21.90         26.26         2.15 o                         
  -8   6   3         37.14         36.40         1.60 o                         
  -7   6   3          7.31          6.61         1.02 o                         
  -6   6   3          3.86          2.23         0.43 o                         
  -5   6   3        178.30        171.75         3.86 o                         
  -4   6   3          4.41          3.31         0.53 o                         
  -3   6   3        575.86        560.28         6.39 o                         
  -2   6   3         46.80         43.93         1.05 o                         
  -1   6   3        427.35        414.32         6.76 o                         
   0   6   3        346.59        341.87         5.31 o                         
   1   6   3         69.69         69.01         2.51 o                         
   2   6   3         88.61         86.54         2.58 o                         
   3   6   3          5.64          6.00         0.80 o                         
   4   6   3         65.87         68.06         2.92 o                         
   5   6   3         64.97         70.78         2.41 o                         
 -10   7   3         30.72         26.55         4.29 o                         
  -9   7   3         11.43         10.22         1.11 o                         
  -8   7   3          2.63          3.40         0.67 o                         
  -7   7   3          0.77          1.11         0.43 o                         
  -6   7   3          0.00         -0.36         0.39 o                         
  -5   7   3          0.63          0.67         0.46 o                         
  -4   7   3         79.16         84.83         2.21 o                         
  -3   7   3         46.97         48.89         1.32 o                         
  -2   7   3        249.35        262.99         5.19 o                         
  -1   7   3        174.75        178.53         3.45 o                         
   0   7   3         14.00         13.63         0.94 o                         
   1   7   3          0.46          0.29         0.36 o                         
   2   7   3        179.44        167.65         5.68 o                         
   3   7   3         20.14         24.69         1.47 o                         
   4   7   3         10.22          7.83         0.95 o                         
  -9   8   3         47.32         45.07         3.09 o                         
  -8   8   3         54.52         51.21         3.12 o                         
  -7   8   3         47.15         44.69         1.94 o                         
  -6   8   3         18.86         20.47         1.59 o                         
  -5   8   3         10.89         13.74         1.97 o                         
  -4   8   3        217.20        221.05         9.81 o                         
  -3   8   3         42.59         42.69         2.28 o                         
  -2   8   3          1.43          0.83         0.89 o                         
  -1   8   3         46.69         46.63         1.96 o                         
   0   8   3          6.51          7.72         0.79 o                         
   1   8   3         14.23         15.47         1.00 o                         
   2   8   3          3.58          4.63         0.86 o                         
   3   8   3         26.27         26.30         1.67 o                         
  -8   9   3         61.92         62.08         2.27 o                         
  -7   9   3        129.87        144.22         3.45 o                         
  -6   9   3         17.34         17.99         3.22 o                         
  -5   9   3        252.72        259.75         9.41 o                         
  -4   9   3         75.91         73.17         3.13 o                         
  -3   9   3         21.41         20.79         1.79 o                         
  -2   9   3        163.26        176.89         5.33 o                         
  -1   9   3          1.53          1.63         1.01 o                         
   0   9   3         86.23         83.85         2.77 o                         
   1   9   3         29.24         30.65         1.72 o                         
  -7  10   3         11.72         13.41         2.01 o                         
  -6  10   3         11.61         10.46         2.01 o                         
  -5  10   3         57.55         62.23         4.43 o                         
  -4  10   3         93.92        101.58         4.76 o                         
  -3  10   3         18.97         22.80         3.69 o                         
  -2  10   3        101.29        100.59         4.02 o                         
  -1  10   3        112.66        124.41         4.43 o                         
   0 -10   4         46.03         47.69         3.15 o                         
   1 -10   4          0.66          2.22         0.87 o                         
   2 -10   4         16.77         16.49         2.14 o                         
   3 -10   4         76.83         76.10         2.78 o                         
   4 -10   4         48.58         49.54         2.31 o                         
   5 -10   4         33.84         28.99         1.67 o                         
   6 -10   4         17.76         13.32         1.24 o                         
   7 -10   4         61.05         59.78         2.32 o                         
  -2  -9   4         83.72         83.13         2.51 o                         
  -1  -9   4          0.35          0.99         0.60 o                         
   0  -9   4         92.72        100.81         5.90 o                         
   1  -9   4          0.25          0.15         0.47 o                         
   2  -9   4         86.84         92.83         2.87 o                         
   3  -9   4        140.05        136.61         3.66 o                         
   4  -9   4        434.00        420.14         7.67 o                         
   5  -9   4         68.69         59.93         2.25 o                         
   6  -9   4         16.02         14.15         1.28 o                         
   7  -9   4         31.12         32.59         1.41 o                         
   8  -9   4          4.89          4.24         0.86 o                         
  -3  -8   4          0.44          0.47         0.66 o                         
  -2  -8   4        314.76        307.04         5.79 o                         
  -1  -8   4         82.44         86.47         2.62 o                         
   0  -8   4        196.59        195.37         3.82 o                         
   1  -8   4          5.60          5.02         0.76 o                         
   2  -8   4         55.85         54.15         2.09 o                         
   3  -8   4        366.66        373.44         5.71 o                         
   4  -8   4         23.49         18.15         1.12 o                         
   5  -8   4          0.80          0.21         0.38 o                         
   6  -8   4        251.23        246.36         4.35 o                         
   7  -8   4         14.13         14.05         0.97 o                         
   8  -8   4         84.41         84.86         2.78 o                         
   9  -8   4          6.12          9.52         1.47 o                         
  -4  -7   4         33.68         31.63         2.04 o                         
  -3  -7   4        239.55        241.41         6.46 o                         
  -2  -7   4         51.45         52.46         1.59 o                         
  -1  -7   4        252.80        250.09         4.37 o                         
   0  -7   4        168.34        174.37         3.35 o                         
   1  -7   4        187.55        185.25         2.80 o                         
   2  -7   4         30.35         29.48         0.94 o                         
   3  -7   4          0.25         -0.02         0.27 o                         
   4  -7   4        143.57        137.91         2.52 o                         
   5  -7   4         30.30         30.49         1.16 o                         
   6  -7   4         50.56         57.07         2.05 o                         
   7  -7   4        382.72        380.81         7.06 o                         
   8  -7   4         14.37         13.67         1.12 o                         
   9  -7   4         34.03         36.95         2.52 o                         
  -5  -6   4          0.23          0.67         0.57 o                         
  -4  -6   4         77.06         69.36         2.80 o                         
  -3  -6   4          3.42          2.21         0.90 o                         
  -2  -6   4        128.17        133.50         2.65 o                         
  -1  -6   4        355.63        344.80         5.29 o                         
   0  -6   4        316.31        307.13         4.64 o                         
   1  -6   4        101.75         92.34         1.52 o                         
   2  -6   4         31.47         40.42         0.90 o                         
   3  -6   4        474.22        473.64         5.88 o                         
   4  -6   4         32.61         32.41         1.03 o                         
   5  -6   4        150.01        141.97         2.45 o                         
   6  -6   4         17.52         16.17         0.67 o                         
   7  -6   4         53.14         54.16         2.97 o                         
   8  -6   4        116.83        107.30         7.25 o                         
   9  -6   4         23.60         24.20         1.98 o                         
  -6  -5   4         10.66         13.21         2.28 o                         
  -5  -5   4          3.13          4.97         1.27 o                         
  -4  -5   4        147.71        143.04         5.36 o                         
  -3  -5   4          2.13          2.88         0.25 o                         
  -2  -5   4         89.92         91.82         2.02 o                         
  -1  -5   4        107.47        106.05         4.03 o                         
   0  -5   4        128.30        141.97         2.14 o                         
   1  -5   4         16.71         14.82         0.54 o                         
   2  -5   4         52.94         52.51         1.31 o                         
   3  -5   4         41.58         44.37         1.11 o                         
   4  -5   4          1.79          1.04         0.29 o                         
   5  -5   4         53.10         58.50         1.31 o                         
   6  -5   4         39.14         38.89         1.26 o                         
   7  -5   4          8.84          8.27         1.34 o                         
   8  -5   4          0.00         -0.15         0.55 o                         
   9  -5   4         29.16         25.37         3.75 o                         
  -7  -4   4         31.84         30.03         2.41 o                         
  -6  -4   4        151.36        146.36         5.34 o                         
  -5  -4   4        109.21        104.55         2.70 o                         
  -4  -4   4        312.94        289.33         5.44 o                         
  -3  -4   4         26.21         25.55         0.83 o                         
  -2  -4   4        314.28        325.18         4.75 o                         
  -1  -4   4         32.26         33.85         0.92 o                         
   0  -4   4        513.39        498.48         4.96 o                         
   1  -4   4        174.49        179.52         2.17 o                         
   2  -4   4        411.90        431.05         4.79 o                         
   3  -4   4         11.94         12.13         0.41 o                         
   4  -4   4         44.79         46.87         1.28 o                         
   5  -4   4         98.33        100.29         2.05 o                         
   6  -4   4          4.12          4.48         0.71 o                         
   7  -4   4          5.25          4.08         0.69 o                         
   8  -4   4         67.37         66.81         2.78 o                         
   9  -4   4          1.24          1.47         0.71 o                         
  -8  -3   4        228.19        253.05         8.33 o                         
  -7  -3   4        332.67        337.76         7.95 o                         
  -6  -3   4        342.36        346.97        11.17 o                         
  -5  -3   4         37.79         37.12         1.39 o                         
  -4  -3   4       2422.52       2313.55        32.79 o                         
  -3  -3   4          0.54          1.11         0.17 o                         
  -2  -3   4       2382.68       2390.65        21.15 o                         
  -1  -3   4       1444.46       1443.30        14.06 o                         
   0  -3   4       1397.34       1465.97        13.13 o                         
   1  -3   4       1029.06       1036.07        10.33 o                         
   2  -3   4        297.28        309.49         3.04 o                         
   3  -3   4        773.12        768.25         6.72 o                         
   4  -3   4        576.26        551.52         4.94 o                         
   5  -3   4        170.53        173.82         3.63 o                         
   6  -3   4        331.17        315.15         5.91 o                         
   7  -3   4         15.65         17.82         1.12 o                         
   8  -3   4        100.73        102.82         4.20 o                         
   9  -3   4          9.36          9.64         1.74 o                         
  -8  -2   4        168.43        179.92        11.68 o                         
  -7  -2   4          5.97          6.43         0.91 o                         
  -6  -2   4          5.77          7.40         0.91 o                         
  -5  -2   4        413.65        398.80         6.69 o                         
  -4  -2   4         15.81         13.85         1.51 o                         
  -3  -2   4        541.34        508.11         5.28 o                         
  -2  -2   4        133.15        126.06         1.77 o                         
  -1  -2   4        286.69        279.48         2.89 o                         
   0  -2   4       1970.37       2002.76        19.23 o                         
   1  -2   4        180.02        174.15         1.86 o                         
   2  -2   4       1798.86       1801.54        17.27 o                         
   3  -2   4        903.31        868.44         8.92 o                         
   4  -2   4         87.04         72.92         1.40 o                         
   5  -2   4       1547.53       1524.24        19.05 o                         
   6  -2   4         23.37         25.71         2.52 o                         
   7  -2   4        300.00        296.97         7.76 o                         
   8  -2   4        236.81        230.38         6.28 o                         
   9  -2   4        124.77        131.48         3.84 o                         
  -9  -1   4         10.77         11.89         1.29 o                         
  -8  -1   4         16.23         17.54         1.40 o                         
  -7  -1   4        275.70        260.97         6.92 o                         
  -6  -1   4        466.23        436.84         9.17 o                         
  -5  -1   4          2.15          0.83         0.27 o                         
  -4  -1   4         19.06         16.05         0.69 o                         
  -3  -1   4        144.49        147.46         1.84 o                         
  -2  -1   4         77.53        119.17         1.78 o                         
  -1  -1   4        381.08        401.09         3.93 o                         
   0  -1   4        514.95        497.42         5.17 o                         
   1  -1   4        583.93        602.59         5.01 o                         
   2  -1   4        686.05        745.33         7.53 o                         
   3  -1   4         10.04          6.80         0.40 o                         
   4  -1   4        205.29        217.13         2.99 o                         
   5  -1   4         39.54         38.52         0.86 o                         
   6  -1   4        182.63        164.85         4.41 o                         
   7  -1   4        149.27        138.59         3.28 o                         
   8  -1   4        327.21        331.87         7.41 o                         
   9  -1   4        112.01        120.95         3.68 o                         
  -9   0   4        188.39        198.49         5.49 o                         
  -8   0   4          0.59          1.05         0.57 o                         
  -7   0   4         56.99         57.78         2.29 o                         
  -6   0   4         39.09         46.25         1.95 o                         
  -5   0   4         36.91         43.79         1.18 o                         
  -4   0   4         55.30         49.08         1.26 o                         
  -3   0   4        550.14        606.90         6.16 o                         
  -2   0   4        632.12        682.64         7.69 o                         
  -1   0   4        377.28        385.88         3.59 o                         
   0   0   4        119.20        126.30         1.65 o                         
   1   0   4        594.33        640.40         9.43 o                         
   2   0   4        940.09       1009.49         9.73 o                         
   3   0   4        378.85        425.95         5.19 o                         
   4   0   4        285.96        288.87         3.75 o                         
   5   0   4         90.03         82.25         2.19 o                         
   6   0   4        699.45        664.45        10.79 o                         
   7   0   4          1.89          1.38         0.50 o                         
   8   0   4          0.63          1.01         0.59 o                         
   9   0   4         51.37         52.46         2.33 o                         
 -10   1   4         56.07         52.70         5.36 o                         
  -9   1   4        137.41        129.75         4.90 o                         
  -8   1   4        531.30        548.14        11.59 o                         
  -7   1   4         15.84         18.39         1.17 o                         
  -6   1   4         33.36         30.16         1.39 o                         
  -5   1   4        799.71        804.51         9.52 o                         
  -4   1   4         26.35         46.90         0.73 o                         
  -3   1   4          5.39          3.12         0.26 o                         
  -2   1   4        587.24        574.25         5.11 o                         
  -1   1   4         27.71         40.21         0.68 o                         
   0   1   4        776.63        770.95         7.21 o                         
   1   1   4        398.23        458.70         4.86 o                         
   2   1   4         16.95          8.11         0.29 o                         
   3   1   4         25.55         22.37         0.71 o                         
   4   1   4        113.05        114.17         1.87 o                         
   5   1   4         93.30         99.23         3.08 o                         
   6   1   4        100.35         85.39         2.90 o                         
   7   1   4          0.06         -0.13         0.48 o                         
   8   1   4          0.07          0.36         0.60 o                         
 -10   2   4         13.70         14.45         2.55 o                         
  -9   2   4         25.41         22.12         1.90 o                         
  -8   2   4        262.01        270.54         5.88 o                         
  -7   2   4          3.07          6.17         0.81 o                         
  -6   2   4        794.11        771.60        12.58 o                         
  -5   2   4        317.02        325.92         4.27 o                         
  -4   2   4       1383.31       1384.70        12.65 o                         
  -3   2   4        392.34        403.67         3.66 o                         
  -2   2   4          3.96         11.24         0.35 o                         
  -1   2   4       1664.68       1793.96        16.07 o                         
   0   2   4       2060.25       2297.59        20.38 o                         
   1   2   4       1250.87       1333.56        12.17 o                         
   2   2   4        974.92        954.95         8.19 o                         
   3   2   4         16.70         16.27         0.69 o                         
   4   2   4       2302.63       2216.15        26.88 o                         
   5   2   4        234.42        224.41         5.68 o                         
   6   2   4        261.96        228.67         5.84 o                         
   7   2   4         67.92         69.81         3.08 o                         
   8   2   4         69.24         70.15         4.83 o                         
 -10   3   4         44.80         50.91         2.44 o                         
  -9   3   4         97.63        101.74         3.35 o                         
  -8   3   4        353.19        356.17         8.60 o                         
  -7   3   4         29.50         25.00         1.46 o                         
  -6   3   4         11.67         12.28         0.67 o                         
  -5   3   4        729.82        732.45         8.65 o                         
  -4   3   4         20.83         24.46         0.65 o                         
  -3   3   4        549.89        531.25         4.87 o                         
  -2   3   4        658.60        679.14         5.78 o                         
  -1   3   4         80.38         69.80         1.31 o                         
   0   3   4       1293.16       1356.08        11.59 o                         
   1   3   4          1.14          0.52         0.18 o                         
   2   3   4          0.62          0.64         0.28 o                         
   3   3   4        602.03        581.38         9.35 o                         
   4   3   4        121.84        106.68         3.19 o                         
   5   3   4        144.28        147.94         4.41 o                         
   6   3   4         37.21         43.65         2.27 o                         
   7   3   4         90.04         92.84         3.55 o                         
 -10   4   4          0.82         -0.27         0.60 o                         
  -9   4   4        107.35        104.80         3.52 o                         
  -8   4   4         40.22         41.34         2.35 o                         
  -7   4   4         93.67         91.87         2.32 o                         
  -6   4   4        109.81        105.55         2.54 o                         
  -5   4   4         36.62         37.92         1.68 o                         
  -4   4   4        445.17        435.04         6.09 o                         
  -3   4   4        217.22        228.50         2.62 o                         
  -2   4   4       1794.71       1839.50        16.71 o                         
  -1   4   4         39.18         29.13         0.67 o                         
   0   4   4        143.25        140.12         2.13 o                         
   1   4   4        702.84        664.37        10.04 o                         
   2   4   4        179.90        173.32         2.37 o                         
   3   4   4         20.24         18.99         1.60 o                         
   4   4   4         46.73         48.52         1.70 o                         
   5   4   4         22.50         25.69         4.36 o                         
   6   4   4         22.45         27.75         1.93 o                         
 -10   5   4         24.44         25.49         1.91 o                         
  -9   5   4         54.93         54.91         2.95 o                         
  -8   5   4          3.95          4.22         0.68 o                         
  -7   5   4          1.18          1.28         0.55 o                         
  -6   5   4         34.70         35.57         2.11 o                         
  -5   5   4          1.39          1.03         0.41 o                         
  -4   5   4         23.13         26.05         1.11 o                         
  -3   5   4        366.66        402.52         4.28 o                         
  -2   5   4          0.68          0.81         0.30 o                         
  -1   5   4        421.77        448.52         4.71 o                         
   0   5   4        454.07        435.27         7.26 o                         
   1   5   4          6.31          6.32         0.68 o                         
   2   5   4        128.67        123.47         3.06 o                         
   3   5   4        115.48        107.72         2.91 o                         
   4   5   4         15.91         20.14         1.20 o                         
   5   5   4          8.66          8.10         0.71 o                         
   6   5   4         31.70         41.03         4.56 o                         
 -10   6   4         18.83         17.16         3.62 o                         
  -9   6   4         96.69         90.45         2.74 o                         
  -8   6   4          6.30          4.48         0.69 o                         
  -7   6   4        109.69         99.87         2.44 o                         
  -6   6   4          6.80          6.11         0.76 o                         
  -5   6   4          2.30          3.52         0.67 o                         
  -4   6   4        350.59        373.63         5.75 o                         
  -3   6   4        300.59        309.86         4.41 o                         
  -2   6   4        147.59        152.18         4.81 o                         
  -1   6   4        162.82        169.22         2.97 o                         
   0   6   4        289.48        282.01         4.69 o                         
   1   6   4         34.12         32.06         1.32 o                         
   2   6   4          8.42          8.48         1.19 o                         
   3   6   4         98.06         99.52         2.94 o                         
   4   6   4         54.13         60.96         2.42 o                         
   5   6   4         27.39         25.00         2.82 o                         
  -9   7   4        200.11        205.48        17.12 o                         
  -8   7   4         59.58         62.54         3.38 o                         
  -7   7   4         57.79         54.43         2.01 o                         
  -6   7   4        213.13        222.68         4.87 o                         
  -5   7   4         90.52         87.82         2.76 o                         
  -4   7   4        150.39        147.73         3.14 o                         
  -3   7   4         43.22         45.82         1.83 o                         
  -2   7   4         28.70         27.23         1.11 o                         
  -1   7   4        122.03        119.66         2.81 o                         
   0   7   4        198.02        192.59         3.74 o                         
   1   7   4        228.26        222.37         4.10 o                         
   2   7   4        107.67        109.61         3.25 o                         
   3   7   4         28.66         29.01         1.67 o                         
   4   7   4         82.52         98.45         3.67 o                         
  -9   8   4          7.19          7.69         1.60 o                         
  -8   8   4          0.09          0.59         0.46 o                         
  -7   8   4        450.35        451.42         8.32 o                         
  -6   8   4         54.95         53.40         2.66 o                         
  -5   8   4         97.95         89.89         3.57 o                         
  -4   8   4        132.17        136.99         7.11 o                         
  -3   8   4        539.43        505.54        10.53 o                         
  -2   8   4         42.03         44.25         2.09 o                         
  -1   8   4        286.48        288.20         5.11 o                         
   0   8   4        364.30        368.25         7.67 o                         
   1   8   4         43.19         46.11         1.64 o                         
   2   8   4         37.55         36.55         1.95 o                         
  -8   9   4          1.95          2.67         0.85 o                         
  -7   9   4          0.00         -0.53         0.79 o                         
  -6   9   4         14.45         12.74         2.01 o                         
  -5   9   4         36.96         38.75         3.35 o                         
  -4   9   4          0.67          2.04         0.80 o                         
  -3   9   4        140.78        146.11         4.74 o                         
  -2   9   4         92.10         86.97         3.63 o                         
  -1   9   4         25.31         19.04         2.61 o                         
   0   9   4          0.14          0.31         0.50 o                         
   1   9   4         38.19         43.15         1.63 o                         
  -7  10   4         12.14         12.06         2.01 o                         
  -6  10   4         13.50         11.26         2.14 o                         
  -5  10   4        173.26        170.90         7.79 o                         
  -4  10   4         26.70         25.86         2.13 o                         
  -3  10   4        107.66        110.96         5.90 o                         
  -2  10   4         16.68         18.11         1.90 o                         
   1 -10   5          6.85          7.74         1.35 o                         
   2 -10   5          5.88          8.60         1.38 o                         
   3 -10   5         75.89         79.22         2.87 o                         
   4 -10   5         89.41         83.58         4.49 o                         
   5 -10   5         33.37         39.55         1.95 o                         
   6 -10   5          0.89          1.32         0.65 o                         
  -2  -9   5        201.76        220.48         5.51 o                         
  -1  -9   5         11.96         11.55         1.17 o                         
   0  -9   5         25.87         24.08         1.55 o                         
   1  -9   5        240.90        226.42         6.09 o                         
   2  -9   5         30.19         27.42         1.60 o                         
   3  -9   5          0.77          0.53         0.59 o                         
   4  -9   5        103.96        108.17         3.08 o                         
   5  -9   5         33.48         32.46         1.66 o                         
   6  -9   5         63.34         70.37         2.61 o                         
   7  -9   5         25.63         27.10         1.41 o                         
  -3  -8   5          3.99          1.55         0.90 o                         
  -2  -8   5         63.24         64.76         2.23 o                         
  -1  -8   5          6.66          6.78         0.78 o                         
   0  -8   5        288.05        293.73         5.13 o                         
   1  -8   5         87.06         88.52         2.10 o                         
   2  -8   5        386.10        394.84         6.09 o                         
   3  -8   5          2.05          2.93         0.64 o                         
   4  -8   5        148.66        148.63         2.84 o                         
   5  -8   5         24.52         23.41         1.36 o                         
   6  -8   5         50.65         47.37         1.80 o                         
   7  -8   5         20.49         25.14         1.35 o                         
   8  -8   5          3.80          5.79         1.49 o                         
  -4  -7   5         35.63         35.53         2.95 o                         
  -3  -7   5        162.09        163.68         5.17 o                         
  -2  -7   5          0.12          0.11         0.34 o                         
  -1  -7   5         42.81         47.27         2.86 o                         
   0  -7   5        110.47        115.60         2.66 o                         
   1  -7   5          0.60          1.02         0.41 o                         
   2  -7   5          0.19          0.44         0.28 o                         
   3  -7   5          0.24         -0.07         0.34 o                         
   4  -7   5        118.00        115.13         2.31 o                         
   5  -7   5         36.54         33.73         1.17 o                         
   6  -7   5          0.01         -0.24         0.32 o                         
   7  -7   5         13.71         13.87         1.09 o                         
   8  -7   5         27.75         27.58         2.44 o                         
   9  -7   5          7.57          8.84         1.21 o                         
  -5  -6   5          0.84          0.64         0.61 o                         
  -4  -6   5         10.30         11.07         1.11 o                         
  -3  -6   5         40.67         44.22         1.29 o                         
  -2  -6   5         32.58         32.50         1.23 o                         
  -1  -6   5        132.00        135.47         2.81 o                         
   0  -6   5        532.95        548.55         6.82 o                         
   1  -6   5        285.61        310.08         3.88 o                         
   2  -6   5        213.51        227.12         2.88 o                         
   3  -6   5          0.19          0.22         0.23 o                         
   4  -6   5         79.76         86.70         1.84 o                         
   5  -6   5          0.20          0.44         0.32 o                         
   6  -6   5         26.39         25.57         0.90 o                         
   7  -6   5          3.76          3.37         0.58 o                         
   8  -6   5         26.01         20.72         1.85 o                         
   9  -6   5         36.96         37.11         4.89 o                         
  -6  -5   5        103.15        104.65         3.26 o                         
  -5  -5   5        124.23        129.19         3.41 o                         
  -4  -5   5         84.71         82.86         2.58 o                         
  -3  -5   5        673.49        661.72         8.86 o                         
  -2  -5   5          1.16          0.16         0.28 o                         
  -1  -5   5        204.01        201.55         3.51 o                         
   0  -5   5        103.67        100.80         1.64 o                         
   1  -5   5          7.04          8.31         0.44 o                         
   2  -5   5          9.41         12.47         0.53 o                         
   3  -5   5        201.79        205.95         2.56 o                         
   4  -5   5         11.93         10.64         0.61 o                         
   5  -5   5        110.07        106.50         2.40 o                         
   6  -5   5          7.74         10.35         0.72 o                         
   7  -5   5         22.52         21.11         2.36 o                         
   8  -5   5          6.81          7.14         1.14 o                         
   9  -5   5          6.06          5.73         1.08 o                         
  -7  -4   5        124.47        139.42         5.90 o                         
  -6  -4   5        338.63        345.44         7.60 o                         
  -5  -4   5         33.09         33.33         1.56 o                         
  -4  -4   5        458.84        444.53         7.81 o                         
  -3  -4   5        442.79        441.69         6.19 o                         
  -2  -4   5       1185.03       1147.57        14.37 o                         
  -1  -4   5        209.85        187.95         2.58 o                         
   0  -4   5         24.04         22.47         0.63 o                         
   1  -4   5       1561.72       1563.88        14.15 o                         
   2  -4   5         42.06         36.36         0.82 o                         
   3  -4   5        530.71        501.89         5.02 o                         
   4  -4   5        335.65        317.53         4.19 o                         
   5  -4   5          9.57         12.47         1.47 o                         
   6  -4   5        768.33        751.45        10.13 o                         
   7  -4   5          0.78          1.32         0.51 o                         
   8  -4   5          8.20          9.69         1.02 o                         
   9  -4   5        232.93        238.01         6.58 o                         
  -7  -3   5         17.02         15.92         2.82 o                         
  -6  -3   5         39.03         37.13         1.74 o                         
  -5  -3   5         17.66         17.74         1.09 o                         
  -4  -3   5        416.23        401.00         7.05 o                         
  -3  -3   5         78.97         67.87         1.33 o                         
  -2  -3   5        850.50        817.87         8.42 o                         
  -1  -3   5         35.67         52.70         0.92 o                         
   0  -3   5       2118.36       2186.41        19.38 o                         
   1  -3   5        242.52        255.48         2.85 o                         
   2  -3   5       1311.90       1298.59        11.12 o                         
   3  -3   5        343.46        325.56         3.47 o                         
   4  -3   5         11.09         10.03         0.76 o                         
   5  -3   5        691.45        659.51        10.77 o                         
   6  -3   5        123.14        119.25         3.65 o                         
   7  -3   5        495.76        476.75         8.60 o                         
   8  -3   5        272.91        265.24         5.67 o                         
   9  -3   5        101.41        100.45         6.31 o                         
  -8  -2   5         41.96         45.34         2.38 o                         
  -7  -2   5         26.98         29.40         1.81 o                         
  -6  -2   5        101.93         97.41         2.43 o                         
  -5  -2   5        119.66        126.17         2.99 o                         
  -4  -2   5         38.43         37.63         1.43 o                         
  -3  -2   5         14.48         15.83         0.57 o                         
  -2  -2   5        130.05        144.57         2.01 o                         
  -1  -2   5        352.96        399.42         4.05 o                         
   0  -2   5        190.15        234.07         3.08 o                         
   1  -2   5         74.92         82.52         1.16 o                         
   2  -2   5        188.93        182.24         2.78 o                         
   3  -2   5        197.52        226.32         3.43 o                         
   4  -2   5         20.62         28.54         1.00 o                         
   5  -2   5         50.50         50.98         1.42 o                         
   6  -2   5        249.90        229.04         3.77 o                         
   7  -2   5        145.79        135.34         4.34 o                         
   8  -2   5         23.94         23.38         1.43 o                         
   9  -2   5        109.66        116.03         3.87 o                         
  -9  -1   5         38.99         41.06         2.31 o                         
  -8  -1   5         77.92         75.12         3.05 o                         
  -7  -1   5        190.95        194.43         5.31 o                         
  -6  -1   5          0.45          0.24         0.39 o                         
  -5  -1   5         12.68         11.79         1.17 o                         
  -4  -1   5         31.49         30.88         1.49 o                         
  -3  -1   5         32.75         49.28         1.28 o                         
  -2  -1   5         45.04         53.74         1.15 o                         
  -1  -1   5          3.11          5.79         0.31 o                         
   0  -1   5        133.31        153.77         1.77 o                         
   1  -1   5         82.58         97.43         1.27 o                         
   2  -1   5         40.02         51.72         0.97 o                         
   3  -1   5         25.09         26.49         0.56 o                         
   4  -1   5         34.85         39.97         1.19 o                         
   5  -1   5         62.12         55.94         1.41 o                         
   6  -1   5         26.95         29.24         2.28 o                         
   7  -1   5         83.96         72.58         2.68 o                         
   8  -1   5         53.12         53.70         2.40 o                         
   9  -1   5         36.14         33.34         2.68 o                         
  -9   0   5         74.53         76.34         6.44 o                         
  -8   0   5          9.71          9.71         1.14 o                         
  -7   0   5        552.77        565.55        11.86 o                         
  -6   0   5          5.10          1.72         0.42 o                         
  -5   0   5        450.46        456.92         7.64 o                         
  -4   0   5        490.50        496.85         5.23 o                         
  -3   0   5       1237.99       1313.32        11.94 o                         
  -2   0   5        101.10         80.10         1.14 o                         
  -1   0   5         28.52         39.24         1.02 o                         
   0   0   5        479.99        473.26         4.40 o                         
   1   0   5       1477.11       1639.33        15.92 o                         
   2   0   5        787.54        862.58         8.62 o                         
   3   0   5        110.37        107.36         1.88 o                         
   4   0   5          1.02          0.98         0.26 o                         
   5   0   5       1174.86       1145.63        14.67 o                         
   6   0   5        167.37        169.04         4.64 o                         
   7   0   5         32.54         28.39         1.74 o                         
   8   0   5         30.26         28.84         2.48 o                         
  -9   1   5         18.84         19.74         1.72 o                         
  -8   1   5        113.54        112.89         3.87 o                         
  -7   1   5         13.66         16.86         1.38 o                         
  -6   1   5         95.17         83.31         2.27 o                         
  -5   1   5        245.90        228.46         5.72 o                         
  -4   1   5        203.65        205.82         3.34 o                         
  -3   1   5        501.46        519.38         5.19 o                         
  -2   1   5          8.30          9.34         0.34 o                         
  -1   1   5       2451.56       2565.93        21.59 o                         
   0   1   5          4.56          7.43         0.37 o                         
   1   1   5        933.09        955.70         8.86 o                         
   2   1   5        565.67        540.89         5.27 o                         
   3   1   5         73.38         78.09         1.75 o                         
   4   1   5        540.51        528.45         7.37 o                         
   5   1   5          0.65          0.13         0.45 o                         
   6   1   5        514.49        526.06        11.17 o                         
   7   1   5         18.93         25.69         2.75 o                         
   8   1   5         35.37         31.64         4.89 o                         
 -10   2   5         70.71         67.06         6.17 o                         
  -9   2   5          0.35          0.43         0.67 o                         
  -8   2   5         76.94         72.28         2.67 o                         
  -7   2   5         68.68         67.03         2.79 o                         
  -6   2   5         93.21         89.40         2.39 o                         
  -5   2   5         32.33         24.37         0.72 o                         
  -4   2   5         50.24         52.08         1.00 o                         
  -3   2   5        167.78        165.37         2.09 o                         
  -2   2   5         33.05         30.62         0.69 o                         
  -1   2   5       1596.06       1763.33        14.86 o                         
   0   2   5         10.91         22.28         0.59 o                         
   1   2   5          1.06          3.94         0.25 o                         
   2   2   5        252.87        247.30         2.81 o                         
   3   2   5          0.98          1.39         0.67 o                         
   4   2   5        119.85        113.04         2.70 o                         
   5   2   5         92.13        101.29         3.28 o                         
   6   2   5         14.01         12.54         1.28 o                         
   7   2   5         69.05         85.75         7.98 o                         
 -10   3   5        139.92        136.73         6.07 o                         
  -9   3   5          3.01          3.85         0.86 o                         
  -8   3   5         73.84         81.08         3.18 o                         
  -7   3   5          0.51          0.17         0.39 o                         
  -6   3   5         18.86         19.35         1.32 o                         
  -5   3   5         56.76         56.81         1.97 o                         
  -4   3   5        116.64        113.54         1.68 o                         
  -3   3   5          9.94         13.47         0.45 o                         
  -2   3   5        587.36        668.89         6.13 o                         
  -1   3   5         31.60         28.78         0.79 o                         
   0   3   5         12.82         15.92         0.59 o                         
   1   3   5        201.00        206.67         4.28 o                         
   2   3   5          5.33          4.69         0.56 o                         
   3   3   5        439.36        438.47        12.13 o                         
   4   3   5          5.06          5.93         0.68 o                         
   5   3   5          0.48          1.13         0.35 o                         
   6   3   5          2.79          2.91         0.87 o                         
   7   3   5         80.40         92.96         6.57 o                         
 -10   4   5         34.85         33.65         3.18 o                         
  -9   4   5         47.38         48.25         2.42 o                         
  -8   4   5        540.64        498.42        11.49 o                         
  -7   4   5          4.55          4.54         1.20 o                         
  -6   4   5        628.94        604.22         8.43 o                         
  -5   4   5         67.10         67.53         2.96 o                         
  -4   4   5        136.91        125.83         2.12 o                         
  -3   4   5       1185.14       1253.86        10.35 o                         
  -2   4   5        389.85        392.87         4.25 o                         
  -1   4   5        907.82        938.86         9.05 o                         
   0   4   5        225.51        214.71         3.58 o                         
   1   4   5        123.77        114.05         3.75 o                         
   2   4   5        218.71        205.86         3.84 o                         
   3   4   5          8.81          7.80         0.82 o                         
   4   4   5         56.21         63.49         2.05 o                         
   5   4   5          5.14          6.28         0.79 o                         
   6   4   5          8.85          9.49         1.41 o                         
 -10   5   5         52.40         50.69         3.79 o                         
  -9   5   5         83.56         86.22         3.29 o                         
  -8   5   5        112.92        115.41         5.64 o                         
  -7   5   5        246.29        242.21         8.94 o                         
  -6   5   5        101.15        110.41         2.80 o                         
  -5   5   5        421.18        411.40        15.05 o                         
  -4   5   5         43.49         38.10         1.86 o                         
  -3   5   5          4.74          8.48         0.56 o                         
  -2   5   5        460.79        464.36         4.98 o                         
  -1   5   5         77.41         84.15         2.01 o                         
   0   5   5        316.98        313.51         5.73 o                         
   1   5   5       2065.86       2051.24        24.97 o                         
   2   5   5        358.67        347.23         5.18 o                         
   3   5   5        469.89        462.87         8.28 o                         
   4   5   5          7.73          8.19         0.87 o                         
   5   5   5        234.73        266.39         6.39 o                         
  -9   6   5         92.28         91.19         4.13 o                         
  -8   6   5         15.26         11.57         1.61 o                         
  -7   6   5          8.69          9.53         1.24 o                         
  -6   6   5        560.72        540.47         9.17 o                         
  -5   6   5         10.05          8.50         0.89 o                         
  -4   6   5        208.16        200.65         3.75 o                         
  -3   6   5         93.11         94.84         2.87 o                         
  -2   6   5        254.68        242.87         4.12 o                         
  -1   6   5        259.37        255.54         4.36 o                         
   0   6   5        293.54        287.62         5.22 o                         
   1   6   5        215.84        220.69         4.01 o                         
   2   6   5         30.51         28.76         1.62 o                         
   3   6   5          0.01          0.39         0.46 o                         
   4   6   5        108.87        117.49         5.27 o                         
  -9   7   5          4.90          6.88         1.51 o                         
  -8   7   5         16.94         19.73         2.21 o                         
  -7   7   5         11.51         10.76         1.02 o                         
  -6   7   5         52.98         51.37         2.10 o                         
  -5   7   5        328.11        331.68         6.51 o                         
  -4   7   5          7.56          8.40         1.14 o                         
  -3   7   5         56.43         52.02         2.42 o                         
  -2   7   5        286.20        280.46         4.88 o                         
  -1   7   5        653.64        644.77         9.26 o                         
   0   7   5          6.16          5.51         0.72 o                         
   1   7   5         11.68         12.45         0.93 o                         
   2   7   5        170.83        169.39         4.34 o                         
   3   7   5         43.59         46.57         2.14 o                         
  -9   8   5          0.04          0.13         0.84 o                         
  -8   8   5         55.55         58.65         2.89 o                         
  -7   8   5         40.04         44.51         2.03 o                         
  -6   8   5        123.42        128.35         3.67 o                         
  -5   8   5          1.67          0.27         0.80 o                         
  -4   8   5         80.23         76.79         3.18 o                         
  -3   8   5          9.41          9.11         1.28 o                         
  -2   8   5        204.35        217.49         6.14 o                         
  -1   8   5         12.73         12.68         1.01 o                         
   0   8   5        141.90        136.12         3.19 o                         
   1   8   5         16.90         18.43         1.11 o                         
   2   8   5         11.36          8.78         1.16 o                         
  -8   9   5        212.57        225.56         5.19 o                         
  -7   9   5         14.33         18.90         2.14 o                         
  -6   9   5        240.39        257.26         9.27 o                         
  -5   9   5          9.85          8.98         1.88 o                         
  -4   9   5         70.27         70.16         3.22 o                         
  -3   9   5        248.04        257.65         8.87 o                         
  -2   9   5         12.56         13.26         2.28 o                         
  -1   9   5         21.07         20.57         1.87 o                         
   0   9   5         65.10         65.57         2.81 o                         
  -6  10   5          2.69          0.94         1.21 o                         
  -5  10   5         36.67         39.55         3.62 o                         
  -4  10   5         50.34         53.76         3.08 o                         
  -3  10   5          0.14         -0.80         0.94 o                         
   1 -10   6         75.48         75.94         3.38 o                         
   2 -10   6          0.72          0.60         0.61 o                         
   3 -10   6        148.35        153.96         4.24 o                         
   4 -10   6          1.71          2.44         1.41 o                         
   5 -10   6          1.33          1.78         0.67 o                         
  -1  -9   6          8.84          7.01         1.12 o                         
   0  -9   6         22.22         25.02         1.61 o                         
   1  -9   6          0.35          1.59         1.30 o                         
   2  -9   6         15.89         16.24         2.53 o                         
   3  -9   6         25.65         23.26         1.57 o                         
   4  -9   6         41.80         42.55         1.70 o                         
   5  -9   6         64.12         58.69         2.25 o                         
   6  -9   6          2.03          1.38         0.53 o                         
   7  -9   6         10.11         10.90         0.95 o                         
  -3  -8   6          0.78          0.90         0.80 o                         
  -2  -8   6         82.95         85.20         2.34 o                         
  -1  -8   6          5.66          6.61         1.19 o                         
   0  -8   6         73.20         68.04         3.34 o                         
   1  -8   6        122.66        124.02         2.58 o                         
   2  -8   6        251.80        259.30         4.57 o                         
   3  -8   6          8.81          7.51         0.76 o                         
   4  -8   6         36.63         37.05         2.12 o                         
   5  -8   6         22.54         20.68         1.04 o                         
   6  -8   6         24.68         23.34         1.20 o                         
   7  -8   6         30.78         29.98         1.67 o                         
   8  -8   6         12.91         12.89         1.19 o                         
  -4  -7   6         38.04         36.60         2.37 o                         
  -3  -7   6        140.90        142.16         2.86 o                         
  -2  -7   6          6.48          7.89         1.01 o                         
  -1  -7   6        102.75        106.40         2.61 o                         
   0  -7   6          0.01          0.05         0.36 o                         
   1  -7   6          5.67          7.24         0.73 o                         
   2  -7   6        188.36        194.38         3.10 o                         
   3  -7   6          1.94          1.16         0.32 o                         
   4  -7   6        126.82        131.19         2.56 o                         
   5  -7   6         56.22         54.67         1.56 o                         
   6  -7   6         55.53         57.33         1.56 o                         
   7  -7   6         37.91         39.56         1.81 o                         
   8  -7   6         15.97         15.40         1.52 o                         
  -5  -6   6        116.00        121.46         4.27 o                         
  -4  -6   6          0.50         -0.16         0.49 o                         
  -3  -6   6          7.32         10.29         1.75 o                         
  -2  -6   6        181.63        178.76         3.45 o                         
  -1  -6   6         58.02         54.00         1.70 o                         
   0  -6   6          0.09          0.58         0.30 o                         
   1  -6   6        104.11        120.58         2.03 o                         
   2  -6   6         35.26         34.30         1.32 o                         
   3  -6   6         80.37         81.98         1.97 o                         
   4  -6   6          8.09         10.22         0.73 o                         
   5  -6   6         34.80         36.51         1.95 o                         
   6  -6   6        143.24        141.52         2.43 o                         
   7  -6   6         76.65         74.07         2.42 o                         
   8  -6   6         19.57         28.86         4.88 o                         
  -6  -5   6         17.73         18.72         1.33 o                         
  -5  -5   6          7.05          7.90         1.04 o                         
  -4  -5   6         13.59         14.75         1.61 o                         
  -3  -5   6        191.77        193.09         3.46 o                         
  -2  -5   6          7.67          5.91         0.64 o                         
  -1  -5   6        568.40        551.78         7.80 o                         
   0  -5   6          3.89          2.47         0.31 o                         
   1  -5   6        359.11        343.32         3.87 o                         
   2  -5   6        153.38        158.16         2.90 o                         
   3  -5   6        279.84        279.54         3.86 o                         
   4  -5   6        105.09        102.87         2.02 o                         
   5  -5   6          1.31          1.30         0.31 o                         
   6  -5   6         96.10         95.18         2.75 o                         
   7  -5   6        162.20        154.33         3.17 o                         
   8  -5   6        217.39        218.22        14.44 o                         
   9  -5   6         71.08         73.23         6.44 o                         
  -7  -4   6         45.10         48.14         4.43 o                         
  -6  -4   6         51.61         53.48         2.05 o                         
  -5  -4   6         77.65         78.62         3.04 o                         
  -4  -4   6          3.67          2.96         0.91 o                         
  -3  -4   6          8.51          8.65         0.65 o                         
  -2  -4   6        203.02        193.84         3.43 o                         
  -1  -4   6          0.15          0.49         0.30 o                         
   0  -4   6          6.90          3.69         0.33 o                         
   1  -4   6        269.08        279.49         3.24 o                         
   2  -4   6        195.51        196.03         2.35 o                         
   3  -4   6        381.35        372.00         4.83 o                         
   4  -4   6         79.49         80.48         1.63 o                         
   5  -4   6         68.40         63.56         1.36 o                         
   6  -4   6         25.63         24.66         1.32 o                         
   7  -4   6        189.93        192.54         4.76 o                         
   8  -4   6         14.93         16.09         1.38 o                         
   9  -4   6          0.29         -1.21         1.21 o                         
  -7  -3   6         18.05         18.01         1.66 o                         
  -6  -3   6         31.32         28.57         1.68 o                         
  -5  -3   6          3.89          4.01         0.69 o                         
  -4  -3   6         22.42         23.29         2.49 o                         
  -3  -3   6          3.29          2.42         0.42 o                         
  -2  -3   6        118.16        110.48         1.98 o                         
  -1  -3   6          3.93          6.00         0.33 o                         
   0  -3   6         36.11         29.30         0.78 o                         
   1  -3   6        166.90        177.43         2.12 o                         
   2  -3   6          4.21          6.79         0.45 o                         
   3  -3   6         74.26         72.31         1.46 o                         
   4  -3   6          3.58          3.09         0.33 o                         
   5  -3   6          3.05          1.97         0.37 o                         
   6  -3   6        106.90        108.56         3.08 o                         
   7  -3   6         11.35         10.82         1.11 o                         
   8  -3   6         37.97         39.48         1.97 o                         
  -8  -2   6        145.78        149.68         4.96 o                         
  -7  -2   6          0.40          0.47         0.55 o                         
  -6  -2   6        327.92        324.31         7.74 o                         
  -5  -2   6         27.54         22.12         1.25 o                         
  -4  -2   6        249.06        261.18         3.33 o                         
  -3  -2   6        257.47        242.62         4.64 o                         
  -2  -2   6        310.63        320.49         4.22 o                         
  -1  -2   6         91.20         85.86         1.37 o                         
   0  -2   6        269.45        280.32         3.12 o                         
   1  -2   6        197.93        187.24         2.18 o                         
   2  -2   6       1125.46       1160.96        10.75 o                         
   3  -2   6         11.09         13.95         0.59 o                         
   4  -2   6        282.95        270.92         5.27 o                         
   5  -2   6         74.71         65.64         2.19 o                         
   6  -2   6        373.42        368.08         7.03 o                         
   7  -2   6         18.59         19.32         1.35 o                         
   8  -2   6          5.91          4.49         1.88 o                         
  -8  -1   6          9.16          9.60         1.28 o                         
  -7  -1   6        252.01        249.23         4.82 o                         
  -6  -1   6         24.84         20.05         1.16 o                         
  -5  -1   6        288.88        267.48         5.24 o                         
  -4  -1   6        426.57        390.27         4.71 o                         
  -3  -1   6        207.69        213.78         3.90 o                         
  -2  -1   6        907.89        916.61         8.57 o                         
  -1  -1   6          7.55         10.82         0.59 o                         
   0  -1   6       3053.31       3159.31        28.17 o                         
   1  -1   6         46.30         39.84         0.79 o                         
   2  -1   6        663.27        676.93         6.50 o                         
   3  -1   6        662.92        642.93         8.03 o                         
   4  -1   6          0.81          1.83         0.46 o                         
   5  -1   6        309.36        286.50         5.65 o                         
   6  -1   6         59.64         69.02         2.34 o                         
   7  -1   6        242.75        261.83         6.71 o                         
   8  -1   6         65.48         74.74         3.12 o                         
  -9   0   6          4.32          5.82         1.16 o                         
  -8   0   6          0.50          0.37         0.61 o                         
  -7   0   6          3.79          3.64         0.60 o                         
  -6   0   6         19.57         17.38         1.11 o                         
  -5   0   6          2.90          3.53         0.71 o                         
  -4   0   6         11.14         10.70         0.76 o                         
  -3   0   6        201.31        196.72         2.63 o                         
  -2   0   6         32.78         34.83         0.74 o                         
  -1   0   6         49.83         44.60         0.95 o                         
   0   0   6        284.04        359.50         3.58 o                         
   1   0   6        179.71        170.37         2.09 o                         
   2   0   6         44.26         35.27         0.77 o                         
   3   0   6         62.74         63.71         1.88 o                         
   4   0   6        462.42        446.35         8.29 o                         
   5   0   6         36.50         38.05         2.06 o                         
   6   0   6        103.22        110.65         3.82 o                         
   7   0   6        127.25        128.16         4.24 o                         
   8   0   6        127.55        141.13         4.72 o                         
  -9   1   6         24.05         21.59         1.91 o                         
  -8   1   6          1.15          1.13         0.67 o                         
  -7   1   6         28.44         22.79         1.76 o                         
  -6   1   6         98.70         84.17         2.47 o                         
  -5   1   6         69.25         56.50         1.24 o                         
  -4   1   6         73.20         77.58         1.81 o                         
  -3   1   6         35.63         34.64         1.18 o                         
  -2   1   6        555.03        600.83         5.57 o                         
  -1   1   6        158.07        167.53         2.28 o                         
   0   1   6        153.62        147.76         1.83 o                         
   1   1   6         55.58         49.64         1.04 o                         
   2   1   6        246.92        268.02         3.47 o                         
   3   1   6          6.86          8.56         0.98 o                         
   4   1   6        350.80        359.69         8.20 o                         
   5   1   6          0.07         -0.27         0.45 o                         
   6   1   6          0.33          0.54         0.94 o                         
   7   1   6          5.23          6.98         1.16 o                         
  -9   2   6         75.14         65.20         3.20 o                         
  -8   2   6         11.03         11.56         1.46 o                         
  -7   2   6        380.84        349.27         8.50 o                         
  -6   2   6        126.31        109.44         2.99 o                         
  -5   2   6        211.68        201.07         3.39 o                         
  -4   2   6         72.09         71.29         1.50 o                         
  -3   2   6          0.92          1.43         0.23 o                         
  -2   2   6        180.85        202.49         2.39 o                         
  -1   2   6          5.15          4.35         0.52 o                         
   0   2   6        142.02        153.02         2.05 o                         
   1   2   6         60.43         53.65         1.19 o                         
   2   2   6        551.86        533.64         8.28 o                         
   3   2   6        130.31        112.55         3.74 o                         
   4   2   6         22.35         21.01         1.64 o                         
   5   2   6         24.19         21.63         1.31 o                         
   6   2   6          5.90          5.16         1.14 o                         
   7   2   6          3.62          5.14         1.61 o                         
  -9   3   6        109.55         95.79         4.02 o                         
  -8   3   6        530.16        518.75        22.16 o                         
  -7   3   6         51.53         48.08         2.21 o                         
  -6   3   6        772.59        766.36         9.23 o                         
  -5   3   6        682.23        672.08         8.59 o                         
  -4   3   6        339.22        338.89         4.64 o                         
  -3   3   6        840.28        819.49         7.44 o                         
  -2   3   6         45.21         54.74         1.01 o                         
  -1   3   6        964.49        930.53         9.00 o                         
   0   3   6        611.07        627.92         7.45 o                         
   1   3   6        484.24        488.44         7.93 o                         
   2   3   6       2345.98       2248.86        30.91 o                         
   3   3   6         54.91         49.73         2.42 o                         
   4   3   6        407.44        401.04         8.45 o                         
   5   3   6         24.00         23.56         1.60 o                         
   6   3   6         61.54         71.90         3.22 o                         
  -9   4   6         43.20         49.14         4.03 o                         
  -8   4   6         68.57         67.97         2.78 o                         
  -7   4   6         69.82         72.55         2.76 o                         
  -6   4   6        150.77        140.52         3.37 o                         
  -5   4   6       1010.49        978.75        11.64 o                         
  -4   4   6        827.11        838.13         9.10 o                         
  -3   4   6        126.32        114.45         2.04 o                         
  -2   4   6        975.09        960.74         8.69 o                         
  -1   4   6        155.07        160.20         2.26 o                         
   0   4   6       1308.00       1269.07        15.69 o                         
   1   4   6         22.85         19.68         1.42 o                         
   2   4   6         97.15         99.69         2.87 o                         
   3   4   6        596.03        565.42         9.73 o                         
   4   4   6        106.92        105.85         2.97 o                         
   5   4   6        173.86        179.90         3.94 o                         
   6   4   6        115.04        119.68         7.78 o                         
  -9   5   6          0.74          1.55         0.71 o                         
  -8   5   6         14.15         15.57         1.51 o                         
  -7   5   6         15.63         15.66         0.78 o                         
  -6   5   6        168.49        168.82         3.45 o                         
  -5   5   6        118.05        114.44         2.68 o                         
  -4   5   6        421.47        400.78         5.97 o                         
  -3   5   6         20.39         22.58         0.79 o                         
  -2   5   6         20.14         19.39         1.04 o                         
  -1   5   6        192.50        182.54         3.42 o                         
   0   5   6        121.81        103.76         2.77 o                         
   1   5   6         12.38         10.17         0.86 o                         
   2   5   6         16.40         14.46         0.72 o                         
   3   5   6          2.84          3.61         0.68 o                         
   4   5   6        202.48        213.07         4.79 o                         
   5   5   6         17.25         16.03         1.24 o                         
  -9   6   6         19.35         18.20         1.77 o                         
  -8   6   6         16.12         13.60         1.50 o                         
  -7   6   6        137.74        130.72         3.02 o                         
  -6   6   6          5.08          6.49         0.77 o                         
  -5   6   6         96.25        100.17         2.59 o                         
  -4   6   6         27.71         29.62         1.45 o                         
  -3   6   6          8.88          8.58         0.78 o                         
  -2   6   6          5.77          6.72         0.71 o                         
  -1   6   6         46.14         45.05         1.83 o                         
   0   6   6         52.74         52.20         2.00 o                         
   1   6   6         34.23         33.67         1.38 o                         
   2   6   6         49.37         52.18         2.17 o                         
   3   6   6          9.06          9.01         1.06 o                         
   4   6   6         73.93         79.64         2.71 o                         
  -9   7   6         15.83         17.77         1.79 o                         
  -8   7   6         47.93         49.92         1.53 o                         
  -7   7   6        304.04        298.21         9.22 o                         
  -6   7   6         72.92         74.87         3.25 o                         
  -5   7   6        105.70        102.07         2.71 o                         
  -4   7   6         30.46         36.03         2.13 o                         
  -3   7   6         71.18         74.53         3.04 o                         
  -2   7   6         59.18         68.12         6.50 o                         
  -1   7   6         12.47         11.83         0.97 o                         
   0   7   6         13.75         14.01         1.03 o                         
   1   7   6          5.78          5.08         0.66 o                         
   2   7   6          0.20          0.75         0.58 o                         
   3   7   6         41.42         42.11         2.10 o                         
  -8   8   6         53.88         54.86         2.09 o                         
  -7   8   6          9.48          7.64         1.17 o                         
  -6   8   6         68.69         66.53         3.89 o                         
  -5   8   6         30.03         33.79         3.08 o                         
  -4   8   6          7.15          6.09         1.09 o                         
  -3   8   6        178.98        203.26         7.45 o                         
  -2   8   6         65.99         74.19         3.30 o                         
  -1   8   6          2.21          2.35         0.77 o                         
   0   8   6         82.05         85.06         2.48 o                         
   1   8   6          0.23          0.10         0.46 o                         
  -7   9   6         15.36         19.57         2.28 o                         
  -6   9   6         82.63         86.65         4.96 o                         
  -5   9   6         95.85        103.30         5.63 o                         
  -4   9   6        114.70        116.83         5.57 o                         
  -3   9   6          3.79          4.22         1.21 o                         
  -2   9   6        122.30        130.68         4.72 o                         
  -1   9   6         39.63         39.60         4.02 o                         
   3 -10   7         32.27         31.96         3.89 o                         
  -1  -9   7          8.96          8.39         1.09 o                         
   0  -9   7         59.30         56.61         2.37 o                         
   1  -9   7          6.80          5.82         1.19 o                         
   2  -9   7         11.48         12.62         1.20 o                         
   3  -9   7         36.66         35.95         2.09 o                         
   4  -9   7         10.83         10.34         0.97 o                         
   5  -9   7         17.42         15.16         1.11 o                         
   6  -9   7          1.70          1.26         0.57 o                         
  -2  -8   7          0.01          0.00         0.44 o                         
  -1  -8   7         74.81         77.02         2.66 o                         
   0  -8   7         14.12         17.33         1.38 o                         
   1  -8   7         16.80         19.17         1.49 o                         
   2  -8   7        120.02        129.33         2.99 o                         
   3  -8   7          0.74          1.15         0.41 o                         
   4  -8   7        136.40        141.06         4.15 o                         
   5  -8   7         11.70         10.37         0.84 o                         
   6  -8   7         25.00         28.46         2.55 o                         
   7  -8   7         87.47         83.48         2.86 o                         
  -4  -7   7         21.07         21.05         2.01 o                         
  -3  -7   7         10.80          9.61         1.14 o                         
  -2  -7   7        120.88        128.86         2.98 o                         
  -1  -7   7         14.92         15.78         1.24 o                         
   0  -7   7         95.40         97.06         2.90 o                         
   1  -7   7         29.29         32.18         1.41 o                         
   2  -7   7          7.94          8.90         1.01 o                         
   3  -7   7        180.36        183.47         3.78 o                         
   4  -7   7          0.45          0.42         0.36 o                         
   5  -7   7         69.57         67.73         1.79 o                         
   6  -7   7         56.80         57.48         1.60 o                         
   7  -7   7         18.48         16.90         1.29 o                         
   8  -7   7        138.73        139.79         4.61 o                         
  -5  -6   7         42.55         45.73         2.19 o                         
  -4  -6   7          1.10          0.96         0.88 o                         
  -3  -6   7         25.72         27.23         2.62 o                         
  -2  -6   7          6.57          7.47         0.75 o                         
  -1  -6   7         32.02         32.54         1.45 o                         
   0  -6   7          0.28          0.53         0.31 o                         
   1  -6   7          0.21          0.27         0.25 o                         
   2  -6   7         34.32         39.83         1.19 o                         
   3  -6   7         36.21         32.25         1.02 o                         
   4  -6   7         76.90         74.18         1.78 o                         
   5  -6   7         10.14         10.33         0.73 o                         
   6  -6   7          9.47          9.27         0.58 o                         
   7  -6   7         13.05         14.43         1.04 o                         
   8  -6   7         40.04         40.65         1.85 o                         
  -6  -5   7         47.87         45.18         2.82 o                         
  -5  -5   7          0.08          0.61         0.53 o                         
  -4  -5   7          4.95          6.30         0.95 o                         
  -3  -5   7        139.34        136.91         3.00 o                         
  -2  -5   7          0.17         -0.11         0.27 o                         
  -1  -5   7        107.09        102.16         2.41 o                         
   0  -5   7         21.69         30.28         0.90 o                         
   1  -5   7          4.35          4.14         0.39 o                         
   2  -5   7         40.46         42.74         1.10 o                         
   3  -5   7         48.11         49.46         1.35 o                         
   4  -5   7          0.45          0.01         0.22 o                         
   5  -5   7         17.46         16.19         0.79 o                         
   6  -5   7          0.03         -0.02         0.30 o                         
   7  -5   7         18.81         18.79         1.43 o                         
   8  -5   7          3.79          5.12         1.00 o                         
  -6  -4   7          9.11          9.66         1.02 o                         
  -5  -4   7         57.72         58.75         2.27 o                         
  -4  -4   7        132.81        121.17         3.40 o                         
  -3  -4   7          0.14          0.84         0.35 o                         
  -2  -4   7        290.48        273.62         4.53 o                         
  -1  -4   7         19.43         21.49         0.90 o                         
   0  -4   7         74.99         68.05         1.28 o                         
   1  -4   7        717.36        735.93         7.30 o                         
   2  -4   7          1.40          1.75         0.58 o                         
   3  -4   7        736.49        730.77         8.69 o                         
   4  -4   7         37.89         35.57         1.58 o                         
   5  -4   7         53.33         53.10         2.41 o                         
   6  -4   7         96.52         91.55         2.99 o                         
   7  -4   7         39.78         37.22         1.96 o                         
   8  -4   7         35.61         40.75         2.16 o                         
  -7  -3   7          3.51          3.72         0.67 o                         
  -6  -3   7        355.35        345.72         6.75 o                         
  -5  -3   7          7.81          4.67         0.77 o                         
  -4  -3   7        159.17        153.32         3.64 o                         
  -3  -3   7        422.16        413.24         6.13 o                         
  -2  -3   7         45.36         49.88         2.65 o                         
  -1  -3   7        426.22        393.24         4.25 o                         
   0  -3   7        116.54        112.04         1.70 o                         
   1  -3   7       1079.94       1086.34         9.65 o                         
   2  -3   7        567.61        543.46         6.00 o                         
   3  -3   7        156.45        150.83         2.49 o                         
   4  -3   7        337.69        317.56         4.29 o                         
   5  -3   7        305.73        291.50         4.80 o                         
   6  -3   7        146.18        139.65         3.77 o                         
   7  -3   7        111.81        120.83         6.37 o                         
   8  -3   7          4.95          2.71         0.89 o                         
  -8  -2   7          2.30          1.07         1.47 o                         
  -7  -2   7         78.02         78.05         2.45 o                         
  -6  -2   7          0.09          0.55         0.44 o                         
  -5  -2   7        393.50        368.32         6.98 o                         
  -4  -2   7        100.21        100.63         2.14 o                         
  -3  -2   7        299.64        279.41         4.47 o                         
  -2  -2   7        683.66        692.40         8.20 o                         
  -1  -2   7         70.38         72.66         1.45 o                         
   0  -2   7        532.69        528.21         5.10 o                         
   1  -2   7         11.08         16.81         0.56 o                         
   2  -2   7        236.61        227.35         2.95 o                         
   3  -2   7        629.70        605.05         7.74 o                         
   4  -2   7          0.42          0.23         0.16 o                         
   5  -2   7        745.56        744.20        12.33 o                         
   6  -2   7        172.10        158.43         4.09 o                         
   7  -2   7         68.63         75.14         4.23 o                         
   8  -2   7        172.09        184.63         5.67 o                         
  -8  -1   7          0.05          0.62         0.69 o                         
  -7  -1   7         29.12         30.89         2.51 o                         
  -6  -1   7         31.26         22.91         1.93 o                         
  -5  -1   7         47.56         44.92         2.40 o                         
  -4  -1   7         71.70         69.76         1.71 o                         
  -3  -1   7         40.75         40.16         1.57 o                         
  -2  -1   7         36.15         36.00         0.78 o                         
  -1  -1   7          2.07          0.77         0.24 o                         
   0  -1   7         50.34         57.77         1.06 o                         
   1  -1   7          8.35          9.81         0.52 o                         
   2  -1   7        126.19        127.89         2.14 o                         
   3  -1   7        535.46        528.13         7.26 o                         
   4  -1   7         53.08         49.46         2.31 o                         
   5  -1   7         45.57         46.56         1.92 o                         
   6  -1   7        105.04        103.31         3.77 o                         
   7  -1   7         20.18         19.73         1.73 o                         
   8  -1   7          2.11          3.92         1.68 o                         
  -9   0   7          0.44          0.00         1.21 o                         
  -8   0   7         53.24         54.01         4.43 o                         
  -7   0   7        195.78        181.77         5.39 o                         
  -6   0   7         55.30         52.50         2.02 o                         
  -5   0   7        756.99        695.85         7.90 o                         
  -4   0   7         56.24         61.60         1.63 o                         
  -3   0   7         48.90         51.28         1.31 o                         
  -2   0   7        550.45        554.15         5.29 o                         
  -1   0   7         24.37         23.58         0.66 o                         
   0   0   7         74.78         71.14         1.18 o                         
   1   0   7        106.00        102.61         1.47 o                         
   2   0   7         62.57         53.47         1.42 o                         
   3   0   7        966.96        910.13        10.10 o                         
   4   0   7          7.22          6.95         0.91 o                         
   5   0   7         83.66         81.29         3.26 o                         
   6   0   7          4.80          4.31         0.99 o                         
   7   0   7          0.02         -0.29         0.61 o                         
  -9   1   7        155.75        164.11         5.64 o                         
  -8   1   7          0.01          0.99         0.69 o                         
  -7   1   7        327.50        323.43         6.41 o                         
  -6   1   7          5.43          5.74         0.86 o                         
  -5   1   7         18.03         19.38         0.87 o                         
  -4   1   7        794.00        774.23         9.22 o                         
  -3   1   7        390.97        371.86         4.50 o                         
  -2   1   7        316.60        283.52         3.08 o                         
  -1   1   7        685.08        674.09         6.31 o                         
   0   1   7          1.23          2.23         0.25 o                         
   1   1   7        881.02        848.44         9.65 o                         
   2   1   7          3.03          2.22         0.36 o                         
   3   1   7        830.35        777.38        15.47 o                         
   4   1   7        105.78         96.85         5.03 o                         
   5   1   7         17.18         16.52         1.56 o                         
   6   1   7         27.36         24.33         2.48 o                         
   7   1   7         15.11         16.09         1.73 o                         
  -9   2   7         32.36         33.54         2.50 o                         
  -8   2   7        248.34        259.42         8.06 o                         
  -7   2   7         13.36         13.47         1.53 o                         
  -6   2   7        145.11        148.01         4.61 o                         
  -5   2   7        746.58        724.98         9.82 o                         
  -4   2   7       1045.93       1014.14        11.73 o                         
  -3   2   7       1139.69       1119.71         9.90 o                         
  -2   2   7         68.49         69.74         1.20 o                         
  -1   2   7       1060.02       1061.38         9.48 o                         
   0   2   7        304.99        296.08         3.48 o                         
   1   2   7        581.39        582.99         7.86 o                         
   2   2   7        114.58        104.19         2.78 o                         
   3   2   7         42.77         44.45         2.29 o                         
   4   2   7        185.87        183.65         5.48 o                         
   5   2   7        255.13        252.98         5.10 o                         
   6   2   7         17.61         25.82         2.11 o                         
  -9   3   7         79.41         81.85         4.83 o                         
  -8   3   7         11.45         10.14         2.28 o                         
  -7   3   7        220.07        221.10         7.86 o                         
  -6   3   7         42.91         43.43         1.36 o                         
  -5   3   7        617.92        608.67         8.59 o                         
  -4   3   7         20.16         18.83         1.06 o                         
  -3   3   7        352.37        341.15         4.44 o                         
  -2   3   7        395.66        384.32         4.02 o                         
  -1   3   7        161.89        159.85         2.09 o                         
   0   3   7        298.73        291.12         4.62 o                         
   1   3   7         96.27        103.56         2.65 o                         
   2   3   7         38.85         30.82         3.04 o                         
   3   3   7        264.82        256.72         6.85 o                         
   4   3   7         50.06         52.49         3.55 o                         
   5   3   7        366.91        394.59         7.91 o                         
   6   3   7         66.40         78.46         6.17 o                         
  -9   4   7          3.88          3.17         1.13 o                         
  -8   4   7         53.16         51.11         2.99 o                         
  -7   4   7         38.37         37.08         4.09 o                         
  -6   4   7        260.69        258.98         4.49 o                         
  -5   4   7         32.56         29.52         1.29 o                         
  -4   4   7         25.95         27.05         1.11 o                         
  -3   4   7          8.68          9.88         0.52 o                         
  -2   4   7         36.72         41.77         1.05 o                         
  -1   4   7        127.31        121.90         2.62 o                         
   0   4   7        121.79        125.85         3.15 o                         
   1   4   7          7.57          6.27         0.76 o                         
   2   4   7        205.65        196.64         3.90 o                         
   3   4   7          0.06          0.57         0.57 o                         
   4   4   7         29.56         25.49         1.50 o                         
   5   4   7          0.05          0.56         0.48 o                         
  -9   5   7          3.87          4.19         1.04 o                         
  -8   5   7          4.11          5.01         0.99 o                         
  -7   5   7        104.13        103.23         2.48 o                         
  -6   5   7        199.86        192.99         4.53 o                         
  -5   5   7        177.00        181.71         3.69 o                         
  -4   5   7         91.22         86.21         2.06 o                         
  -3   5   7          0.03          0.01         0.24 o                         
  -2   5   7        116.32        112.96         2.21 o                         
  -1   5   7          6.35          5.36         0.65 o                         
   0   5   7         24.22         23.60         2.21 o                         
   1   5   7          1.84          1.36         0.51 o                         
   2   5   7          8.16          6.40         1.05 o                         
   3   5   7         39.09         39.93         1.91 o                         
   4   5   7         56.36         59.31         2.34 o                         
  -9   6   7        203.79        205.43         5.82 o                         
  -8   6   7          9.04          6.11         1.44 o                         
  -7   6   7          0.67          1.59         0.49 o                         
  -6   6   7         19.13         20.16         1.24 o                         
  -5   6   7         41.41         36.49         2.11 o                         
  -4   6   7         29.54         27.24         1.85 o                         
  -3   6   7        210.91        220.43         4.42 o                         
  -2   6   7        320.15        324.08        10.83 o                         
  -1   6   7         73.87         69.44         3.59 o                         
   0   6   7          3.96          3.39         0.67 o                         
   1   6   7         53.73         50.52         1.73 o                         
   2   6   7          2.61          2.91         0.89 o                         
   3   6   7         82.67         84.57         3.68 o                         
  -8   7   7         56.02         54.90         2.40 o                         
  -7   7   7         43.14         43.12         1.78 o                         
  -6   7   7          7.53          7.23         0.88 o                         
  -5   7   7        217.57        216.15         8.06 o                         
  -4   7   7         37.57         38.12         2.75 o                         
  -3   7   7        119.07        123.81         3.53 o                         
  -2   7   7         47.99         48.68         3.49 o                         
  -1   7   7        122.39        115.85         3.30 o                         
   0   7   7        127.28        137.37         4.90 o                         
   1   7   7          1.55          1.64         0.54 o                         
   2   7   7         33.77         33.97         1.96 o                         
  -8   8   7          2.68          3.03         0.75 o                         
  -7   8   7         16.19         17.56         2.01 o                         
  -6   8   7        127.76        133.13         6.04 o                         
  -5   8   7         81.21         94.03         5.10 o                         
  -4   8   7         13.07         10.48         1.47 o                         
  -3   8   7          9.35         11.31         1.07 o                         
  -2   8   7         36.01         33.37         4.42 o                         
  -1   8   7         25.12         28.18         2.12 o                         
   0   8   7         14.36         14.70         1.33 o                         
  -6   9   7          8.41          8.04         1.88 o                         
  -5   9   7         29.11         35.80         3.49 o                         
  -4   9   7         19.91         20.47         1.99 o                         
  -3   9   7          5.40          5.63         1.74 o                         
  -2   9   7          2.11          0.19         0.94 o                         
   0  -9   8          2.07          2.23         0.73 o                         
   1  -9   8         24.69         26.44         2.06 o                         
   2  -9   8         40.06         37.10         1.69 o                         
   3  -9   8          0.31         -0.24         0.50 o                         
   4  -9   8        129.31        129.20         3.17 o                         
   5  -9   8         13.83         14.54         1.32 o                         
  -2  -8   8          4.01          4.03         0.82 o                         
  -1  -8   8         19.21         18.50         1.41 o                         
   0  -8   8         38.44         39.30         2.02 o                         
   1  -8   8          0.01          0.85         0.53 o                         
   2  -8   8          0.06         -0.36         0.36 o                         
   3  -8   8         40.83         42.12         1.92 o                         
   4  -8   8          1.89          1.91         0.58 o                         
   5  -8   8         89.08         85.73         2.44 o                         
   6  -8   8          1.38          1.42         0.48 o                         
  -3  -7   8         24.91         26.89         1.28 o                         
  -2  -7   8         67.88         64.83         2.21 o                         
  -1  -7   8          0.06         -0.42         0.42 o                         
   0  -7   8         13.35         15.85         1.28 o                         
   1  -7   8          2.80          3.02         0.87 o                         
   2  -7   8          8.88          7.89         0.75 o                         
   3  -7   8          0.43          0.10         0.36 o                         
   4  -7   8         55.61         55.02         2.40 o                         
   5  -7   8          7.66          6.86         0.70 o                         
   6  -7   8         13.67         14.44         1.24 o                         
   7  -7   8          2.41          2.43         0.73 o                         
  -4  -6   8         18.29         20.81         1.61 o                         
  -3  -6   8        119.35        123.26         2.85 o                         
  -2  -6   8        135.80        142.41         3.20 o                         
  -1  -6   8        213.08        220.84         4.22 o                         
   0  -6   8         91.61         86.14         2.29 o                         
   1  -6   8          3.61          3.35         0.50 o                         
   2  -6   8        362.91        362.85         5.04 o                         
   3  -6   8         62.71         60.43         1.64 o                         
   4  -6   8        213.63        209.34         4.15 o                         
   5  -6   8         15.19         16.58         0.91 o                         
   6  -6   8         64.37         59.66         2.00 o                         
   7  -6   8         76.11         74.81         2.39 o                         
  -5  -5   8        100.18         96.71         3.25 o                         
  -4  -5   8        157.77        152.38         4.20 o                         
  -3  -5   8         27.45         26.54         1.26 o                         
  -2  -5   8        374.63        378.84         6.09 o                         
  -1  -5   8        230.82        229.55         5.24 o                         
   0  -5   8         49.52         41.83         1.33 o                         
   1  -5   8        667.07        677.72         8.15 o                         
   2  -5   8         73.64         73.84         2.03 o                         
   3  -5   8        504.05        497.58         6.52 o                         
   4  -5   8         36.98         35.15         1.04 o                         
   5  -5   8         43.44         45.78         1.33 o                         
   6  -5   8        336.44        325.37         5.64 o                         
   7  -5   8          2.66          3.18         0.63 o                         
   8  -5   8         54.13         51.03         3.49 o                         
  -6  -4   8         13.98         12.42         1.24 o                         
  -5  -4   8         23.51         29.98         1.77 o                         
  -4  -4   8        277.82        279.95         7.59 o                         
  -3  -4   8         54.18         52.30         3.17 o                         
  -2  -4   8         25.36         18.80         1.04 o                         
  -1  -4   8        186.28        191.56         3.21 o                         
   0  -4   8         55.39         51.21         1.21 o                         
   1  -4   8         46.23         41.00         1.05 o                         
   2  -4   8         14.07         12.04         0.64 o                         
   3  -4   8         91.50         91.86         1.96 o                         
   4  -4   8        691.33        688.32         7.52 o                         
   5  -4   8        112.33        107.83         3.66 o                         
   6  -4   8        179.55        180.86         3.71 o                         
   7  -4   8        284.75        287.67         5.20 o                         
   8  -4   8          3.13          4.25         1.81 o                         
  -7  -3   8         23.41         24.97         2.61 o                         
  -6  -3   8          0.06          0.04         0.46 o                         
  -5  -3   8         31.61         35.91         1.84 o                         
  -4  -3   8         16.36         14.30         1.16 o                         
  -3  -3   8         36.92         35.49         1.35 o                         
  -2  -3   8        413.12        403.80         6.17 o                         
  -1  -3   8        184.27        182.69         2.78 o                         
   0  -3   8        199.49        189.69         2.40 o                         
   1  -3   8         44.68         44.21         1.06 o                         
   2  -3   8         81.39         74.50         2.05 o                         
   3  -3   8        102.18         96.23         1.94 o                         
   4  -3   8        181.65        179.45         2.53 o                         
   5  -3   8        163.93        156.24         3.24 o                         
   6  -3   8          0.93          0.86         0.50 o                         
   7  -3   8         29.07         30.90         1.89 o                         
   8  -3   8         71.64         77.12         5.90 o                         
  -7  -2   8          5.94          3.59         1.40 o                         
  -6  -2   8        137.70        128.34         3.57 o                         
  -5  -2   8         45.73         38.94         1.87 o                         
  -4  -2   8        356.03        318.17         5.77 o                         
  -3  -2   8          9.26          5.92         0.64 o                         
  -2  -2   8         12.43         11.09         0.70 o                         
  -1  -2   8         14.78         14.65         0.63 o                         
   0  -2   8         83.37         85.07         1.42 o                         
   1  -2   8        218.63        212.80         2.93 o                         
   2  -2   8         17.08         16.61         0.88 o                         
   3  -2   8          0.08          0.29         0.24 o                         
   4  -2   8        170.86        169.00         2.30 o                         
   5  -2   8          1.37          3.47         0.87 o                         
   6  -2   8         13.88         14.98         1.32 o                         
   7  -2   8         29.48         30.80         2.25 o                         
   8  -2   8          7.55          5.76         2.14 o                         
  -8  -1   8        125.08        123.33         7.65 o                         
  -7  -1   8         97.48        107.90         3.23 o                         
  -6  -1   8         83.61         77.54         2.67 o                         
  -5  -1   8        105.58        105.11         2.44 o                         
  -4  -1   8        268.34        249.88         4.25 o                         
  -3  -1   8        939.82        866.10        11.47 o                         
  -2  -1   8       1089.53       1073.01        10.26 o                         
  -1  -1   8         36.32         34.01         0.83 o                         
   0  -1   8       1424.76       1383.66        12.11 o                         
   1  -1   8         15.67         14.18         0.62 o                         
   2  -1   8        431.91        416.23         5.35 o                         
   3  -1   8         96.20         85.93         1.68 o                         
   4  -1   8        611.11        576.19        10.03 o                         
   5  -1   8         55.74         57.24         2.77 o                         
   6  -1   8          5.82          5.42         1.09 o                         
   7  -1   8         23.49         22.83         2.03 o                         
  -8   0   8         28.00         29.48         1.55 o                         
  -7   0   8        115.67        117.07         3.38 o                         
  -6   0   8         24.14         25.78         1.59 o                         
  -5   0   8         29.65         23.80         1.35 o                         
  -4   0   8        870.89        828.31        11.12 o                         
  -3   0   8         62.02         59.53         1.39 o                         
  -2   0   8        237.74        227.05         3.13 o                         
  -1   0   8        944.18        916.46         8.36 o                         
   0   0   8         33.18         35.55         0.98 o                         
   1   0   8        416.79        401.68         4.72 o                         
   2   0   8          6.21          4.98         0.46 o                         
   3   0   8         52.68         50.58         1.40 o                         
   4   0   8         29.12         28.32         2.00 o                         
   5   0   8          0.64          1.02         0.67 o                         
   6   0   8        344.63        352.27         8.97 o                         
   7   0   8         23.17         22.06         2.01 o                         
  -9   1   8          6.61         13.54         3.22 o                         
  -8   1   8        134.16        145.95         5.29 o                         
  -7   1   8        142.10        133.86         4.75 o                         
  -6   1   8        266.79        261.03         5.76 o                         
  -5   1   8         46.98         48.40         1.34 o                         
  -4   1   8        278.69        284.59         5.06 o                         
  -3   1   8        111.73        105.11         1.94 o                         
  -2   1   8        497.13        481.58         4.84 o                         
  -1   1   8          2.78          2.81         0.31 o                         
   0   1   8        498.04        471.29         5.39 o                         
   1   1   8         67.75         68.92         1.50 o                         
   2   1   8          0.11          0.22         0.27 o                         
   3   1   8        262.43        225.22         4.11 o                         
   4   1   8        132.09        125.48         4.41 o                         
   5   1   8         62.83         54.64         2.93 o                         
   6   1   8        110.15        131.83         4.06 o                         
  -9   2   8         30.70         37.54         4.69 o                         
  -8   2   8         20.36         20.26         2.03 o                         
  -7   2   8         47.83         48.23         2.12 o                         
  -6   2   8          0.91          0.75         0.56 o                         
  -5   2   8        369.75        358.84         5.70 o                         
  -4   2   8        151.27        148.03         2.67 o                         
  -3   2   8         67.99         58.96         1.81 o                         
  -2   2   8         34.47         33.41         0.84 o                         
  -1   2   8         90.23         95.96         1.67 o                         
   0   2   8        222.40        212.63         2.93 o                         
   1   2   8        183.76        195.81         4.11 o                         
   2   2   8         10.79         10.51         0.82 o                         
   3   2   8        172.58        189.26         5.70 o                         
   4   2   8          6.08          7.79         1.31 o                         
   5   2   8         38.01         36.20         2.48 o                         
   6   2   8          4.15          4.41         1.16 o                         
  -9   3   8         50.97         56.33         3.34 o                         
  -8   3   8         54.75         55.62         3.19 o                         
  -7   3   8          7.99          8.63         1.06 o                         
  -6   3   8         75.83         76.53         2.03 o                         
  -5   3   8         25.35         26.35         2.03 o                         
  -4   3   8        775.26        749.16        10.42 o                         
  -3   3   8        200.98        201.33         2.70 o                         
  -2   3   8         27.01         23.89         0.81 o                         
  -1   3   8        363.58        327.40         4.13 o                         
   0   3   8         58.58         46.20         3.75 o                         
   1   3   8         31.29         23.27         1.56 o                         
   2   3   8         13.33         10.88         0.84 o                         
   3   3   8         47.22         41.08         5.03 o                         
   4   3   8         58.08         69.23         3.38 o                         
   5   3   8         84.36         95.18         2.86 o                         
  -9   4   8         12.73         14.49         2.14 o                         
  -8   4   8        145.78        139.04         7.45 o                         
  -7   4   8          3.39          2.60         0.65 o                         
  -6   4   8          3.34          2.63         0.51 o                         
  -5   4   8          5.87          6.80         0.77 o                         
  -4   4   8          4.86          6.22         0.75 o                         
  -3   4   8         63.74         65.06         1.53 o                         
  -2   4   8        464.27        441.41         5.34 o                         
  -1   4   8        192.92        174.64         3.43 o                         
   0   4   8        232.83        221.83         4.69 o                         
   1   4   8         19.21         18.72         1.17 o                         
   2   4   8         32.69         26.28         1.19 o                         
   3   4   8         53.02         53.53         2.93 o                         
   4   4   8         26.10         24.82         1.55 o                         
   5   4   8         55.49         51.68         2.68 o                         
  -9   5   8         94.99         98.55        10.53 o                         
  -8   5   8         56.16         60.27         3.48 o                         
  -7   5   8        294.63        291.31         5.72 o                         
  -6   5   8         21.98         21.45         1.86 o                         
  -5   5   8         37.47         38.93         1.62 o                         
  -4   5   8        563.24        561.90         7.49 o                         
  -3   5   8         78.79         66.05         3.41 o                         
  -2   5   8        125.14        123.05         2.89 o                         
  -1   5   8        237.79        235.45         5.00 o                         
   0   5   8        127.78        122.76         3.30 o                         
   1   5   8        209.41        224.18         4.77 o                         
   2   5   8          7.33          6.40         0.59 o                         
   3   5   8         29.35         28.71         1.74 o                         
   4   5   8         40.98         36.76         6.10 o                         
  -8   6   8         33.16         34.49         4.09 o                         
  -7   6   8         81.23         86.36         2.76 o                         
  -6   6   8         38.04         37.78         2.16 o                         
  -5   6   8        163.44        163.37         7.32 o                         
  -4   6   8         24.31         21.07         1.75 o                         
  -3   6   8          0.58          0.69         0.47 o                         
  -2   6   8         32.33         35.77         2.24 o                         
  -1   6   8         25.14         27.80         1.58 o                         
   0   6   8        174.18        180.98         4.72 o                         
   1   6   8          0.79          1.24         0.52 o                         
   2   6   8        230.25        225.37         5.47 o                         
   3   6   8         15.54         18.67         2.48 o                         
  -8   7   8         27.47         27.06         1.40 o                         
  -7   7   8          3.61          4.27         0.87 o                         
  -6   7   8         20.83         17.29         2.15 o                         
  -5   7   8         75.99         83.43         4.69 o                         
  -4   7   8          7.11          6.87         1.54 o                         
  -3   7   8          5.66          5.55         0.78 o                         
  -2   7   8          3.34          5.50         1.61 o                         
  -1   7   8          0.78          1.47         1.07 o                         
   0   7   8          0.05          0.10         0.43 o                         
   1   7   8          0.78          0.94         0.64 o                         
  -7   8   8          1.01          1.47         0.94 o                         
  -6   8   8         39.47         41.03         3.35 o                         
  -5   8   8          0.39         -0.27         0.94 o                         
  -4   8   8          5.73          6.66         1.54 o                         
  -3   8   8          6.34          8.59         1.54 o                         
  -2   8   8          0.07         -0.64         0.64 o                         
  -1   8   8          0.01         -0.12         0.74 o                         
   2  -9   9          1.21          2.10         0.70 o                         
   3  -9   9          3.35          3.61         1.13 o                         
  -1  -8   9        100.37        111.52         3.51 o                         
   0  -8   9         11.81          8.82         1.15 o                         
   1  -8   9          3.63          4.55         1.20 o                         
   2  -8   9          8.98         12.28         3.12 o                         
   3  -8   9         31.46         29.57         1.35 o                         
   4  -8   9         39.20         41.63         1.74 o                         
   5  -8   9         14.86         11.23         1.01 o                         
  -3  -7   9        206.67        217.41         4.33 o                         
  -2  -7   9         34.67         30.55         1.72 o                         
  -1  -7   9        135.94        130.53         4.38 o                         
   0  -7   9        150.32        157.39         4.16 o                         
   1  -7   9          1.87          1.56         0.62 o                         
   2  -7   9        329.67        326.84         4.89 o                         
   3  -7   9         15.51         13.96         1.57 o                         
   4  -7   9         60.93         61.47         1.97 o                         
   5  -7   9         79.18         77.85         2.05 o                         
   6  -7   9          1.45          0.57         0.42 o                         
  -4  -6   9        199.63        215.29         9.83 o                         
  -3  -6   9          7.91          8.38         0.87 o                         
  -2  -6   9        101.87        106.36         2.80 o                         
  -1  -6   9        159.57        160.37         4.11 o                         
   0  -6   9         20.62         23.95         1.28 o                         
   1  -6   9        354.72        370.22         5.63 o                         
   2  -6   9         42.81         43.23         1.38 o                         
   3  -6   9         95.31         99.04         2.46 o                         
   4  -6   9        276.07        276.02         4.40 o                         
   5  -6   9        250.00        256.47         4.34 o                         
   6  -6   9        252.43        257.02         5.02 o                         
   7  -6   9         38.09         37.21         1.72 o                         
  -5  -5   9          0.90          1.74         0.77 o                         
  -4  -5   9          8.51          8.52         1.10 o                         
  -3  -5   9         21.72         19.20         1.14 o                         
  -2  -5   9         31.86         33.38         1.48 o                         
  -1  -5   9        171.49        167.70         3.59 o                         
   0  -5   9         14.31         13.70         0.97 o                         
   1  -5   9         16.01         17.23         0.86 o                         
   2  -5   9        119.43        118.93         2.18 o                         
   3  -5   9          3.63          3.68         0.53 o                         
   4  -5   9          1.63          1.85         0.38 o                         
   5  -5   9         20.89         20.94         0.99 o                         
   6  -5   9         49.67         50.48         1.88 o                         
   7  -5   9          1.80          2.63         0.64 o                         
  -6  -4   9          8.22         11.34         1.30 o                         
  -5  -4   9         20.45         15.96         1.45 o                         
  -4  -4   9          1.40          0.80         0.41 o                         
  -3  -4   9         31.47         30.79         1.38 o                         
  -2  -4   9          6.51          5.35         0.70 o                         
  -1  -4   9        144.06        142.37         3.04 o                         
   0  -4   9         18.73         16.21         0.90 o                         
   1  -4   9         13.99         13.23         0.69 o                         
   2  -4   9        100.03         98.78         2.10 o                         
   3  -4   9         14.25         13.69         0.79 o                         
   4  -4   9         73.81         69.75         1.50 o                         
   5  -4   9        273.11        264.03         3.94 o                         
   6  -4   9          0.82          0.86         0.50 o                         
   7  -4   9          8.56          8.89         0.94 o                         
  -6  -3   9         34.74         38.55         2.07 o                         
  -5  -3   9         35.33         36.61         1.97 o                         
  -4  -3   9          3.90          4.82         0.59 o                         
  -3  -3   9        231.85        213.54         4.01 o                         
  -2  -3   9        490.18        463.11         8.47 o                         
  -1  -3   9        249.51        257.89         3.99 o                         
   0  -3   9          1.42          2.67         0.36 o                         
   1  -3   9        504.94        500.27         5.86 o                         
   2  -3   9        183.21        186.37         3.09 o                         
   3  -3   9          1.60          3.28         0.93 o                         
   4  -3   9         28.28         28.09         0.89 o                         
   5  -3   9        212.74        210.53         5.29 o                         
   6  -3   9          1.07          1.65         0.60 o                         
   7  -3   9         36.73         34.81         4.76 o                         
  -7  -2   9        125.58        136.56         3.89 o                         
  -6  -2   9         19.49         23.07         2.37 o                         
  -5  -2   9         74.86         84.38         1.92 o                         
  -4  -2   9         96.64         93.84         3.62 o                         
  -3  -2   9        628.62        623.43         9.76 o                         
  -2  -2   9         63.48         56.56         1.60 o                         
  -1  -2   9        358.64        341.92         4.02 o                         
   0  -2   9        602.51        598.90         6.32 o                         
   1  -2   9         38.30         34.98         1.03 o                         
   2  -2   9        819.72        795.38         9.49 o                         
   3  -2   9          5.32          5.30         0.52 o                         
   4  -2   9         30.92         32.75         1.42 o                         
   5  -2   9         70.48         68.74         2.05 o                         
   6  -2   9          3.80          2.83         0.62 o                         
   7  -2   9        162.21        184.32        11.01 o                         
  -7  -1   9         70.16         74.09         2.78 o                         
  -6  -1   9        188.37        178.62         4.59 o                         
  -5  -1   9        103.50         90.03         2.14 o                         
  -4  -1   9          0.98          5.08         1.45 o                         
  -3  -1   9         18.49         21.82         1.41 o                         
  -2  -1   9         30.07         28.80         1.10 o                         
  -1  -1   9        210.42        213.85         2.82 o                         
   0  -1   9        355.19        356.86         4.16 o                         
   1  -1   9        780.43        765.33         8.27 o                         
   2  -1   9         34.59         37.30         1.15 o                         
   3  -1   9          0.15          0.34         0.25 o                         
   4  -1   9        551.64        532.91         7.96 o                         
   5  -1   9         47.71         46.20         2.71 o                         
   6  -1   9        160.53        167.27         5.64 o                         
   7  -1   9         16.34         26.54         3.89 o                         
  -8   0   9         26.63         25.99         1.61 o                         
  -7   0   9         24.81         21.59         2.05 o                         
  -6   0   9          6.92          8.30         1.10 o                         
  -5   0   9         18.28         18.27         1.47 o                         
  -4   0   9        139.27        132.52         2.61 o                         
  -3   0   9          0.55          1.05         0.34 o                         
  -2   0   9        128.98        127.30         1.98 o                         
  -1   0   9        212.79        199.69         2.56 o                         
   0   0   9         42.14         35.38         1.07 o                         
   1   0   9         28.67         27.97         1.00 o                         
   2   0   9         97.20        101.24         2.00 o                         
   3   0   9          1.33          1.98         0.37 o                         
   4   0   9          2.93          5.56         1.19 o                         
   5   0   9         25.12         22.00         1.96 o                         
   6   0   9          3.82          4.46         1.16 o                         
  -8   1   9        103.06        113.16         3.57 o                         
  -7   1   9        215.55        205.98         5.15 o                         
  -6   1   9         14.51         13.93         0.77 o                         
  -5   1   9        187.25        190.10         3.66 o                         
  -4   1   9          0.32          0.17         0.31 o                         
  -3   1   9        987.51        950.59        10.29 o                         
  -2   1   9        129.95        133.23         2.07 o                         
  -1   1   9         56.39         50.81         1.27 o                         
   0   1   9        222.10        191.08         2.81 o                         
   1   1   9          8.17          6.44         0.59 o                         
   2   1   9         75.12         66.05         1.72 o                         
   3   1   9          9.05          6.37         1.09 o                         
   4   1   9          0.64          1.05         0.67 o                         
   5   1   9         33.70         35.59         3.08 o                         
   6   1   9         21.68         27.72         2.28 o                         
  -8   2   9          5.48          4.29         0.89 o                         
  -7   2   9          0.60          1.11         0.64 o                         
  -6   2   9        163.91        176.64         3.47 o                         
  -5   2   9         75.48         70.42         2.81 o                         
  -4   2   9          1.04          0.56         0.39 o                         
  -3   2   9        774.52        778.20         8.71 o                         
  -2   2   9        192.76        175.91         2.52 o                         
  -1   2   9        916.95        897.28         9.56 o                         
   0   2   9          0.13          0.69         0.35 o                         
   1   2   9        488.97        445.35         6.58 o                         
   2   2   9         67.39         68.51         2.11 o                         
   3   2   9          0.07          0.96         0.71 o                         
   4   2   9         92.43         83.38         3.77 o                         
   5   2   9          1.71          1.63         0.87 o                         
  -8   3   9         99.00        102.05         4.51 o                         
  -7   3   9         70.71         66.76         2.75 o                         
  -6   3   9        169.08        161.85         4.01 o                         
  -5   3   9         30.29         30.91         1.40 o                         
  -4   3   9        115.67        109.50         2.73 o                         
  -3   3   9        269.55        263.21         3.82 o                         
  -2   3   9          6.08         10.64         0.65 o                         
  -1   3   9          5.26          5.73         0.58 o                         
   0   3   9        380.21        378.49         6.90 o                         
   1   3   9         22.06         20.90         1.27 o                         
   2   3   9        163.74        165.00         3.70 o                         
   3   3   9        184.77        162.96         5.53 o                         
   4   3   9          0.09          0.23         0.74 o                         
   5   3   9         82.30         81.19         5.50 o                         
  -8   4   9          2.88          3.10         1.22 o                         
  -7   4   9        113.57        107.99         2.56 o                         
  -6   4   9        271.17        273.77         5.00 o                         
  -5   4   9        354.33        364.19         7.22 o                         
  -4   4   9        209.52        204.56         4.11 o                         
  -3   4   9         18.69         18.23         1.82 o                         
  -2   4   9        112.10        114.78         2.52 o                         
  -1   4   9         37.84         52.94         1.67 o                         
   0   4   9         27.21         33.89         1.67 o                         
   1   4   9        328.83        323.00         7.66 o                         
   2   4   9         17.38         16.48         0.99 o                         
   3   4   9        270.59        268.51         7.73 o                         
   4   4   9         41.90         40.12         2.05 o                         
  -8   5   9        126.72        126.08         5.37 o                         
  -7   5   9         21.77         22.44         1.81 o                         
  -6   5   9         15.05         17.47         1.18 o                         
  -5   5   9         33.80         35.48         1.62 o                         
  -4   5   9         36.67         35.55         2.03 o                         
  -3   5   9        107.97        103.56         2.90 o                         
  -2   5   9         61.72         54.65         1.93 o                         
  -1   5   9         61.02         55.62         1.82 o                         
   0   5   9         55.79         55.49         2.21 o                         
   1   5   9         16.75         13.25         1.13 o                         
   2   5   9         52.88         48.42         1.99 o                         
   3   5   9         63.54         68.07         4.09 o                         
  -8   6   9          6.20          6.04         0.70 o                         
  -7   6   9        228.31        237.69         5.35 o                         
  -6   6   9         21.62         19.85         1.73 o                         
  -5   6   9         28.03         31.24         2.82 o                         
  -4   6   9         95.35         98.93         3.70 o                         
  -3   6   9          0.32          0.54         0.64 o                         
  -2   6   9         47.04         56.14         3.15 o                         
  -1   6   9          6.68          4.64         1.09 o                         
   0   6   9          1.22          3.30         0.76 o                         
   1   6   9        111.66        119.94         3.33 o                         
   2   6   9          8.40         10.82         1.31 o                         
  -7   7   9         11.15          9.79         1.61 o                         
  -6   7   9         65.10         59.82         3.89 o                         
  -5   7   9        100.63        110.02         5.50 o                         
  -4   7   9          1.17          0.65         0.71 o                         
  -3   7   9        245.50        243.24         6.70 o                         
  -2   7   9          3.56          0.96         0.71 o                         
  -1   7   9         79.42         77.67         4.56 o                         
   0   7   9         35.42         36.47         3.75 o                         
  -5   8   9        120.98        128.01         6.31 o                         
  -4   8   9         27.64         28.78         2.75 o                         
  -3   8   9         18.73         25.61         3.08 o                         
  -2   8   9        257.35        271.35         8.13 o                         
   0  -8  10         68.04         67.38         3.19 o                         
   1  -8  10          2.59          3.87         0.86 o                         
   2  -8  10         64.13         59.96         2.19 o                         
   3  -8  10         49.12         54.66         1.75 o                         
   4  -8  10         35.91         38.19         1.85 o                         
  -2  -7  10          0.38          0.34         0.61 o                         
  -1  -7  10        123.39        131.93         3.89 o                         
   0  -7  10        111.19        109.47         4.00 o                         
   1  -7  10         20.11         24.80         1.76 o                         
   2  -7  10         22.26         23.18         1.41 o                         
   3  -7  10        101.74        105.74         2.72 o                         
   4  -7  10         30.84         32.00         1.30 o                         
   5  -7  10          2.43          4.74         0.83 o                         
  -3  -6  10          2.19          2.99         0.68 o                         
  -2  -6  10         39.15         45.09         2.11 o                         
  -1  -6  10         19.31         17.07         1.41 o                         
   0  -6  10         24.53         23.86         1.48 o                         
   1  -6  10          0.16         -0.38         0.38 o                         
   2  -6  10         56.07         53.19         2.19 o                         
   3  -6  10         31.01         34.22         1.45 o                         
   4  -6  10          0.18         -0.10         0.32 o                         
   5  -6  10         38.07         34.81         1.37 o                         
   6  -6  10        330.89        323.26         6.07 o                         
  -4  -5  10          0.16         -0.34         0.40 o                         
  -3  -5  10          0.69          0.69         0.62 o                         
  -2  -5  10        263.55        244.43         4.73 o                         
  -1  -5  10         60.83         57.00         2.29 o                         
   0  -5  10        245.89        255.39         4.64 o                         
   1  -5  10         56.34         55.82         1.72 o                         
   2  -5  10        107.46        103.30         2.48 o                         
   3  -5  10          0.90          1.11         0.42 o                         
   4  -5  10          1.23          1.13         0.38 o                         
   5  -5  10         35.96         36.42         1.31 o                         
   6  -5  10          3.61          3.49         0.72 o                         
  -5  -4  10          0.12         -0.16         0.59 o                         
  -4  -4  10         67.80         70.08         2.08 o                         
  -3  -4  10         72.82         72.16         2.21 o                         
  -2  -4  10        243.65        248.20         4.70 o                         
  -1  -4  10        138.38        134.91         3.03 o                         
   0  -4  10        235.39        230.39         3.61 o                         
   1  -4  10         90.19         88.14         1.96 o                         
   2  -4  10        208.37        207.48         3.50 o                         
   3  -4  10        330.02        327.38         4.87 o                         
   4  -4  10         13.79         12.38         0.81 o                         
   5  -4  10         19.55         16.80         0.96 o                         
   6  -4  10         33.36         34.84         1.64 o                         
  -6  -3  10         17.47         20.74         1.68 o                         
  -5  -3  10        104.33        104.09         3.50 o                         
  -4  -3  10          1.74          0.56         0.55 o                         
  -3  -3  10          7.85         12.45         1.11 o                         
  -2  -3  10          0.48          1.14         0.46 o                         
  -1  -3  10          0.75          0.58         0.37 o                         
   0  -3  10          6.30          6.56         0.57 o                         
   1  -3  10        135.79        136.71         2.53 o                         
   2  -3  10        463.98        469.99         6.30 o                         
   3  -3  10        179.89        177.42         3.10 o                         
   4  -3  10         19.90         21.32         0.94 o                         
   5  -3  10        274.26        271.78         5.61 o                         
   6  -3  10          1.72          1.93         0.69 o                         
  -6  -2  10          2.82          4.28         1.14 o                         
  -5  -2  10          6.46          8.13         0.71 o                         
  -4  -2  10          1.06          0.52         0.37 o                         
  -3  -2  10         13.97         13.41         1.41 o                         
  -2  -2  10         43.23         37.62         1.39 o                         
  -1  -2  10        108.69        106.97         2.28 o                         
   0  -2  10        176.43        176.50         2.95 o                         
   1  -2  10         33.85         28.33         1.12 o                         
   2  -2  10          0.86          1.04         0.35 o                         
   3  -2  10        107.18        103.44         2.16 o                         
   4  -2  10         31.18         33.20         1.88 o                         
   5  -2  10          1.02          0.79         0.54 o                         
   6  -2  10         74.96         76.46         2.66 o                         
  -7  -1  10         63.01         63.10         3.21 o                         
  -6  -1  10         39.37         31.12         1.93 o                         
  -5  -1  10          3.16          4.52         0.60 o                         
  -4  -1  10         37.97         37.76         1.57 o                         
  -3  -1  10         30.48         31.51         1.31 o                         
  -2  -1  10         68.82         64.33         1.80 o                         
  -1  -1  10         61.03         58.61         1.42 o                         
   0  -1  10         82.38         71.76         1.57 o                         
   1  -1  10          7.01          8.07         0.79 o                         
   2  -1  10         10.51          8.35         0.69 o                         
   3  -1  10         73.17         67.19         1.64 o                         
   4  -1  10          5.28          6.23         0.86 o                         
   5  -1  10          3.10          3.38         0.74 o                         
   6  -1  10          9.90         10.13         1.10 o                         
  -7   0  10        105.44        114.61         3.77 o                         
  -6   0  10         17.20         16.91         1.61 o                         
  -5   0  10        351.94        354.27         5.27 o                         
  -4   0  10        168.37        160.29         3.10 o                         
  -3   0  10          3.62          4.16         0.58 o                         
  -2   0  10        744.45        732.68         8.36 o                         
  -1   0  10         54.70         50.21         1.29 o                         
   0   0  10        554.03        518.41         6.07 o                         
   1   0  10         20.85         21.80         0.95 o                         
   2   0  10        112.52        101.58         2.34 o                         
   3   0  10         28.18         29.74         1.84 o                         
   4   0  10         40.39         35.60         1.85 o                         
   5   0  10          9.24          9.45         1.51 o                         
   6   0  10         16.36         18.90         3.35 o                         
  -8   1  10        142.66        152.19         6.84 o                         
  -7   1  10         32.21         35.90         2.12 o                         
  -6   1  10        299.88        302.77         5.14 o                         
  -5   1  10         81.91         79.70         2.28 o                         
  -4   1  10        256.46        261.98         4.27 o                         
  -3   1  10        572.78        549.17         7.39 o                         
  -2   1  10          6.83          6.18         0.56 o                         
  -1   1  10        543.74        558.49         7.02 o                         
   0   1  10         92.78        100.01         1.92 o                         
   1   1  10        360.94        366.36         5.75 o                         
   2   1  10        427.76        400.87         6.09 o                         
   3   1  10         27.35         28.31         1.02 o                         
   4   1  10        348.46        343.70        10.83 o                         
   5   1  10         27.51         25.84         2.35 o                         
  -8   2  10        117.66        120.61         4.55 o                         
  -7   2  10          0.02          0.61         0.61 o                         
  -6   2  10         48.94         48.43         1.67 o                         
  -5   2  10        161.80        161.48         3.52 o                         
  -4   2  10         17.23         17.97         1.17 o                         
  -3   2  10         77.18         69.66         1.72 o                         
  -2   2  10         32.80         34.71         1.36 o                         
  -1   2  10         28.75         22.45         0.89 o                         
   0   2  10        147.60        166.29         3.51 o                         
   1   2  10        123.70        105.83         3.53 o                         
   2   2  10        129.90        132.88         3.33 o                         
   3   2  10        280.64        270.59         8.74 o                         
   4   2  10         12.30         16.23         5.30 o                         
   5   2  10        128.81        134.19         8.32 o                         
  -8   3  10          0.01          0.09         0.64 o                         
  -7   3  10          0.77          0.62         0.34 o                         
  -6   3  10          2.88          3.51         0.76 o                         
  -5   3  10          0.29         -0.21         0.45 o                         
  -4   3  10        267.28        273.03         5.07 o                         
  -3   3  10          0.26          0.70         0.44 o                         
  -2   3  10        213.43        214.35         3.85 o                         
  -1   3  10         95.89         80.52         2.10 o                         
   0   3  10        127.04        117.89         2.74 o                         
   1   3  10        112.48        126.69         2.83 o                         
   2   3  10         15.26         14.45         1.27 o                         
   3   3  10         30.48         32.48         2.55 o                         
   4   3  10        130.76        141.34         6.58 o                         
  -8   4  10          9.90          8.21         1.64 o                         
  -7   4  10          0.13         -0.19         0.40 o                         
  -6   4  10         46.25         48.21         1.86 o                         
  -5   4  10          5.67          3.15         0.66 o                         
  -4   4  10          4.92          3.67         0.78 o                         
  -3   4  10          2.74          2.81         0.85 o                         
  -2   4  10          0.30          1.07         0.43 o                         
  -1   4  10          1.23          0.07         0.46 o                         
   0   4  10         30.10         28.51         1.34 o                         
   1   4  10         38.97         39.30         1.83 o                         
   2   4  10          2.06          1.94         0.55 o                         
   3   4  10          0.60          1.97         0.99 o                         
  -7   5  10         11.90         16.24         1.26 o                         
  -6   5  10        196.03        189.51         4.15 o                         
  -5   5  10         54.96         51.04         2.67 o                         
  -4   5  10        227.71        233.36         5.34 o                         
  -3   5  10         21.47         16.23         1.60 o                         
  -2   5  10        289.31        278.23         5.51 o                         
  -1   5  10         53.63         54.75         2.09 o                         
   0   5  10         69.12         70.66         2.55 o                         
   1   5  10         57.01         56.12         2.21 o                         
   2   5  10         38.73         43.76         2.96 o                         
  -7   6  10          3.85          7.11         1.16 o                         
  -6   6  10        156.01        176.38         6.85 o                         
  -5   6  10         55.78         58.98         3.06 o                         
  -4   6  10         40.45         45.46         2.69 o                         
  -3   6  10        113.26        114.80         4.17 o                         
  -2   6  10         48.17         39.08         5.23 o                         
  -1   6  10        260.74        264.96        10.41 o                         
   0   6  10         69.12         66.52         3.06 o                         
   1   6  10         55.21         60.65         2.28 o                         
  -6   7  10          2.26          2.68         1.21 o                         
  -5   7  10        177.47        180.97         7.65 o                         
  -4   7  10         14.86         17.11         1.83 o                         
  -3   7  10         25.39         21.19         1.99 o                         
  -2   7  10        103.08        113.41         3.90 o                         
  -1   7  10          2.14          1.21         0.74 o                         
   0  -7  11          0.19          0.23         0.69 o                         
   1  -7  11        159.87        156.19         3.67 o                         
   2  -7  11         24.68         26.11         1.94 o                         
   3  -7  11          6.22          6.93         0.86 o                         
   4  -7  11         15.61         17.87         2.15 o                         
  -2  -6  11        113.66        118.43         3.61 o                         
  -1  -6  11         81.65         82.70         3.05 o                         
   0  -6  11         86.04         83.58         2.59 o                         
   1  -6  11          9.47          9.06         0.97 o                         
   2  -6  11         21.29         20.59         1.19 o                         
   3  -6  11        188.08        196.43         3.99 o                         
   4  -6  11         15.48         13.81         0.91 o                         
   5  -6  11          2.94          4.89         0.66 o                         
  -3  -5  11         25.21         28.32         1.69 o                         
  -2  -5  11         13.43         13.88         1.30 o                         
  -1  -5  11         16.13         19.64         1.50 o                         
   0  -5  11         14.12         12.39         1.05 o                         
   1  -5  11         64.56         65.50         1.95 o                         
   2  -5  11        134.00        132.12         3.00 o                         
   3  -5  11        126.26        130.32         3.03 o                         
   4  -5  11        215.44        214.42         3.36 o                         
   5  -5  11          1.79          1.48         0.46 o                         
  -4  -4  11          0.04         -0.18         0.41 o                         
  -3  -4  11          0.15          0.68         0.54 o                         
  -2  -4  11        109.49        116.73         3.46 o                         
  -1  -4  11         17.33         16.46         1.04 o                         
   0  -4  11        114.88        119.63         3.95 o                         
   1  -4  11          1.06          0.82         0.37 o                         
   2  -4  11         25.75         27.91         1.30 o                         
   3  -4  11         17.07         16.16         0.96 o                         
   4  -4  11         18.07         17.79         1.37 o                         
   5  -4  11        102.71         98.31         3.97 o                         
  -5  -3  11          0.21         -0.28         0.34 o                         
  -4  -3  11         37.08         35.16         1.54 o                         
  -3  -3  11          6.45          9.15         0.94 o                         
  -2  -3  11          8.14          6.83         0.85 o                         
  -1  -3  11          0.42          1.34         0.48 o                         
   0  -3  11         31.00         29.38         1.14 o                         
   1  -3  11         83.75         77.29         1.86 o                         
   2  -3  11          5.19          3.83         0.56 o                         
   3  -3  11          3.03          2.32         0.48 o                         
   4  -3  11          6.67          5.92         0.59 o                         
   5  -3  11          7.41          7.81         1.05 o                         
   6  -3  11          2.70          3.69         1.01 o                         
  -6  -2  11         29.10         36.48         2.22 o                         
  -5  -2  11         65.70         64.58         2.00 o                         
  -4  -2  11          1.09          0.74         0.45 o                         
  -3  -2  11        151.55        150.76         3.13 o                         
  -2  -2  11         40.50         39.32         1.67 o                         
  -1  -2  11         32.52         30.23         1.28 o                         
   0  -2  11         59.51         59.97         1.58 o                         
   1  -2  11         61.29         59.59         1.76 o                         
   2  -2  11          3.26          3.94         0.54 o                         
   3  -2  11         19.15         18.39         0.92 o                         
   4  -2  11          0.11         -0.15         0.30 o                         
   5  -2  11         53.69         53.25         2.25 o                         
  -6  -1  11          0.19          0.18         0.62 o                         
  -5  -1  11        297.26        313.32         5.03 o                         
  -4  -1  11        134.35        133.98         2.87 o                         
  -3  -1  11         76.46         78.52         2.13 o                         
  -2  -1  11        418.22        396.42         5.77 o                         
  -1  -1  11          2.02          2.37         0.39 o                         
   0  -1  11        113.88        118.44         2.50 o                         
   1  -1  11        123.29        137.79         2.68 o                         
   2  -1  11         31.11         33.46         1.24 o                         
   3  -1  11        184.85        181.10         3.50 o                         
   4  -1  11         23.40         22.93         1.54 o                         
   5  -1  11         84.80         91.93         3.08 o                         
  -7   0  11         22.46         27.04         1.95 o                         
  -6   0  11         78.89         66.63         1.92 o                         
  -5   0  11          4.96          6.45         0.79 o                         
  -4   0  11         70.18         71.29         2.06 o                         
  -3   0  11        329.52        325.93         6.97 o                         
  -2   0  11         15.98         15.56         0.96 o                         
  -1   0  11        230.76        237.21         3.71 o                         
   0   0  11        320.37        295.18         4.38 o                         
   1   0  11        246.82        257.58         4.05 o                         
   2   0  11        339.16        332.87         5.47 o                         
   3   0  11         15.41         16.85         0.97 o                         
   4   0  11        331.02        316.34         6.61 o                         
   5   0  11         34.55         38.45         4.48 o                         
  -7   1  11          3.45          2.69         0.90 o                         
  -6   1  11         42.74         43.64         1.94 o                         
  -5   1  11         19.69         22.88         1.31 o                         
  -4   1  11         40.66         42.30         1.74 o                         
  -3   1  11         47.14         48.56         1.83 o                         
  -2   1  11        119.88        117.59         3.34 o                         
  -1   1  11          5.73          6.76         0.69 o                         
   0   1  11        134.63        122.59         3.43 o                         
   1   1  11         29.01         29.85         1.31 o                         
   2   1  11         65.42         75.67         3.12 o                         
   3   1  11         48.70         51.00         2.21 o                         
   4   1  11          2.91          2.84         0.76 o                         
  -7   2  11          3.22          1.38         0.74 o                         
  -6   2  11          7.47          7.64         0.85 o                         
  -5   2  11          1.08          0.86         0.47 o                         
  -4   2  11          0.17          0.39         0.53 o                         
  -3   2  11          1.45          2.37         0.60 o                         
  -2   2  11         36.64         32.41         1.80 o                         
  -1   2  11         18.25         19.91         1.07 o                         
   0   2  11          0.67         -0.07         0.37 o                         
   1   2  11         24.23         22.13         1.17 o                         
   2   2  11         29.24         28.56         1.53 o                         
   3   2  11         12.36         17.77         2.07 o                         
   4   2  11          0.00          0.73         0.97 o                         
  -7   3  11         58.28         57.08         2.13 o                         
  -6   3  11          9.05         10.07         0.98 o                         
  -5   3  11        125.58        126.63         3.71 o                         
  -4   3  11          0.03         -0.21         0.43 o                         
  -3   3  11        100.30        103.37         3.06 o                         
  -2   3  11         42.29         39.94         1.48 o                         
  -1   3  11         43.57         41.65         2.11 o                         
   0   3  11         57.11         55.22         1.85 o                         
   1   3  11          0.20          0.09         0.40 o                         
   2   3  11         37.46         38.76         2.07 o                         
   3   3  11         66.68         70.99         3.78 o                         
  -7   4  11         83.37         80.17         2.40 o                         
  -6   4  11         85.33         97.52         3.21 o                         
  -5   4  11         75.53         80.68         2.88 o                         
  -4   4  11        192.27        189.17         6.85 o                         
  -3   4  11          4.91          5.58         1.21 o                         
  -2   4  11        104.49        103.07         2.86 o                         
  -1   4  11        142.86        137.21         4.74 o                         
   0   4  11        173.36        171.05         4.08 o                         
   1   4  11        154.74        157.75         3.39 o                         
   2   4  11         15.42         16.77         1.10 o                         
  -6   5  11         80.74         79.46         3.44 o                         
  -5   5  11         35.21         37.01         2.48 o                         
  -4   5  11         86.61         88.42         3.96 o                         
  -3   5  11         74.17         81.10         3.51 o                         
  -2   5  11          0.18          0.67         0.67 o                         
  -1   5  11        165.52        179.44         4.97 o                         
   0   5  11          0.75          0.75         0.54 o                         
   1   5  11         93.88        107.33         3.20 o                         
  -5   6  11          8.97          9.12         1.88 o                         
  -4   6  11          8.01          8.03         1.45 o                         
  -3   6  11         26.17         22.21         1.98 o                         
  -2   6  11          4.67          5.44         1.03 o                         
  -1   6  11          0.38          0.67         1.68 o                         
  -1  -6  12         98.01        104.98         4.12 o                         
   0  -6  12         20.40         21.81         1.41 o                         
   1  -6  12         86.38         94.36         2.78 o                         
   2  -6  12         10.51         10.08         0.95 o                         
   3  -6  12         17.33         17.32         1.19 o                         
  -2  -5  12          0.77         -0.12         0.66 o                         
  -1  -5  12          1.09          1.86         0.82 o                         
   0  -5  12         57.90         59.61         2.10 o                         
   1  -5  12         12.19         11.66         1.08 o                         
   2  -5  12         44.81         42.13         1.69 o                         
   3  -5  12         53.68         55.36         2.56 o                         
   4  -5  12          1.42          0.41         0.40 o                         
  -3  -4  12          1.00          0.15         0.58 o                         
  -2  -4  12         79.31         74.85         3.60 o                         
  -1  -4  12         59.25         63.58         2.54 o                         
   0  -4  12         10.03         11.07         1.47 o                         
   1  -4  12         40.37         42.32         1.43 o                         
   2  -4  12          8.53          8.98         0.87 o                         
   3  -4  12          9.22          9.86         0.88 o                         
   4  -4  12          5.93          5.95         0.70 o                         
  -4  -3  12         44.87         50.08         2.19 o                         
  -3  -3  12         52.90         56.05         2.12 o                         
  -2  -3  12         63.21         61.66         2.25 o                         
  -1  -3  12        132.84        137.66         3.36 o                         
   0  -3  12         23.55         23.59         1.32 o                         
   1  -3  12         40.45         41.66         1.98 o                         
   2  -3  12        133.30        142.16         3.13 o                         
   3  -3  12         29.31         29.77         1.26 o                         
   4  -3  12         30.65         32.76         1.27 o                         
  -5  -2  12          0.04          0.97         0.63 o                         
  -4  -2  12         33.42         40.84         1.80 o                         
  -3  -2  12          1.19          1.87         0.60 o                         
  -2  -2  12        118.81        115.95         4.01 o                         
  -1  -2  12         35.02         38.06         1.59 o                         
   0  -2  12         70.03         79.85         1.95 o                         
   1  -2  12        174.74        169.64         4.59 o                         
   2  -2  12         10.32         14.39         1.21 o                         
   3  -2  12        107.72        104.66         4.88 o                         
   4  -2  12         25.63         27.60         1.19 o                         
  -5  -1  12        110.71        109.64         2.92 o                         
  -4  -1  12         35.86         41.16         1.92 o                         
  -3  -1  12         72.49         72.64         2.36 o                         
  -2  -1  12          0.01          0.80         0.45 o                         
  -1  -1  12        241.21        248.77         4.64 o                         
   0  -1  12          6.55          6.41         0.66 o                         
   1  -1  12        106.46        108.73         2.67 o                         
   2  -1  12        104.08        104.86         2.62 o                         
   3  -1  12         49.57         56.47         1.81 o                         
   4  -1  12         71.47         81.28         2.93 o                         
  -6   0  12          0.04          0.28         0.42 o                         
  -5   0  12          0.08          0.30         0.49 o                         
  -4   0  12         16.52         17.70         1.23 o                         
  -3   0  12          5.63          9.27         0.98 o                         
  -2   0  12          3.31          4.52         0.69 o                         
  -1   0  12          0.09          0.56         0.36 o                         
   0   0  12          5.67          7.61         0.76 o                         
   1   0  12         35.81         42.79         2.65 o                         
   2   0  12         28.91         31.66         1.40 o                         
   3   0  12          0.00         -0.07         0.38 o                         
   4   0  12          4.53          3.18         0.88 o                         
  -6   1  12         87.61         90.88         2.59 o                         
  -5   1  12          3.82          4.13         0.74 o                         
  -4   1  12         94.12         93.14         3.79 o                         
  -3   1  12         19.61         20.62         1.33 o                         
  -2   1  12         37.11         33.90         1.54 o                         
  -1   1  12         98.29         93.27         2.36 o                         
   0   1  12          0.05          0.19         0.47 o                         
   1   1  12        124.35        126.16         3.78 o                         
   2   1  12         30.20         34.51         1.88 o                         
   3   1  12         49.37         55.51         2.19 o                         
  -6   2  12         27.85         27.13         1.48 o                         
  -5   2  12        267.87        267.03         6.56 o                         
  -4   2  12         46.50         47.98         2.26 o                         
  -3   2  12        222.28        227.26         5.90 o                         
  -2   2  12          5.57          4.03         0.82 o                         
  -1   2  12         28.85         22.85         1.21 o                         
   0   2  12        261.13        251.48         5.24 o                         
   1   2  12         43.06         47.14         1.75 o                         
   2   2  12        144.27        145.58         3.68 o                         
   3   2  12         32.34         36.06         2.01 o                         
  -6   3  12         15.04         17.99         1.81 o                         
  -5   3  12         42.39         46.38         3.64 o                         
  -4   3  12        172.67        181.42         5.96 o                         
  -3   3  12         27.47         30.66         2.13 o                         
  -2   3  12        216.66        213.70         4.92 o                         
  -1   3  12         22.51         25.15         1.50 o                         
   0   3  12        172.27        170.60         4.11 o                         
   1   3  12         28.44         23.78         2.04 o                         
   2   3  12         73.43         85.53         2.80 o                         
  -6   4  12          1.68          2.19         0.87 o                         
  -5   4  12         12.86         11.95         1.56 o                         
  -4   4  12          1.80          1.88         1.21 o                         
  -3   4  12          7.67         10.44         1.42 o                         
  -2   4  12         16.18         12.75         1.52 o                         
  -1   4  12          4.99          6.26         0.96 o                         
   0   4  12         28.15         36.99         1.82 o                         
   1   4  12         25.46         29.44         1.98 o                         
  -5   5  12         55.75         61.69         4.02 o                         
  -4   5  12         26.59         29.72         2.27 o                         
  -3   5  12          0.37         -0.10         0.67 o                         
  -2   5  12         33.05         30.30         3.22 o                         
  -1   5  12          1.21          2.31         0.84 o                         
   0  -5  13         39.10         41.59         1.87 o                         
   1  -5  13         18.87         20.75         1.42 o                         
  -2  -4  13         25.83         26.18         1.63 o                         
  -1  -4  13         17.17         16.06         1.54 o                         
   0  -4  13        198.15        215.25         4.48 o                         
   1  -4  13         11.82         11.62         1.27 o                         
   2  -4  13        124.10        125.15         3.08 o                         
   3  -4  13         18.92         18.20         1.45 o                         
  -3  -3  13          5.02          4.51         0.85 o                         
  -2  -3  13         45.51         46.73         3.36 o                         
  -1  -3  13          2.68          3.33         0.73 o                         
   0  -3  13         26.92         27.03         1.49 o                         
   1  -3  13         34.42         37.03         1.56 o                         
   2  -3  13          7.24          5.59         0.77 o                         
   3  -3  13         69.94         74.90         2.23 o                         
  -4  -2  13          2.00          2.32         0.70 o                         
  -3  -2  13         14.19         17.92         1.37 o                         
  -2  -2  13         30.51         41.95         2.15 o                         
  -1  -2  13          4.28          5.73         0.84 o                         
   0  -2  13          1.67          1.30         0.43 o                         
   1  -2  13          0.63          1.14         0.48 o                         
   2  -2  13         25.74         31.13         1.64 o                         
   3  -2  13         51.01         52.73         3.39 o                         
  -4  -1  13         25.57         23.40         1.48 o                         
  -3  -1  13        107.92        118.56         3.27 o                         
  -2  -1  13         26.34         26.38         1.47 o                         
  -1  -1  13          0.28          0.21         0.46 o                         
   0  -1  13         80.56         68.02         2.05 o                         
   1  -1  13         28.31         25.84         1.48 o                         
   2  -1  13         84.01         95.71         2.82 o                         
   3  -1  13         23.46         20.53         1.16 o                         
  -5   0  13          0.30          2.29         0.82 o                         
  -4   0  13        289.83        300.42        11.87 o                         
  -3   0  13          6.44          7.30         1.18 o                         
  -2   0  13        151.28        160.12         3.64 o                         
  -1   0  13         78.00         74.48         4.04 o                         
   0   0  13          7.33          9.10         0.98 o                         
   1   0  13        283.28        293.04        11.96 o                         
   2   0  13          9.41          8.74         0.95 o                         
   3   0  13        105.31        121.28         5.50 o                         
  -5   1  13         25.90         25.18         1.76 o                         
  -4   1  13         15.80         18.13         1.57 o                         
  -3   1  13        327.14        329.82         6.86 o                         
  -2   1  13          0.01          0.02         0.49 o                         
  -1   1  13        254.24        255.82         4.61 o                         
   0   1  13         55.05         52.64         3.34 o                         
   1   1  13         25.84         24.79         1.83 o                         
   2   1  13         90.40         90.34         4.54 o                         
  -5   2  13         11.32          8.50         1.18 o                         
  -4   2  13          1.19          1.16         0.78 o                         
  -3   2  13          2.85          4.24         1.13 o                         
  -2   2  13         87.70         91.11         3.70 o                         
  -1   2  13          6.71          7.87         1.46 o                         
   0   2  13         71.21         78.64         2.62 o                         
   1   2  13        104.34        109.04         3.14 o                         
  -4   3  13         41.56         48.81         3.62 o                         
  -3   3  13         72.51         78.20         3.41 o                         
  -2   3  13          1.31          3.29         1.47 o                         
  -1   3  13          1.96          1.20         0.61 o                         
   0   3  13          7.85         11.97         1.17 o                         
  -3   4  13          1.79          2.03         0.93 o                         
  -2   4  13        147.42        154.48         7.11 o                         
  -2  -2  14        163.26        170.08         4.64 o                         
  -1  -2  14         43.53         44.05         1.93 o                         
   0  -2  14        115.63        121.69         3.74 o                         
   1  -2  14         61.27         63.98         2.10 o                         
  -2  -1  14        143.39        152.86         3.66 o                         
  -1  -1  14         75.09         74.15         2.97 o                         
   0  -1  14         22.15         20.96         1.96 o                         
   1  -1  14         87.26         92.53         3.26 o                         
  -3   0  14          5.05          4.22         0.97 o                         
  -2   0  14          2.90          4.75         0.82 o                         
  -1   0  14         46.46         46.38         2.19 o                         
   0   0  14         64.73         73.37         2.55 o                         
  -3   1  14         10.71         16.89         2.28 o                         
  -2   1  14          0.68          0.35         0.62 o                         
  -1   1  14          1.28          1.47         0.89 o                         
   0   1  14         31.00         35.90         1.82 o                         
                                                                                
